# Supplementary material for: New Proteomic Signatures to Distinguish Between Zika and Dengue Infections
Source: Mol Cell Proteomics. 2021 Feb 12;20:100052. doi: 10.1016/j.mcpro.2021.100052 (PMC8042398; doi:10.1016/j.mcpro.2021.100052)
Supplement: Supplemental Files [file mmc1.xlsx]

## Sheet: Figure 1A
Fig 1A: Metadata
RunOrder	File Name	PatientID	Diagnosed_Type	Sample_TimePoint	Run_Date_SM	Order_within_batch	Problem	Randomized_Order	Days_since_onset	Days_since_onset_corrected	Laboratory_Diagnosis	IgM_Dengue	IgG_Dengue	BodyPain	Rash	Headache	Fever	PainBehindEye	Vomit	Gender	Age	Race	SampleID	Original_Order	Well_Location	Sample Type	Date_Aliquotted_at_UGA	Sample_received_NYU	No_of_aliquots	aliquot_volume_uL	PeptideQuant	Date_Collected
1	180330_01_sample_QC01	QC_run_01			180330	1		QC_run_01
2	180330_02_sample_39_patient_54_Dengue_2	54	Dengue	2nd	180330	2		39	3	8	IgM, IgG	1	1	0	0	0	0	0	0	Female	23	Indo	ZTS0542	34	P1:D3	Serum	17/2/17	24/2/17	2	100	334	2016-12-01
3	180330_03_sample_42_patient_26_Zika_2	26	Zika	2nd	180330	3		42	3	10	Body Pain, Rash, Headache, Fever, Pain Behind Eye	0	0	1	1	1	1	1	0	Female		Afro	ZTS0262	6	P1:D6	Serum	17/2/17	24/2/17	2	100	196	2016-08-29
4	180330_04_sample_51_patient_52_Zika_1	52	Zika	1st	180330	4		51	3	3	Body Pain, Rash, Headache, Fever, Pain Behind Eye	0	0	1	1	1	1	1	0	Male	40	Afro	ZTS0521	29	P2:A3	Serum	17/2/17	24/2/17	2	100	336	2016-12-02
5	180330_05_sample_52_patient_27_Zika_2	27	Zika	2nd	180330	5		52	2	8	Body Pain, Rash, Headache, Fever, Pain Behind Eye	0	0	1	1	1	1	1	0	Male		Indo	ZTS0272	8	P2:A4	Serum	17/2/17	24/2/17	2	100	328	2016-08-29
6	180330_06_sample_73_patient_31_Zika_2	31	Zika	2nd	180330	6		73	3	8	Body Pain, Rash, Headache, Fever, Pain Behind Eye	0	0	1	1	1	1	1	0	Female	34	Afro	ZTS0312	16	P2:C1	Serum	17/2/17	24/2/17	2	100	704	2016-10-24
7	180330_07_sample_13_patient_53_Dengue_1	53	Dengue	1st	180330	7		13	4	4	IgM, IgG	1	1	0	0	0	0	0	0	Female	36	Indo	ZTS0531	31	P1:B1	Serum	17/2/17	24/2/17	2	100	462	2016-12-07
8	180330_08_sample_03_patient_44_Dengue_1	44	Dengue	1st	180330	8		3	2	2	IgM, IgG	1	1	0	0	0	0	0	0	Female	33	Indo	ZTS0441	21	P1:A3	Serum	17/2/17	24/2/17	2	100	288	2016-11-17
9	180330_09_sample_43_patient_54_Dengue_1	54	Dengue	1st	180330	9		43	3	3	IgM, IgG	1	1	0	0	0	0	0	0	Female	23	Indo	ZTS0541	33	P1:D7	Serum	17/2/17	24/2/17	2	100	266	2016-11-26
10	180330_10_sample_57_patient_57_Dengue_2	57	Dengue	2nd	180330	10		57	3	7	IgM, IgG	1	1	0	0	0	0	0	0	Female		Indo	ZTS0572	40	P2:A9	Serum	17/2/17	24/2/17	2	100	258	2016-12-13
11	180403_01_sample_QC02	QC_run_02			180403	1		QC_run_02
12	180403_02_sample_95_patient_31_Zika_1	31	Zika	1st	180403	2		95	3	3	Body Pain, Rash, Headache, Fever, Pain Behind Eye, Vomitting	0	0	1	1	1	1	1	1	Female	34	Afro	ZTS0311	15	P2:D11	Serum	17/2/17	24/2/17	2	100	406	2016-10-19
13	180403_03_sample_117_patient_26_Zika_1	26	Zika	1st	180403	3		117	3	3	Body Pain, Rash, Headache, Fever, Pain Behind Eye, Vomitting	0	0	1	1	1	1	1	1	Female		Afro	ZTS0261	5	P3:B9	Serum	17/2/17	24/2/17	2	100	473	2016-08-22
14	180403_04_sample_80_patient_48_Dengue_2	48	Dengue	2nd	180403	4	no protein	80	4	9	IgM, IgG	1	1	0	0	0	0	0	0	Female		Indo	ZTS0482	24	P2:C8	Serum	17/2/17	24/2/17	1	100	0	2016-11-26
15	180403_05_sample_09_patient_52_Zika_2	52	Zika	2nd	180403	5		9	3	8	Body Pain, Rash, Headache, Fever, Pain Behind Eye	0	0	1	1	1	1	1	0	Male	40	Afro	ZTS0522	30	P1:A9	Serum	17/2/17	24/2/17	2	100	96	2016-12-07
16	180421_01_sample_QC03	QC_run_03			180421	1		QC_run_03
17	180421_02_sample_94_patient_57_Dengue_1	57	Dengue	1st	180421	2		94	3	3	IgM, IgG	1	1	0	0	0	0	0	0	Female		Indo	ZTS0571	39	P2:D10	Serum	17/2/17	24/2/17	2	100	394	2016-12-09
18	180421_03_sample_113_patient_44_Dengue_2	44	Dengue	2nd	180421	3		113	2	7	IgM, IgG	1	1	0	0	0	0	0	0	Female	33	Indo	ZTS0442	22	P3:B5	Serum	17/2/17	24/2/17	2	100	159	2016-11-22
19	180421_04_sample_01_patient_51_Zika_2	51	Zika	2nd	180421	4		1	4	10	Body Pain, Rash, Headache, Fever, Pain Behind Eye	0	0	1	1	1	1	1	0	Male	33	Afro	ZTS0512	28	P1:A1	Serum	17/2/17	24/2/17	2	100	220	2016-11-30
20	180421_05_sample_02_patient_86_Dengue_1	86	Dengue	1st	180421	5		2	5	5	Body Pain, Rash, Fever	0	0	1	1	0	1	0	0	Female	30	Indo	ZTS0861	93	P1:A2	Serum		16/11/17	2	100	430	2017-06-27
21	180421_06_sample_04_patient_88_Dengue_1	88	Dengue	1st	180421	6		4	7	7	Body Pain, Rash, Fever	0	0	1	1	0	1	0	0	Male	42	Indo	ZTS0881	97	P1:A4	Serum		16/11/17	2	100	388	2017-07-03
22	180421_07_sample_05_patient_71_Dengue_1	71	Dengue	1st	180421	7		5												Female	45	Indo	ZTS0711	67	P1:A5	Serum	2017-08-09	17/8/17	1	200	250	2017-04-09
23	180421_08_sample_06_patient_18_Zika_1	18	Zika	1st	180421	8		6	5	5										Female	28	Indo	ZTS0181	1	P1:A6	Serum	17/2/17	24/2/17	2	100	450	2016-08-14
24	180421_09_sample_07_patient_30_Zika_1	30	Zika	1st	180421	9		7	4	4	Body Pain, Rash, Headache, Fever, Pain Behind Eye, Vomitting	0	0	1	1	1	1	1	1	Female	44	Indo	ZTS0301	13	P1:A7	Serum	17/2/17	24/2/17	2	100	580	2016-09-18
25	180421_10_sample_08_patient_99_Dengue_2	99	Dengue	2nd	180421	10		8	7	14	Body Pain, Rash, Fever, IgM, IgG	1	1	1	1	0	1	0	0	Male		Indo	ZTS0992	120	P1:A8	Serum		16/11/17	2	100	272	2017-07-25
26	180423_01_sample_QC04	QC_run_04			180423	1		QC_run_04
27	180423_02_sample_110_patient_70_Zika_2	70	Zika	2nd	180423	2		110	3	7	Body Pain, Rash, Fever, Vomitting	0	0	1	1	0	1	0	1	Female	30	Indo	ZTS0702	66	P3:B2	Serum	2017-08-09	17/8/17	1	200	290	2017-04-27
28	180423_03_sample_103_patient_27_Zika_1	27	Zika	1st	180423	3		103	2	2	Body Pain, Rash, Headache, Fever, Pain Behind Eye	0	0	1	1	1	1	1	0	Male		Indo	ZTS0271	7	P3:A7	Serum	17/2/17	24/2/17	2	100	324	2016-08-23
29	180423_04_sample_116_patient_53_Dengue_2	53	Dengue	2nd	180423	4		116	4	9	IgM, IgG	1	1	0	0	0	0	0	0	Female	36	Indo	ZTS0532	32	P3:B8	Serum	17/2/17	24/2/17	2	100	595	2016-12-12
30	180423_05_sample_31_patient_70_Zika_1	70	Zika	1st	180423	5		31	3	3	Body Pain, Rash, Fever, Vomitting	0	0	1	1	0	1	0	1	Female	30	Indo	ZTS0701	65	P1:C7	Serum	2017-08-09	17/8/17	1	200	436	2017-04-23
31	180423_06_sample_47_patient_48_Dengue_1	48	Dengue	1st	180423	6	no protein	47	4	4	IgM, IgG	1	1	0	0	0	0	0	0	Female		Indo	ZTS0481	23	P1:D11	Serum	17/2/17	24/2/17	2	100	0	2016-11-21
32	180424_01_sample_QC05	QC_run_05			180424	1		QC_run_05
33	180424_02_sample_10_patient_58_Dengue_2	58	Dengue	2nd	180424	2		10												Female	25	Indo	ZTS0582	42	P1:A10	Serum	2017-08-09	17/8/17	1	200	348	2017-03-12
34	180424_03_sample_11_patient_60_Dengue_1	60	Dengue	1st	180424	3		11												Female	26	Afro	ZTS0601	45	P1:A11	Serum	2017-08-09	17/8/17	1	200	410	2017-03-07
35	180424_04_sample_12_patient_84_Dengue_2	84	Dengue	2nd	180424	4		12	5	9	Body Pain, Rash, Fever	0	0	1	1	0	1	0	0	Female		Afro	ZTS0842	90	P1:A12	Serum		16/11/17	2	100	78	2017-06-30
36	180424_05_sample_14_patient_79_Dengue_2	79	Dengue	2nd	180424	5		14	5	10	Body Pain, Rash, Fever, IgM, IgG	1	1	1	1	0	1	0	0	Female	26	Indo	ZTS0792	82	P1:B2	Serum		16/11/17	2	100	384	2017-05-29
37	180424_06_sample_15_patient_28_Zika_2	28	Zika	2nd	180424	6		15	3	10	Body Pain, Rash, Headache, Fever, Pain Behind Eye	0	0	1	1	1	1	1	0	Male	36	Indo	ZTS0282	10	P1:B3	Serum	17/2/17	24/2/17	2	100	364	2016-09-01
38	180426_01_sample_QC06	QC_run_06			180426	1		QC_run_06
39	180426_02_sample_16_patient_29_Zika_1	29	Zika	1st	180426	2		16	3	3	Body Pain, Rash, Headache, Fever, Pain Behind Eye	0	0	1	1	1	1	1	0	Female	39	Afro	ZTS0291	11	P1:B4	Serum		16/11/17	2	100	224	2016-08-26
40	180426_03_sample_17_patient_28_Zika_1	28	Zika	1st	180426	3		17	3	3	Body Pain, Rash, Headache, Fever, Pain Behind Eye	0	0	1	1	1	1	1	0	Male	36	Indo	ZTS0281	9	P1:B5	Serum	17/2/17	24/2/17	2	100	200	2016-08-25
41	180426_04_sample_18_patient_94_Dengue_2	94	Dengue	2nd	180426	4		18	6	12	Body Pain, Rash, Fever, IgM, IgG	1	1	1	1	0	1	0	0	Male	42	Indo	ZTS0942	110	P1:B6	Serum		16/11/17	2	100	370	2017-07-18
42	180426_05_sample_19_patient_91_Dengue_1	91	Dengue	1st	180426	5		19	5	5	Body Pain, Rash, Fever	0	0	1	1	0	1	0	0	Male		Indo	ZTS0911	103	P1:B7	Serum		16/11/17	2	100	502	2017-07-09
43	180508_01_sample_QC07	QC_run_07			180508	1		QC_run_07
44	180508_02_sample_20_patient_64_Zika_2	64	Zika	2nd	180508	2		20												Female	30	Afro	ZTS0642	54	P1:B8	Serum	2017-08-09	17/8/17	1	200	652	2017-03-28
45	180508_03_sample_21_patient_88_Dengue_2	88	Dengue	2nd	180508	3		21	7	14	Body Pain, Rash, Fever	0	0	1	1	0	1	0	0	Male	42	Indo	ZTS0882	98	P1:B9	Serum		16/11/17	2	100	310	2017-07-10
46	180508_04_sample_22_patient_59_Zika_2	59	Zika	2nd	180508	4		22												Female	23	Afro	ZTS0592	44	P1:B10	Serum	2017-08-09	17/8/17	1	200	284	2017-03-13
47	180508_05_sample_23_patient_75_Zika_2	75	Zika	2nd	180508	5		23			Body Pain, Rash, Fever, Vomitting	0	0	1	1	0	1	0	1	Male	32	Indo	ZTS0752	76	P1:B11	Serum	2017-08-09	17/8/17	1	200	322	2017-04-28
48	180508_06_sample_24_patient_67_Zika_2	67	Zika	2nd	180508	6		24												Male	26	Afro	ZTS0672	60	P1:B12	Serum	2017-08-09	17/8/17	1	200	480	2017-03-24
49	180508_07_sample_25_patient_93_Dengue_1	93	Dengue	1st	180508	7		25	6	6	Body Pain, Rash, Fever, IgM, IgG	1	1	1	1	0	1	0	0	Female	43	Indo	ZTS0931	107	P1:C1	Serum		16/11/17	2	100	258	2017-07-12
50	180508_08_sample_26_patient_85_Dengue_2	85	Dengue	2nd	180508	8		26	5	9	Body Pain, Rash, Fever, IgM, IgG	1	1	1	1	0	1	0	0	Male	35	Afro	ZTS0852	92	P1:C2	Serum		16/11/17	2	100	130	2017-06-30
51	180508_09_sample_27_patient_98_Dengue_2	98	Dengue	2nd	180508	9		27	5	10	Body Pain, Rash, Fever	0	0	1	1	0	1	0	0	Female		Indo	ZTS0982	118	P1:C3	Serum		16/11/17	2	100	100	2017-07-24
52	180508_10_sample_28_patient_29_Zika_2	29	Zika	2nd	180508	10		28	3	10	Body Pain, Rash, Headache, Fever, Pain Behind Eye	0	0	1	1	1	1	1	0	Female	39	Afro	ZTS0292	12	P1:C4	Serum	17/2/17	24/2/17	2	100	438	2016-09-02
53	180511_01_sample_QC08	QC_run_08			180511	1		QC_run_08
54	180511_02_sample_29_patient_76_Zika_1	76	Zika	1st	180511	2		29			Body Pain, Rash, Fever, Vomitting	0	0	1	1	0	1	0	1	Male	33	Indo	ZTS0761	77	P1:C5	Serum	2017-08-09	17/8/17	1	200	482	2017-05-03
55	180511_03_sample_30_patient_50_Zika_1	50	Zika	1st	180511	3		30	3	3	Body Pain, Rash, Headache, Fever, Pain Behind Eye	0	0	1	1	1	1	1	0	Male		Afro	ZTS0501	25	P1:C6	Serum	17/2/17	24/2/17	2	100	220	2016-11-04
56	180515_01_sample_QC09	QC_run_09			180515	1		QC_run_09
57	180515_02_sample_33_patient_76_Zika_2	76	Zika	2nd	180515	2		33			Body Pain, Rash, Fever, Vomitting	0	0	1	1	0	1	0	1	Male	33	Indo	ZTS0762	78	P1:C9	Serum	2017-08-09	17/8/17	1	200	364	2017-05-08
58	180515_03_sample_34_patient_97_Dengue_2	97	Dengue	2nd	180515	3		34	5	10	Body Pain, Rash, Fever	0	0	1	1	0	1	0	0	Male		Afro	ZTS0972	116	P1:C10	Serum		16/11/17	2	100	402	2017-07-24
59	180515_04_sample_35_patient_81_Dengue_2	81	Dengue	2nd	180515	4		35	5		Body Pain, Fever, IgG, IgM	1	1	1	0	0	1	0	0	Male		Afro	ZTS0812	84	P1:C11	Serum		16/11/17	2	100	332	2017-05-29
60	180515_05_sample_36_patient_79_Dengue_1	79	Dengue	1st	180515	5		36	5	5	Body Pain, Rash, Fever, IgM, IgG	1	1	1	1	0	1	0	0	Female	26	Indo	ZTS0791	81	P1:C12	Serum		16/11/17	2	100	564	2017-05-24
61	180515_06_sample_37_patient_87_Dengue_1	87	Dengue	1st	180515	6		37	5	5	Body Pain, Rash, Fever	0	0	1	1	0	1	0	0	Male	33	Indo	ZTS0871	95	P1:D1	Serum		16/11/17	2	100	36	2017-07-01
62	180515_07_sample_38_patient_75_Zika_1	75	Zika	1st	180515	7		38			Body Pain, Rash, Fever, Vomitting	0	0	1	1	0	1	0	1	Male	32	Indo	ZTS0751	75	P1:D2	Serum	2017-08-09	17/8/17	1	200	452	2017-04-24
63	180515_08_sample_32_patient_82_Dengue_1	82	Dengue	1st	180515	8		32	6	6	Body Pain, Rash, Fever, IgM, IgG	1	1	1	1	0	1	0	0	Male		Afro	ZTS0821	85	P1:C8	Serum		16/11/17	2	100	256	2017-06-01
64	180517_01_sample_QC10	QC_run_10			180517	1		QC_run_10
65	180517_03_sample_41_patient_74_Zika_2	74	Zika	2nd	180517	3		41			Body Pain, Rash, Fever, Vomitting	0	0	1	1	0	1	0	1	Male	41	Afro	ZTS0742	74	P1:D5	Serum	2017-08-09	17/8/17	1	200	386	2017-04-28
66	180517_04_sample_44_patient_92_Dengue_1	92	Dengue	1st	180517	4		44	5	5	Body Pain, Rash, Fever, IgM, IgG	1	1	1	1	0	1	0	0	Female	33	Indo	ZTS0921	105	P1:D8	Serum		16/11/17	2	100	216	2017-07-09
67	180517_06_sample_46_patient_62_Zika_2	62	Zika	2nd	180517	6		46												Male	28	Afro	ZTS0622	50	P1:D10	Serum	2017-08-09	17/8/17	1	200	684	2017-03-13
68	180517_07_sample_48_patient_73_Zika_1	73	Zika	1st	180517	7		48			Body Pain, Rash, Fever	0	0	1	1	0	1	0	0	Female	26	Afro	ZTS0731	71	P1:D12	Serum	2017-08-09	17/8/17	1	200	592	2017-04-24
69	180517_09_sample_50_patient_93_Dengue_2	93	Dengue	2nd	180517	9		50	6	12	Body Pain, Rash, Fever, IgM, IgG	1	1	1	1	0	1	0	0	Female	43	Indo	ZTS0932	108	P2:A2	Serum		16/11/17	2	100	234	2017-07-18
70	180517_10_sample_53_patient_59_Zika_1	59	Zika	1st	180517	10		53												Female	23	Afro	ZTS0591	43	P2:A5	Serum	2017-08-09	17/8/17	1	200	294	2017-03-04
71	180520_01_sample_QC11	QC_run_11			180520	1		QC_run_11
72	180520_02_sample_54_patient_96_Dengue_1	96	Dengue	1st	180520	2		54	5	5	Body Pain, Rash, Fever, IgM, IgG	1	1	1	1	0	1	0	0	Female	35	Indo	ZTS0961	113	P2:A6	Serum		16/11/17	2	100	236	2017-07-19
73	180520_03_sample_55_patient_84_Dengue_1	84	Dengue	1st	180520	3		55	5	5	Body Pain, Rash, Fever	0	0	1	1	0	1	0	0	Female		Afro	ZTS0841	89	P2:A7	Serum		16/11/17	2	100	92	2017-06-26
74	180520_04_sample_56_patient_62_Zika_1	62	Zika	1st	180520	4		56												Male	28	Afro	ZTS0621	49	P2:A8	Serum	2017-08-09	17/8/17	1	200	510	2017-03-06
75	180520_05_sample_58_patient_61_Zika_2	61	Zika	2nd	180520	5		58												Female	29	Afro	ZTS0612	48	P2:A10	Serum	2017-08-09	17/8/17	1	200	392	2017-03-10
76	180520_06_sample_59_patient_72_Zika_2	72	Zika	2nd	180520	6		59			Body Pain, Rash, Fever	0	0	1	1	0	1	0	0	Male	51	Afro	ZTS0722	70	P2:A11	Serum	2017-08-09	17/8/17	1	200	430	2017-04-28
77	180520_07_sample_60_patient_64_Zika_1	64	Zika	1st	180520	7		60												Female	30	Afro	ZTS0641	53	P2:A12	Serum	2017-08-09	17/8/17	1	200	554	2017-03-21
78	180520_08_sample_61_patient_50_Zika_2	50	Zika	2nd	180520	8		61	3	8	Body Pain, Rash, Headache, Fever, Pain Behind Eye	0	0	1	1	1	1	1	0	Male		Afro	ZTS0502	26	P2:B1	Serum	17/2/17	24/2/17	2	100	522	2016-11-09
79	180520_09_sample_62_patient_100_Dengue_1	100	Dengue	1st	180520	9		62	6	6	Body Pain, Rash, Fever, IgM, IgG	1	1	1	1	0	1	0	0	Female		Indo	ZTS1001	121	P2:B2	Serum		16/11/17	2	100	206	2017-07-23
80	180520_10_sample_63_patient_33_Zika_1	33	Zika	1st	180520	10		63	4	4	Body Pain, Rash, Headache, Fever, Pain Behind Eye, Vomitting	0	0	1	1	1	1	1	1	Male	36	Indo	ZTS0331	19	P2:B3	Serum	17/2/17	24/2/17	2	100	470	2016-11-11
81	180704_01_sample_QC12	QC_run_12			180704	1		QC_run_12
82	180704_02_sample_93_patient_56_Dengue_2	56	Dengue	2nd	180704	2		93	4	8	IgM, IgG	1	1	0	0	0	0	0	0	Female		Indo	ZTS0562	38	P2:D9	Serum	17/2/17	24/2/17	2	100	400	2016-12-13
83	180704_03_sample_96_patient_68_Dengue_2	68	Dengue	2nd	180704	3		96												Female	36	Afro	ZTS0682	62	P2:D12	Serum	2017-08-09	17/8/17	1	200	216	2017-04-11
84	180704_04_sample_97_patient_82_Dengue_2	82	Dengue	2nd	180704	4		97	6	11	Body Pain, Rash, Fever, IgM, IgG	1	1	1	1	0	1	0	0	Male		Afro	ZTS0822	86	P3:A1	Serum		16/11/17	2	100	246	2017-06-06
85	180704_05_sample_98_patient_80_Dengue_1	80	Dengue	1st	180704	5		98	4	4	Body Pain, Fever, IgG	0	1	1	0	0	1	0	0	Male	30	Afro	ZTS0801	83	P3:A2	Serum		16/11/17	2	100	250	2017-05-25
86	180704_06_sample_99_patient_83_Dengue_2	83	Dengue	2nd	180704	6		99	5	9	Body Pain, Rash, Fever, IgM	1	0	1	1	0	1	0	0	Male	30	Indo	ZTS0831	88	P3:A3	Serum		16/11/17	2	100	208	2017-06-16
87	180704_07_sample_100_patient_94_Dengue_1	94	Dengue	1st	180704	7		100	6	6	Body Pain, Rash, Fever, IgM, IgG	1	1	1	1	0	1	0	0	Male	42	Indo	ZTS0941	109	P3:A4	Serum		16/11/17	2	100	151	2017-07-12
88	180704_08_sample_101_patient_74_Zika_1	74	Zika	1st	180704	8		101			Body Pain, Rash, Fever, Vomitting	0	0	1	1	0	1	0	1	Male	41	Afro	ZTS0741	73	P3:A5	Serum	2017-08-09	17/8/17	1	200	434	2017-04-24
89	180704_09_sample_102_patient_87_Dengue_2	87	Dengue	2nd	180704	9		102	5	11	Body Pain, Rash, Fever	0	0	1	1	0	1	0	0	Male	33	Indo	ZTS0872	96	P3:A6	Serum		16/11/17	2	100	110	2017-07-07
90	180704_10_sample_104_patient_97_Dengue_1	97	Dengue	1st	180704	10		104	5	5	Body Pain, Rash, Fever	0	0	1	1	0	1	0	0	Male		Afro	ZTS0971	115	P3:A8	Serum		16/11/17	2	100	348	2017-07-19
91	180710_01_sample_QC13	QC_run_13			180710	1		QC_run_13
92	180710_02_sample_105_patient_25_Zika_1	25	Zika	1st	180710	2		105	3	3	Body Pain, Rash, Headache, Fever, Pain Behind Eye, Vomitting	0	0	1	1	1	1	1	1	Female		Indo	ZTS0251	3	P3:A9	Serum	17/2/17	24/2/17	2	100	464	2016-08-21
93	180710_03_sample_106_patient_101_Dengue_1	101	Dengue	1st	180710	3		106	5	5	Body Pain, Rash, Fever, IgM, IgG	1	1	1	1	0	1	0	0	Male		Afro	ZTS1011	123	P3:A10	Serum		16/11/17	2	100	340	2017-07-24
94	180710_04_sample_107_patient_100_Dengue_2	100	Dengue	2nd	180710	4		107	6	10	Body Pain, Rash, Fever, IgM, IgG	1	1	1	1	0	1	0	0	Female		Indo	ZTS1002	122	P3:A11	Serum		16/11/17	2	100	240	2017-07-27
95	180710_05_sample_108_patient_95_Dengue_1	95	Dengue	1st	180710	5		108	5	5	Body Pain, Rash, Fever, IgM, IgG	1	1	1	1	0	1	0	0	Female	28	Indo	ZTS0951	111	P3:A12	Serum		16/11/17	2	100	404	2017-07-19
96	180710_06_sample_109_patient_89_Dengue_2	89	Dengue	2nd	180710	6		109	6	12	Body Pain, Rash, Fever	0	0	1	1	0	1	0	0	Female		Indo	ZTS0892	100	P3:B1	Serum		16/11/17	2	100	327	2017-07-12
97	180710_07_sample_111_patient_69_Dengue_1	69	Dengue	1st	180710	7		111												Female	32	Indo	ZTS0691	63	P3:B3	Serum	2017-08-09	17/8/17	1	200	541	2017-04-06
98	180710_08_sample_112_patient_101_Dengue_2	101	Dengue	2nd	180710	8		112	5	9	Body Pain, Rash, Fever, IgM, IgG	1	1	1	1	0	1	0	0	Male		Afro	ZTS1012	124	P3:B4	Serum		16/11/17	2	100	183	2017-07-28
99	180710_09_sample_114_patient_60_Dengue_2	60	Dengue	2nd	180710	9		114												Female	26	Afro	ZTS0602	46	P3:B6	Serum	2017-08-09	17/8/17	1	200	244	2017-03-14
100	180710_10_sample_115_patient_83_Dengue_1	83	Dengue	1st	180710	10		115	5	5	Body Pain, Rash, Fever, IgM	1	0	1	1	0	1	0	0	Male	30	Indo	ZTS0831	87	P3:B7	Serum		16/11/17	2	100	237	2017-06-12
101	180712_01_sample_QC14	QC_run_14			180712	1		QC_run_14
102	180712_02_sample_118_patient_65_Zika_2	65	Zika	2nd	180712	2		118												Female	26	Afro	ZTS0652	56	P3:B10	Serum	2017-08-09	17/8/17	1	200	204	2017-03-28
103	180712_03_sample_119_patient_25_Zika_2	25	Zika	2nd	180712	3		119	3	10	Body Pain, Rash, Headache, Fever, Pain Behind Eye, Vomitting	0	0	1	1	1	1	1	1	Female		Indo	ZTS0252	4	P3:B11	Serum	17/2/17	24/2/17	2	100	168	2016-08-28
104	180712_04_sample_120_patient_66_Zika_1	66	Zika	1st	180712	4		120												Female	33	Afro	ZTS0661	57	P3:B12	Serum	2017-08-09	17/8/17	1	200	327	2017-03-17
105	180712_05_sample_121_patient_91_Dengue_2	91	Dengue	2nd	180712	5		121	5	10	Body Pain, Rash, Fever	0	0	1	1	0	1	0	0	Male		Indo	ZTS0912	104	P3:C1	Serum		16/11/17	2	100	42	2017-07-14
106	180712_06_sample_122_patient_86_Dengue_2	86	Dengue	2nd	180712	6		122	5	8	Body Pain, Rash, Fever	0	0	1	1	0	1	0	0	Female	30	Indo	ZTS0862	94	P3:C2	Serum		16/11/17	2	100	36	2017-06-30
107	180712_07_sample_123_patient_63_Zika_2	63	Zika	2nd	180712	7		123												Male	25	Afro	ZTS0632	52	P3:C3	Serum	2017-08-09	17/8/17	1	200	68	2017-03-18
108	180712_08_sample_124_patient_68_Dengue_1	68	Dengue	1st	180712	8		124												Female	36	Afro	ZTS0681	61	P3:C4	Serum	2017-08-09	17/8/17	1	200	186	2017-04-04
109	180716_01_sample_QC15	QC_run_15			180716	1		QC_run_15
110	180716_02_sample_84_patient_95_Dengue_2	95	Dengue	2nd	180716	2		84	5	10	Body Pain, Rash, Fever, IgM, IgG	1	1	1	1	0	1	0	0	Female	28	Indo	ZTS0952	112	P2:C12	Serum		16/11/17	2	100	398	2017-07-24
111	180716_03_sample_85_patient_73_Zika_2	73	Zika	2nd	180716	3		85			Body Pain, Rash, Fever	0	0	1	1	0	1	0	0	Female	26	Afro	ZTS0732	72	P2:D1	Serum	2017-08-09	17/8/17	1	200	324	2017-04-28
112	180716_04_sample_86_patient_67_Zika_1	67	Zika	1st	180716	4		86												Male	26	Afro	ZTS0671	59	P2:D2	Serum	2017-08-09	17/8/17	1	200	494	2017-03-17
113	180716_05_sample_87_patient_66_Zika_2	66	Zika	2nd	180716	5		87												Female	33	Afro	ZTS0662	58	P2:D3	Serum	2017-08-09	17/8/17	1	200	72	2017-03-24
114	180716_06_sample_88_patient_32_Zika_1	32	Zika	1st	180716	6		88	3	3	Body Pain, Rash, Headache, Fever, Pain Behind Eye, Vomitting	0	0	1	1	1	1	1	1	Female	30	Afro	ZTS0321	17	P2:D4	Serum	17/2/17	24/2/17	2	100	158	2016-11-12
115	180716_07_sample_89_patient_90_Dengue_1	90	Dengue	1st	180716	7		89	6	6	Body Pain, Rash, Fever	0	0	1	1	0	1	0	0	Female		Afro	ZTS0901	101	P2:D5	Serum		16/11/17	2	100	406	2017-07-07
116	180716_08_sample_90_patient_61_Zika_1	61	Zika	1st	180716	8		90												Female	29	Afro	ZTS0611	47	P2:D6	Serum	2017-08-09	17/8/17	1	200	422	2017-03-03
117	180716_09_sample_91_patient_90_Dengue_2	90	Dengue	2nd	180716	9		91	6	12	Body Pain, Rash, Fever	0	0	1	1	0	1	0	0	Female		Afro	ZTS0902	102	P2:D7	Serum		16/11/17	2	100	450	2017-07-13
118	180716_10_sample_92_patient_78_Dengue_1	78	Dengue	1st	180716	10		92			IgG	0	1	0	0	0	0	0	0	Male	36	Indo	ZTS0781	79	P2:D8	Serum	2017-08-09	17/8/17	1	200	70	2017-05-08
119	180718_01_sample_QC16	QC_run_16			180718	1		QC_run_16
120	180718_02_sample_40_patient_69_Dengue_2	69	Dengue	2nd	180718	2		40												Female	32	Indo	ZTS0692	64	P1:D4	Serum	2017-08-09	17/8/17	1	200	578	2017-04-13
121	180718_03_sample_45_patient_32_Zika_2	32	Zika	2nd	180718	3		45	3	8	Body Pain, Rash, Headache, Fever, Pain Behind Eye, Vomitting	0	0	1	1	1	1	1	1	Female	30	Afro	ZTS0322	18	P1:D9	Serum	17/2/17	24/2/17	2	100	754	2016-11-17
122	180718_04_sample_49_patient_72_Zika_1	72	Zika	1st	180718	4		49			Body Pain, Rash, Fever	0	0	1	1	0	1	0	0	Male	51	Afro	ZTS0721	69	P2:A1	Serum	2017-08-09	17/8/17	1	200	524	2017-04-24
123	180718_05_sample_74_patient_30_Zika_2	30	Zika	2nd	180718	5		74	4	9	Body Pain, Rash, Headache, Fever, Pain Behind Eye, Vomitting	0	0	1	1	1	1	1	1	Female	44	Indo	ZTS0302	14	P2:C2	Serum	17/2/17	24/2/17	2	100	548	2016-09-23
124	180718_06_sample_75_patient_92_Dengue_2	92	Dengue	2nd	180718	6		75	5	10	Body Pain, Rash, Fever, IgM, IgG	1	1	1	1	0	1	0	0	Female	33	Indo	ZTS0922	106	P2:C3	Serum		16/11/17	2	100	234	2017-07-14
125	180718_07_sample_76_patient_55_Dengue_1	55	Dengue	1st	180718	7		76	4	4	IgM, IgG	1	1	0	0	0	0	0	0	Male		Afro	ZTS0551	35	P2:C4	Serum	17/2/17	24/2/17	2	100	432	2016-12-02
126	180718_08_sample_77_patient_71_Dengue_2	71	Dengue	2nd	180718	8		77												Female	45	Indo	ZTS0712	68	P2:C5	Serum	2017-08-09	17/8/17	1	200	680	2017-04-16
127	180718_09_sample_78_patient_99_Dengue_1	99	Dengue	1st	180718	9		78	7	7	Body Pain, Rash, Fever, IgM, IgG	1	1	1	1	0	1	0	0	Male		Indo	ZTS0991	119	P2:C6	Serum		16/11/17	2	100	240	2017-07-18
128	180718_10_sample_79_patient_51_Zika_1	51	Zika	1st	180718	10		79	4	4	Body Pain, Rash, Headache, Fever, Pain Behind Eye	0	0	1	1	1	1	1	0	Male	33	Afro	ZTS0511	27	P2:C7	Serum	17/2/17	24/2/17	2	100	440	2016-11-24
129	180718_11_sample_81_patient_89_Dengue_1	89	Dengue	1st	180718	11		81	6	6	Body Pain, Rash, Fever	0	0	1	1	0	1	0	0	Female		Indo	ZTS0891	99	P2:C9	Serum		16/11/17	2	100	460	2017-07-06
130	180718_12_sample_82_patient_96_Dengue_2	96	Dengue	2nd	180718	12		82	5	10	Body Pain, Rash, Fever, IgM, IgG	1	1	1	1	0	1	0	0	Female	35	Indo	ZTS0962	114	P2:C10	Serum		16/11/17	2	100	400	2017-07-24
131	180718_13_sample_83_patient_58_Dengue_1	58	Dengue	1st	180718	13		83												Female	25	Indo	ZTS0581	41	P2:C11	Serum	2017-08-09	17/8/17	1	200	130	2017-03-05
132	180719_14_sample_64_patient_18_Zika_2	18	Zika	2nd	180719	14		64	5	12										Female	28	Indo	ZTS0182	2	P2:B4	Serum	17/2/17	24/2/17	2	100	624	2016-08-21
133	180719_15_sample_65_patient_98_Dengue_1	98	Dengue	1st	180719	15		65	5	5	Body Pain, Rash, Fever	0	0	1	1	0	1	0	0	Female		Indo	ZTS0981	117	P2:B5	Serum		16/11/17	2	100	308	2017-07-19
134	180723_01_sample_QC17	QC_run_17			180723	1		QC_run_17
135	180723_02_sample_66_patient_63_Zika_1	63	Zika	1st	180723	2		66												Male	25	Afro	ZTS0631	51	P2:B6	Serum	2017-08-09	17/8/17	1	200	512	2017-03-13
136	180723_03_sample_67_patient_56_Dengue_1	56	Dengue	1st	180723	3		67	4	4	IgM, IgG	1	1	0	0	0	0	0	0	Male		Indo	ZTS0561	37	P2:B7	Serum	17/2/17	24/2/17	2	100	542	2016-12-09
137	180723_04_sample_68_patient_55_Dengue_2	55	Dengue	2nd	180723	4		68	4	9	IgM, IgG	1	1	0	0	0	0	0	0	Male		Afro	ZTS0552	36	P2:B8	Serum	17/2/17	24/2/17	2	100	378	2016-12-07
138	180724_01_sample_QC18	QC_run_18			180724	1		QC_run_18
139	180724_02_sample_69_patient_65_Zika_1	65	Zika	1st	180724	2		69												Female	26	Afro	ZTS0651	55	P2:B9	Serum	2017-08-09	17/8/17	1	200	292	2017-03-21
140	180724_03_sample_70_patient_85_Dengue_1	85	Dengue	1st	180724	3		70	5	5	Body Pain, Rash, Fever, IgM, IgG	1	1	1	1	0	1	0	0	Male	35	Afro	ZTS0851	91	P2:B10	Serum		16/11/17	2	100	304	2017-06-26
141	180724_04_sample_71_patient_33_Zika_2	33	Zika	2nd	180724	4		71	4	9	Body Pain, Rash, Headache, Fever, Pain Behind Eye	0	0	1	1	1	1	1	0	Male	36	Indo	ZTS0332	20	P2:B11	Serum	17/2/17	24/2/17	2	100	308	2016-11-16
142	180724_05_sample_72_patient_78_Dengue_2	78	Dengue	2nd	180724	5		72			IgG	0	1	0	0	0	0	0	0	Male	36	Indo	ZTS0782	80	P2:B12	Serum	2017-08-09	17/8/17	1	200	116	2017-05-10
143	180724_06_sample_QC19	QC_run_19			180724	6		QC_run_19
144	180724_07_sample_QC20	QC_run_20			180724	7		QC_run_20

## Sheet: Figure 2
Figure 2: Original data, all samples, all proteins. Combined in figure with metadata from 1A.
Samples	A0A024R0T9;K7ER74;P02655	A0A075B6H9	A0A075B6I0	A0A075B6I1	A0A075B6I4;A0A1W2PQ80	A0A075B6I9	A0A075B6J9	A0A075B6K4	A0A075B6K5	A0A075B6P5;P01615	A0A075B6Q5	A0A075B6R2	A0A075B6S2;A2NJV5	A0A075B6S5	A0A075B6S9	A0A075B7B8	A0A075B7D0	A0A075B7D8	A0A087WSX0	A0A087WSY5;Q96IY4	A0A087WSY6	A0A087X0M8;O00533;O00533-2	A0A087X0Q4	A0A087X1J7;P22352	A0A096LPE2	A0A0A0MRJ7;P12259	A0A0A0MS09;P01880;P01880-2	A0A0A0MS14	A0A0A0MS15	A0A0A0MT36	A0A0A0MT69	A0A0B4J1U3	A0A0B4J1U7	A0A0B4J1V0	A0A0B4J1V2	A0A0B4J1V6	A0A0B4J1X5	A0A0B4J1X8	A0A0B4J1Y8	A0A0B4J1Y9	A0A0B4J231;B9A064	A0A0B4J2B5	A0A0B4J2D9;P0DP09	A0A0B4J2H0	A0A0C4DFP6;Q9NQ79;Q9NQ79-2	A0A0C4DH24	A0A0C4DH25	A0A0C4DH29	A0A0C4DH31
X180330_08_sample_03_patient_44_Dengue_1	-0.386079	0.315721	1.46836	-1.50821	0.698962	-0.167282	-0.762808	-1.69852	-0.118369	0.250948	-0.117339	-0.235509	-1.31773	NA	-0.366124	0.0306219	0.0348151	-0.301381	-0.179049	0.338493	0.365388	-0.124327	-0.0545958	0.0612675	0.712177	0.753249	-0.59299	-0.694747	-0.192939	-1.17314	1.46674	-0.325088	0.0226283	0.0133946	0.208679	NA	0.576978	0.0998411	0.690908	-0.137954	-1.89039	-0.549155	2.74827	0.350214	-0.209692	1.26483	-0.529506	-0.86253	-1.69074
X180421_03_sample_113_patient_44_Dengue_2	-0.1075	-0.097851	-0.222373	NA	-1.52308	0.391048	-0.556222	-0.66719	0.180754	-0.14668	-0.633978	-0.588443	0.1995	NA	-0.511359	-0.437422	0.0276482	-0.51951	-2.13447	-0.0467766	-0.298594	-0.207366	-0.613488	-1.61746	-1.37427	0.165466	-1.19115	-0.429828	-0.485573	1.04064	-0.514004	-1.26744	-0.451574	-0.00392457	-1.12452	0.998431	-1.32483	-0.585217	-1.61404	-0.849993	-0.860793	-0.455304	-1.08486	-0.1604	-1.51592	-0.199183	-1.13533	-1.59712	-0.508581
X180330_07_sample_13_patient_53_Dengue_1	1.78665	1.33814	-0.190278	0.16361	-1.79418	-0.0883164	0.509029	0.86172	0.531513	-0.45579	-1.49678	-0.167806	-0.218428	0.406836	0.133767	0.193533	-0.0741111	-0.40122	0.358473	0.879636	0.0400131	0.610212	0.486965	0.269722	0.782009	0.0286503	NA	0.861603	0.552692	0.203946	1.42221	0.0719845	0.263715	1.7206	1.03911	0.31855	-0.146072	-0.0926124	NA	1.04596	-0.163741	0.432649	2.43673	0.36847	-0.0202508	0.341087	0.144281	NA	-0.309506
X180423_04_sample_116_patient_53_Dengue_2	0.317967	0.781782	0.263008	2.32314	NA	0.0377153	-0.677096	0.0602875	1.07973	0.843204	0.118977	-0.0184216	0.345038	-0.488472	1.16223	-0.352006	0.308209	0.428639	-0.234598	-0.116511	0.265697	-0.0477927	0.278239	-0.073044	0.262872	0.677794	0.584772	0.878335	0.269922	2.28874	0.675215	-1.35367	0.025788	0.618952	1.0924	-0.519722	0.443826	0.15615	0.142826	0.334115	1.16673	-0.831841	-0.447668	0.761236	0.0732731	NA	-0.353644	-1.29742	-0.142186
X180330_02_sample_39_patient_54_Dengue_2	-0.289182	-0.126382	-5.88196	-0.0870758	0.541604	0.164594	-0.207031	0.261509	-0.018433	-0.107626	-0.137335	-0.313277	-1.26041	NA	0.610472	-0.123149	-0.449033	-0.535647	-0.105471	0.472914	0.0906435	0.0952347	-0.0491904	0.718481	0.498705	0.478102	0.162749	-0.886633	0.0684869	-0.633936	0.572487	0.541699	-0.175401	0.366342	-0.20012	-0.422022	0.225766	0.0315595	NA	-0.423396	-0.805698	-0.0233779	-0.347073	0.103962	0.192096	-0.595986	-0.718718	NA	0.166911
X180330_09_sample_43_patient_54_Dengue_1	-1.33656	1.04364	1.42999	1.36174	1.61825	0.956952	0.830571	0.10022	0.336454	-0.0916195	-0.0333742	0.168697	1.83191	NA	0.657619	0.633856	-1.25727	1.80808	1.27078	-0.704954	0.863165	0.265931	0.109273	-0.0441901	-0.0417174	0.250085	1.08176	0.127064	-1.38276	1.34209	-1.3551	-0.014372	1.29286	0.310662	0.784391	-0.107089	0.608164	0.230434	0.957965	0.352578	0.470184	0.469591	-2.33113	0.248308	0.960122	0.924047	0.0272572	NA	0.568032
X180718_07_sample_76_patient_55_Dengue_1	-0.276516	-0.72642	0.308012	0.383952	-0.186496	0.213389	0.168049	0.443015	0.545078	-1.37959	NA	0.734362	0.228103	0.21017	1.10239	-0.825925	0.854456	0.874718	NA	-0.0224997	0.128583	-0.163919	-0.0649833	-1.04869	-0.809013	0.208262	-1.09606	-0.146662	-0.159458	0.955362	-0.0774348	-0.723144	0.777669	0.313467	-0.0958503	-0.398511	0.306221	-0.510696	1.12712	-0.00380237	-0.415752	0.350493	-0.113596	0.921294	0.257121	NA	1.13174	-0.980504	0.692055
X180723_04_sample_68_patient_55_Dengue_2	0.115476	-0.385548	-1.48815	-1.58742	0.913363	-0.00125915	-0.121001	1.09725	0.606827	1.73018	NA	0.849009	-0.0507937	0.884231	0.651386	0.648882	2.07744	1.2059	-0.13222	-0.639573	0.322855	NA	0.174209	1.08526	0.169774	-1.08118	0.413828	0.590398	1.31607	0.604643	0.909217	-1.00855	-2.90075	0.0943003	0.507383	-0.753644	-0.218389	0.377092	-2.04858	0.898022	0.92324	0.497351	1.81427	-4.66719	1.26998	0.558473	0.639766	0.362685	0.563445
X180704_02_sample_93_patient_56_Dengue_2	-0.262502	0.304199	1.17234	0.109647	0.670844	NA	-0.312166	-0.890832	-0.652785	NA	NA	0.0229383	1.1412	-0.256469	NA	0.746337	-0.404684	0.159687	NA	0.692913	-0.121659	NA	0.289521	0.488837	0.433999	-0.709974	NA	-0.918195	0.220518	1.46901	-0.403775	-2.46037	1.41445	0.518627	-0.322357	-0.0845102	-0.16575	-1.10283	-0.146614	0.619773	-0.516843	0.059884	-0.879015	-0.00697916	NA	-1.61332	0.781677	NA	-0.534925
X180723_03_sample_67_patient_56_Dengue_1	0.86072	-1.43483	-0.878246	-0.778874	-0.71857	-0.611169	0.653882	0.164036	0.295001	-1.16174	-0.49903	-0.414248	0.881298	0.626355	0.489459	0.0147882	0.0804917	0.649179	NA	0.349698	-0.647365	-0.0330694	0.252429	-0.261752	0.754225	0.911386	NA	0.106737	-0.116908	2.73188	0.586037	-0.794224	0.06199	0.306365	1.0291	-0.115926	0.641065	-0.626725	0.927605	0.892055	-0.0691427	0.173645	NA	0.253965	0.043314	NA	0.196448	0.270937	-0.461227
X180330_10_sample_57_patient_57_Dengue_2	0.505146	-0.492458	-0.30968	-0.515302	-0.465975	NA	0.00924516	-0.214361	-0.720921	-0.701209	NA	0.310726	0.135393	0.185256	0.935387	-0.727276	-0.636111	-0.390318	-0.25079	-0.0155785	-0.404762	0.139603	-0.408968	-0.822343	0.37117	0.099254	NA	-0.644366	-0.0556857	1.41499	0.207762	-0.426767	0.386484	-0.36515	-0.462954	NA	-0.345769	-1.23296	-1.39529	-0.312021	0.580023	-0.299003	-3.05241	0.325522	1.20628	-0.685388	0.130944	NA	0.318821
X180421_02_sample_94_patient_57_Dengue_1	-1.12086	-0.368601	0.194633	0.290466	-0.0122249	NA	1.86717	2.06048	1.82846	2.12315	1.17924	1.50461	-0.414036	-0.491122	1.1303	1.48116	1.75374	1.55516	1.29829	-0.530674	0.406167	0.136315	1.09055	0.754979	-1.87065	-0.0246303	1.30617	1.00874	1.2151	-0.374538	2.58105	0.23862	1.97294	1.29618	1.05655	0.0909975	0.660572	2.06884	1.34396	0.412064	0.949733	1.01642	-2.0073	2.26709	-0.649356	0.55108	0.50465	2.46577	1.56772
X180424_02_sample_10_patient_58_Dengue_2	0.573817	-0.673645	1.64163	-0.517675	-1.53085	-0.031392	0.303086	0.7983	-0.264595	0.91112	0.610332	-0.210267	NA	1.03745	-0.798503	-0.173577	-0.415822	-0.219146	-0.247235	0.618933	-0.208474	0.0455895	0.480666	-0.0378651	0.371459	0.362208	NA	0.755109	0.560796	0.331544	0.549472	3.2889	1.73996	0.873874	-0.234439	-0.381603	-0.0901996	1.34912	-0.167404	-0.0787504	-2.02626	-0.109757	-0.153391	-5.27003	0.291865	0.025669	-0.299793	0.482037	2.15029
X180718_13_sample_83_patient_58_Dengue_1	NA	-0.188387	2.21636	-0.0288964	-0.267771	0.305725	0.287141	-1.85786	-0.0970258	0.548258	0.301111	0.488109	-0.780355	NA	-1.30707	0.453877	1.36095	-1.22404	0.0518221	-1.16445	0.836417	-0.0649728	-0.171726	-0.621191	-3.93771	-0.308817	1.35916	0.831936	0.564516	-0.0384045	-0.381197	-0.825335	0.140324	-1.30611	-0.965475	0.364026	0.140078	-1.15304	NA	-1.12177	1.46471	-0.456435	-2.38238	-4.22124	-0.294697	0.561234	0.598109	0.0187887	-1.28808
X180424_03_sample_11_patient_60_Dengue_1	0.860116	-0.319497	-0.151518	0.584876	-0.158823	0.521598	-0.0880788	0.287901	-0.325953	0.833461	0.738417	0.954512	NA	-1.21955	0.768747	-2.01848	-0.341813	-1.87874	-0.316317	0.0833923	1.08722	-0.267012	-0.689999	0.0490579	0.28455	0.704954	0.817506	-0.548735	0.835432	-0.935127	-1.20823	0.869139	-1.11081	1.67376	-0.622942	1.05626	3.24274	-0.467518	0.845676	-0.229974	-1.23676	-1.0228	1.53524	1.11668	-0.687756	-0.0707115	NA	1.78576	0.768439
X180710_09_sample_114_patient_60_Dengue_2	0.34919	-0.208102	1.36729	0.67838	-1.02186	NA	-1.19664	0.0241591	-0.32667	1.43531	NA	0.263255	-1.78001	-1.35792	-1.17076	0.335158	-0.714679	2.75242	-2.06821	-0.333392	-1.00106	0.195256	0.345411	-0.209121	-0.31408	-0.822091	0.36767	-1.45492	-1.09336	-1.82982	-0.449368	-0.623852	1.18896	-0.922558	0.108938	0.274521	0.064145	-0.3813	NA	0.201154	-0.348907	-0.0312881	NA	-0.196661	0.488878	0.85205	-0.931877	-0.49724	-1.33068
X180704_03_sample_96_patient_68_Dengue_2	NA	1.08747	0.29736	0.2995	0.579724	0.601993	0.923043	-0.189164	1.08168	1.33105	0.174916	1.36067	0.488983	-1.61198	-1.04396	-0.20504	0.0250336	-1.01406	0.747923	-0.586188	-0.357772	NA	0.181401	-0.495961	0.249547	-0.213566	0.340552	0.292429	0.57873	1.53019	-0.230582	-0.120922	0.75454	0.759978	-0.723602	NA	0.633847	0.722472	NA	-0.413458	0.733197	0.513302	2.00614	1.10924	0.174574	NA	0.791675	NA	1.46948
X180712_08_sample_124_patient_68_Dengue_1	NA	0.67041	-0.377875	1.64877	-0.783407	NA	NA	1.44506	1.23517	1.32062	NA	1.12026	1.22433	-0.423686	-0.605192	1.38367	1.00715	1.13084	0.194666	-3.13556	NA	0.350425	0.479528	0.930735	-1.67556	-1.94103	1.09755	0.651885	-0.104063	2.15794	0.316968	0.507375	-0.0186613	0.508205	0.298065	NA	0.081136	1.15568	0.756199	0.764314	1.7526	0.617426	-0.920463	1.82479	-0.0197476	0.249943	0.378586	1.21676	1.57224
X180710_07_sample_111_patient_69_Dengue_1	1.01622	1.33174	0.54515	1.80041	1.32238	2.06277	1.86029	1.90622	-1.22562	0.963796	0.940365	2.02545	0.418231	NA	2.26804	NA	1.20112	-1.74361	NA	0.233304	1.06235	-0.0961852	0.866785	0.823898	0.285091	0.183237	0.380135	1.71404	2.24871	1.9339	1.3777	1.09324	2.09418	1.15727	1.83396	0.863098	1.29554	1.02318	0.417652	1.55626	0.985259	0.652575	3.09283	2.10523	NA	1.79643	NA	1.93871	2.18847
X180718_02_sample_40_patient_69_Dengue_2	-0.0451805	1.08412	-0.858691	0.739431	0.745383	0.367471	-1.43273	1.65287	0.263259	0.074904	0.315813	1.08591	1.49203	1.13958	1.11998	0.560375	1.4448	0.114086	-0.162014	0.370085	0.448226	0.073289	0.443007	0.0767641	0.441807	0.629066	0.248071	0.179745	1.70025	1.66675	0.726969	-0.189049	2.11836	0.54887	1.27187	0.48521	0.969677	0.0743602	1.26424	0.601475	0.468027	0.635262	-0.0815696	1.10193	-0.295302	NA	0.61744	-0.593385	0.70588
X180421_07_sample_05_patient_71_Dengue_1	0.856277	0.143814	1.35552	NA	0.576257	-0.123651	0.060989	0.263067	-1.21966	0.372852	0.347901	-0.365334	NA	NA	-0.387838	0.110094	-0.736843	-0.0301122	0.258655	0.234806	0.319544	0.0404499	0.0346285	0.386158	0.323533	0.360771	-0.817231	0.276501	-0.517199	-0.911215	-1.0141	-0.102362	0.548303	-0.331522	-0.374629	NA	0.732816	0.1518	NA	-0.117011	0.168719	0.64957	-2.25967	-3.94832	-0.920365	-0.205357	0.0253551	1.67809	0.906414
X180718_08_sample_77_patient_71_Dengue_2	1.57529	0.922616	0.7211	0.889657	0.734505	0.220809	1.16806	-0.651772	0.819227	-0.427034	-0.0791828	0.217228	-1.23998	1.40388	0.676472	0.0902914	1.01945	1.79316	0.0809494	0.613208	1.37827	NA	0.632221	0.708654	0.803212	0.11204	0.113588	0.869757	1.10998	-0.18901	0.931031	1.32932	1.95165	0.930186	0.476942	0.454651	-2.89964	-0.240426	0.883524	0.995465	0.0621148	0.0926452	0.697349	0.856379	-0.499198	0.985456	1.11304	NA	0.315205
X180716_10_sample_92_patient_78_Dengue_1	-1.94342	NA	-1.31864	NA	NA	NA	-1.62243	-1.32682	-1.13745	-0.755577	NA	-0.579737	-0.382178	NA	NA	-0.662107	-0.843922	0.516408	NA	-0.388037	-0.190654	NA	-2.69745	-2.82408	-2.27705	-1.83572	NA	0.992004	-3.57885	-0.526958	NA	NA	-0.472507	NA	NA	NA	-0.967921	0.601012	NA	-3.92245	0.295019	-0.0547618	NA	0.394486	0.309987	NA	0.3669	NA	-0.184816
X180724_05_sample_72_patient_78_Dengue_2	-2.02311	-3.40904	-0.156264	NA	-0.654705	NA	-1.71383	-0.459977	-5.48982	NA	NA	-1.21992	NA	NA	-0.897529	-1.24216	-1.51716	0.222288	NA	-0.661832	NA	-0.0745883	-2.21501	-0.414156	-1.15228	-0.589529	NA	-0.124663	-2.92354	NA	-1.82954	-1.53843	-2.49533	NA	NA	NA	-1.81158	-1.0725	NA	-2.35627	-1.2362	0.912232	NA	-0.397092	1.1211	NA	-1.26629	NA	-0.550494
X180424_05_sample_14_patient_79_Dengue_2	0.0400971	0.742356	1.40798	0.515149	1.08919	1.33649	0.601931	0.658602	0.347179	0.291829	-0.160637	0.784047	-1.64495	-0.734096	-1.24124	0.0548459	-0.649064	-0.714141	1.21386	0.493891	-0.331515	0.350654	0.191264	0.308108	0.601535	-0.658881	2.32137	-0.623075	0.478509	0.188073	0.347691	-0.0217383	1.98079	1.51584	0.284013	0.857006	0.197666	0.204344	NA	0.603683	-1.7236	-0.211301	0.520988	0.855699	-0.421487	0.481037	-0.450345	NA	0.221492
X180515_05_sample_36_patient_79_Dengue_1	1.95356	-0.370804	-0.27334	-0.0855056	-0.361554	-1.26976	-0.33012	0.199832	-1.24752	-0.560006	-1.2381	-1.18854	-0.48494	-0.738165	-0.196836	0.289272	-2.31402	0.115451	-1.03748	0.674276	0.195782	-0.246733	-0.121535	0.921164	0.684472	0.56179	-2.54879	-0.340286	-0.571115	-1.40062	0.50009	-0.85095	0.743271	-0.677551	-0.907761	-0.595388	-1.278	-0.657823	-0.0755713	-0.267731	0.0983215	-0.518567	-2.26286	NA	0.802558	NA	-0.724668	0.0149193	-1.37293
X180704_05_sample_98_patient_80_Dengue_1	-1.21075	0.624255	-0.0237558	0.999161	NA	-0.130688	0.413095	1.22042	-0.33862	1.44489	NA	0.0975854	-0.581466	0.351911	0.98178	-0.995145	2.66291	0.920464	-0.0554353	-0.449447	-0.000920649	NA	0.447792	-0.326941	0.63868	-0.275856	-2.09548	0.718162	1.30945	-2.32175	0.110475	0.306043	-1.30941	0.496769	0.137664	NA	0.632306	0.596962	0.86484	0.209711	-0.31772	0.0702437	1.01896	0.69782	NA	1.32614	-0.0534742	0.345507	0.7262
X180515_04_sample_35_patient_81_Dengue_2	0.838131	-0.930828	1.41543	0.792968	0.738765	NA	0.469607	0.249717	-0.523108	0.502004	NA	-1.44587	-0.850446	-0.566204	0.989871	0.245275	0.431846	-0.925867	-0.835347	0.519112	0.0364411	0.0997723	0.267481	0.593722	0.22506	-0.218687	1.52525	-0.31416	0.0700914	0.089065	0.0914002	-0.826688	-4.13815	0.726212	0.148001	0.224468	1.78651	-0.739715	-1.04711	0.246017	0.533936	-0.0920778	-1.876	-5.57921	-0.16362	-1.04874	0.0611233	0.265972	-0.616722
X180515_08_sample_32_patient_82_Dengue_1	0.342807	-1.15626	-0.0880078	-0.517048	NA	-0.484896	-0.245078	0.0597214	-0.00730712	-0.314288	NA	-0.0875092	-1.87854	-1.22543	-0.793225	-0.767269	-0.500425	-1.00646	0.233942	-0.807595	-0.608395	-0.221613	-0.730308	-1.54639	-0.0656457	0.0170083	-2.12089	-1.43608	-0.64477	-0.522849	-1.52108	-2.06622	-0.43325	-2.33361	-0.694263	-0.622674	-2.72552	0.57532	NA	-1.30409	0.20387	-0.226007	2.8594	-0.0656641	1.09107	NA	-1.21817	NA	0.0210128
X180704_04_sample_97_patient_82_Dengue_2	0.321203	0.281528	0.86028	-0.231242	-1.9231	NA	-1.56221	0.0168989	0.614488	-0.687438	NA	-0.677701	-0.978847	0.300505	-0.0155497	-0.246161	-1.39912	-0.92168	0.251656	0.0880421	-0.751258	-0.0843446	-0.291069	0.0226985	0.245161	-0.673489	-1.78094	0.254818	-2.01522	-0.475651	0.225307	0.939655	0.377303	-0.662807	0.243007	NA	0.247025	0.0987691	NA	0.0969079	-0.120369	-0.395898	-1.30536	0.0226844	0.731102	0.385614	-0.325283	-0.936564	-0.736605
X180704_06_sample_99_patient_83_Dengue_2	-0.626945	-0.318294	0.599662	NA	-1.49034	0.0355326	1.07985	0.106994	0.560171	1.21142	NA	0.435189	1.32312	NA	NA	-0.0961075	0.0533697	-0.85667	NA	-0.00343295	-2.42541	NA	-0.268252	-0.196427	0.197739	-0.462429	0.142151	-0.15744	-0.00289322	0.714241	NA	-2.24769	-0.203954	-0.485289	NA	NA	-0.22469	0.981264	-0.716755	-0.269343	0.19713	0.822796	-0.619694	0.697156	-0.432342	-1.84071	-0.423906	0.201034	0.658151
X180710_10_sample_115_patient_83_Dengue_1	-0.313498	-0.472688	0.851579	-1.2153	-0.797268	-0.0083449	0.0540152	0.64324	-1.17527	0.683568	0.449299	0.812048	0.649391	NA	-1.02703	NA	0.774713	-1.89521	NA	-1.07403	0.545595	-0.399628	0.796765	-0.358032	0.515353	-0.930808	-0.653022	1.21376	-0.184111	-0.260876	0.0137653	NA	0.221407	-1.61689	0.875491	-0.674752	-0.0667315	0.369303	-0.815201	-0.483478	0.266372	-0.21728	-1.90865	0.852737	NA	-0.61914	0.554819	0.319356	0.0368803
X180424_04_sample_12_patient_84_Dengue_2	-1.4346	NA	0.00857537	NA	NA	NA	NA	-1.28271	-1.46145	-2.05204	NA	-0.352089	NA	NA	-1.55973	-0.314787	-5.39253	1.90502	NA	-0.113553	0.236258	0.308315	-0.369622	-1.59693	-2.02891	-0.792089	NA	-0.228037	-0.892013	-1.12724	-1.37266	NA	-1.12237	NA	-0.788833	-1.03033	-2.56972	0.578614	NA	-0.816954	2.30882	-1.42674	-0.774463	0.746731	0.00697677	-1.22093	1.17204	NA	1.11116
X180520_03_sample_55_patient_84_Dengue_1	-1.27752	-1.67742	-0.175023	-1.76637	-1.32125	NA	NA	0.639331	-0.495784	0.00340328	NA	0.157385	-1.03193	NA	-0.775394	-0.490532	-1.07636	-0.823386	NA	-0.573951	-0.211128	-0.0433191	-1.90913	-0.977992	-1.21389	-1.49091	0.943366	0.0903737	-2.25566	-1.06049	-0.845932	NA	NA	-3.6632	-1.59437	NA	-1.40672	-0.406476	NA	-4.55886	0.509293	0.657968	1.45333	0.832164	1.29676	0.884097	-0.0303768	-1.84988	0.637467
X180508_08_sample_26_patient_85_Dengue_2	-1.66103	-1.35823	-0.224832	NA	-0.369858	-1.38077	-0.318418	1.44794	-0.430584	-1.26055	-0.270227	0.682205	-0.734321	NA	0.142719	-1.09229	-0.0175801	0.202195	NA	-0.169206	-0.136653	NA	-0.738823	-0.679488	-0.387475	0.241865	-0.685945	0.790979	-1.00802	0.00456539	-1.0504	NA	-0.340021	-3.43149	-0.968387	NA	-2.70165	-0.524924	NA	-4.49837	1.69369	1.13622	NA	0.615024	0.347361	-1.73391	1.114	NA	2.96163
X180724_03_sample_70_patient_85_Dengue_1	0.69303	-2.60819	1.23007	NA	NA	-1.21752	-0.822605	-1.08607	0.00167375	-1.38711	-0.596855	-0.408112	-0.655973	-0.355905	-1.61884	-0.10295	NA	0.232971	-0.161748	0.379742	-0.725452	0.147787	-0.589546	-0.399338	0.294543	0.788853	NA	0.102254	-0.90612	-0.764074	0.407965	-2.16961	-2.22364	-0.319853	-1.30503	-0.817771	-0.466706	-0.744529	-0.350748	-0.750175	-0.0463899	-0.675233	-2.6462	0.500404	-0.0958059	-0.792197	-0.832363	0.20638	-0.362185
X180421_05_sample_02_patient_86_Dengue_1	0.0805769	NA	0.538619	NA	0.234965	0.438389	0.376036	-0.108696	1.65113	0.0477694	NA	0.250558	0.99293	-0.179449	-0.0135956	-0.346922	0.329772	-0.744483	-0.143944	-0.0993931	0.296241	-0.03502	0.582231	-0.187639	1.15909	-0.112604	0.738038	0.042167	1.25103	0.188629	0.134648	0.229124	-0.10672	1.19417	0.313908	-0.551035	0.86339	0.466572	-0.774591	0.88306	0.761087	-0.183101	0.372429	1.0785	-0.323321	0.82689	0.0572996	NA	0.835289
X180712_06_sample_122_patient_86_Dengue_2	NA	-0.476899	-0.28417	NA	NA	NA	0.0292923	-0.130831	-0.987247	-0.484646	NA	-0.0426221	NA	NA	NA	1.38028	-3.23408	-1.32528	NA	-1.46221	0.0996484	-0.409538	-1.86262	-0.720186	-2.27586	-0.517134	-2.1384	0.597174	-1.72133	-1.27701	-0.573024	NA	-1.03084	-1.3622	NA	NA	0.61378	-0.407835	-1.08019	-3.74201	0.325812	NA	0.553466	0.682662	-0.121062	-1.23518	0.0331119	NA	0.023014
X180515_06_sample_37_patient_87_Dengue_1	-1.0117	-2.9386	-0.0856233	-1.71933	NA	NA	-0.715599	-0.768976	-1.18765	-1.5289	NA	-0.579962	NA	NA	-1.65997	-0.444754	-4.12824	-0.586504	-0.454618	-0.659541	-0.677806	NA	-1.1494	-1.65308	-1.89049	-0.812871	NA	-0.0996148	-4.06936	-2.78825	-0.357791	0.393247	-3.41617	-3.35077	NA	-1.0635	-0.274798	-0.533401	NA	-2.5934	0.206474	1.09709	-1.64142	1.02408	0.429128	-2.78353	-0.127961	-0.551068	-0.881527
X180704_09_sample_102_patient_87_Dengue_2	NA	-0.717324	0.630687	NA	NA	NA	0.113335	1.17862	-0.275007	-1.67779	NA	0.302059	NA	NA	-0.987914	-0.18063	-1.85222	0.811724	NA	-0.880284	0.609279	NA	-0.988373	-2.54361	-1.88278	-1.03112	-2.38721	0.473544	-2.02852	-0.981189	-0.900858	NA	-0.365061	-3.50863	NA	NA	-0.248588	-1.21753	NA	-1.40339	0.531644	0.824383	0.637975	0.672807	0.72483	-0.19727	1.10738	-0.166189	-0.117476
X180421_06_sample_04_patient_88_Dengue_1	0.591704	0.555447	0.622045	-0.00560321	0.154126	0.149032	0.250656	-0.152394	-1.14065	-0.394747	0.113922	-0.0976605	NA	NA	0.838031	-0.854646	0.189956	2.27632	0.136563	0.606937	-0.58245	0.163096	-0.325204	0.251896	0.65814	-0.375718	0.359886	0.230646	0.753097	-0.210946	0.439758	0.841635	0.573868	0.0274557	-0.158007	-0.908199	0.469731	0.244452	-0.178579	0.0881085	-0.519184	-0.75928	-1.51216	0.820848	0.132028	0.22848	0.161133	-0.484909	-0.241534
X180508_03_sample_21_patient_88_Dengue_2	0.49479	-0.350544	0.918254	-1.55307	-0.131326	0.86293	1.17483	-0.101832	0.571815	0.265786	-0.0536518	0.240076	-0.514779	-0.103165	1.34241	0.174572	0.458103	0.642064	0.218597	0.176391	-0.261763	-0.0170483	0.189051	0.797429	-0.053592	0.51896	2.90121	0.765161	0.312789	0.37152	0.190249	1.83879	0.601306	1.34111	0.968474	0.153403	0.875638	-0.0760862	1.00044	0.51786	-0.600246	0.637873	0.270899	-2.47351	0.009197	1.45717	-0.00139484	NA	0.0717874
X180710_06_sample_109_patient_89_Dengue_2	-1.36547	0.106592	-0.325097	-1.38163	-0.00765136	0.400531	0.819655	0.941055	0.141171	-0.39299	NA	0.255386	0.115857	-0.0522224	0.187371	0.252851	0.412621	-1.46212	0.199275	0.186941	0.511615	0.00737554	-0.188324	0.154251	0.0288302	0.283599	0.163256	0.354529	0.229016	-0.184305	0.130824	2.19681	-0.250557	0.095463	-0.626068	-0.190969	0.67553	0.203105	0.0306659	-0.0421352	0.0444354	0.400504	0.564473	0.844767	-0.861116	-0.35967	0.549277	-0.592773	-0.351075
X180718_11_sample_81_patient_89_Dengue_1	-1.64219	0.117275	0.0233005	-0.102015	0.440029	0.430424	-0.454617	-1.20543	0.384551	-1.02603	0.322864	-0.0829171	NA	-0.665456	0.616975	-0.606555	-0.0146367	-0.214761	NA	-0.55127	0.174742	0.128567	-0.479431	-0.0304589	0.635021	-0.736568	0.238397	-0.0598631	-1.22141	-0.980123	0.778645	0.0542153	1.70838	0.376461	-0.0370671	NA	-2.19756	-0.430427	NA	-0.272266	-0.0718347	-1.05763	-1.65377	0.480996	0.0854969	NA	-0.0266383	NA	0.0419053
X180716_07_sample_89_patient_90_Dengue_1	1.75357	-0.893802	-0.784866	-0.173566	0.353598	-0.274071	-0.595251	0.0708372	-0.606143	-0.139091	NA	0.208755	-0.750325	0.325558	-2.01368	0.0847102	0.534351	-1.58293	NA	0.606945	-0.825285	-0.18811	0.436139	0.817722	-0.192495	-0.00914564	-0.610593	-0.493746	0.243828	-0.793975	-0.168295	-0.166724	-1.07249	-0.323415	0.0551806	NA	0.35521	0.375788	-0.450476	-0.221736	-0.410407	-0.0450328	NA	-0.0357353	-1.18729	NA	-0.686892	0.738787	0.0380534
X180716_09_sample_91_patient_90_Dengue_2	-1.10505	1.07591	0.594015	-1.05236	NA	0.120821	0.691848	0.0426706	1.07491	-0.0341822	NA	0.295889	-1.84802	-0.330073	-0.0313619	-0.159416	-2.25175	0.512794	-0.367181	-0.420534	-0.158673	0.341586	0.11531	0.343925	0.540537	0.489593	-1.55497	-0.129112	0.689664	-0.333881	-0.257322	0.31688	0.0538708	0.144041	-0.156774	NA	0.0120703	-0.964324	0.253716	0.150658	-0.556897	-0.135013	NA	0.778729	0.974359	NA	-0.235435	-0.269913	0.737489
X180426_05_sample_19_patient_91_Dengue_1	-0.405633	NA	0.577087	0.851728	NA	-0.0220134	-0.0953751	-0.207052	0.200121	-0.192108	0.945161	-0.427187	0.143871	NA	0.486934	-0.308977	-1.5118	-0.307157	-0.414829	0.326152	-0.826877	-0.0600827	-0.846704	0.408187	1.03001	0.395433	-1.62602	-0.859591	0.0722029	-0.843706	-1.47144	-1.4303	-0.303561	-0.142615	0.0531862	-0.790186	-0.447564	0.138972	0.0872502	0.150062	0.290658	-0.553368	-0.702475	0.189347	-0.891423	0.258127	-0.961616	-0.658667	-0.244956
X180712_05_sample_121_patient_91_Dengue_2	NA	-2.76824	-0.0479644	NA	NA	NA	-0.273601	-1.27172	-4.94976	-0.435582	-0.459231	-0.920683	0.548165	NA	NA	-0.178789	-0.0756293	4.05578	NA	-1.61962	-0.152529	NA	-1.05764	-1.37804	-1.21191	-0.0609581	NA	0.789473	-1.03209	-0.37225	-0.563051	NA	-0.301497	NA	NA	NA	-0.968055	-1.54294	NA	-2.58505	-0.177833	1.10262	NA	0.371608	-0.889807	NA	0.204359	-1.1651	-0.679615
X180517_04_sample_44_patient_92_Dengue_1	-0.556506	0.669952	0.709954	1.47451	-0.944865	0.575316	-0.0106898	-0.769949	0.117431	0.25522	NA	0.024426	0.0364747	0.123131	1.17974	0.191496	0.283189	0.121562	-0.143595	-0.0582898	0.986117	0.287535	0.633273	0.920403	0.552471	0.499323	1.16678	0.105047	0.106566	-0.105264	0.493403	-0.457129	1.54907	0.561381	0.630417	0.294805	-1.11785	0.366062	0.993643	0.368904	-0.245913	-0.79951	0.636898	0.685572	-0.939479	1.11402	0.128625	0.405133	-0.504983
X180718_06_sample_75_patient_92_Dengue_2	-1.93959	0.760487	0.840146	0.833945	0.0563718	NA	-0.0117239	-0.000951617	-0.592376	0.885165	-0.830933	-0.181539	0.635791	-1.00044	-0.911555	-0.471281	-0.904425	-0.496959	NA	-0.400967	-0.393061	NA	-0.38421	-0.236702	-1.43608	0.375483	-1.67645	-0.957505	-0.170604	0.527926	-2.00285	-1.06361	0.636685	0.456209	-0.225917	-0.078776	0.734608	0.426146	-0.918003	0.0120938	-0.0920801	0.110194	-1.57025	0.128465	-0.231146	NA	0.136408	-0.645863	0.179292
X180508_07_sample_25_patient_93_Dengue_1	0.81289	-0.190114	0.684594	-0.279109	NA	-0.0131821	-0.0377183	0.433215	-0.177995	0.266149	-0.212919	0.205758	NA	NA	0.430827	0.795946	-1.02404	-0.129882	0.490497	-0.0115643	0.712577	0.0931162	-0.368241	0.518057	-0.000876296	0.312941	0.303393	0.0623041	0.700099	0.0767659	-0.258815	-0.357661	-0.0121199	0.080079	-0.824057	-0.333391	0.183657	0.0706662	0.395474	0.000547545	0.00555625	-0.194499	1.68358	-4.29094	-0.204467	0.032131	-1.95142	NA	-0.0620862
X180517_09_sample_50_patient_93_Dengue_2	0.763423	-1.1406	0.642133	-1.45491	NA	NA	-0.589681	0.842466	0.0860623	-1.64399	-0.485973	-1.42118	-0.256517	0.5862	0.571786	-0.176254	1.07251	-0.551112	-0.205469	0.264933	0.591995	0.378765	-0.335726	0.629746	1.25368	0.701715	-0.40574	-0.862557	0.76573	-0.460559	0.114353	1.16939	-1.10137	-0.887074	-1.00812	-0.662796	-1.55368	-0.593781	-0.972044	0.136134	0.104103	-0.647387	0.454724	0.230687	-0.0662945	-0.641207	-0.842467	-1.23201	-1.48918
X180426_04_sample_18_patient_94_Dengue_2	-0.0471934	NA	-0.635467	NA	NA	0.0798007	-0.881753	0.509805	0.100667	-0.122981	-0.400026	-0.46435	0.266618	0.0401774	0.198807	0.548306	1.0319	1.61557	NA	0.548762	0.21379	NA	0.366104	0.380593	0.715305	-0.133602	-0.146774	-0.0184168	0.907814	1.87949	0.323716	1.03102	1.51819	0.599184	-0.134924	-0.286679	-1.14309	-0.0969267	0.596416	1.02323	-1.77395	0.124253	2.39897	1.11916	0.343863	0.798608	-0.157136	0.430855	-0.277303
X180704_07_sample_100_patient_94_Dengue_1	-1.22132	0.079036	0.270165	-0.00280104	-0.671952	0.0805174	-1.66204	-0.627717	-0.0197599	-0.528385	NA	-0.695364	1.34893	NA	0.554449	-0.147717	0.843954	0.710759	0.0890386	-0.255678	0.133949	0.218833	0.336751	0.372033	-0.640329	-0.656462	1.84083	0.51666	-0.0545157	-2.09939	0.431714	-0.54599	1.23618	-0.275909	-0.294578	0.0727905	0.353059	0.501675	-0.0591449	0.155016	-0.154314	-0.174504	1.87393	0.715456	-0.180576	-0.384378	-0.0148632	NA	0.199802
X180710_05_sample_108_patient_95_Dengue_1	-1.56045	0.425766	1.07461	0.486911	0.441204	-0.0502196	-0.706772	-0.105068	0.702228	0.662394	-0.217204	0.0226424	1.22186	0.39911	-0.516568	0.178239	0.913187	3.88396	1.02116	-0.996809	-0.330709	NA	0.543137	0.459761	0.445643	-0.356571	0.589228	0.312902	0.658027	2.55824	-1.51121	0.747329	0.692083	-0.343642	-0.782403	0.158161	1.02988	0.786911	0.06139	0.7303	0.393381	0.969575	1.44447	0.838721	0.379276	0.355489	-0.43503	NA	0.432132
X180716_02_sample_84_patient_95_Dengue_2	-0.530113	1.25242	0.320677	NA	0.723969	0.258247	0.549332	0.521098	0.763036	-0.17733	0.0699059	0.553674	0.0853135	0.597501	0.213077	0.338546	1.31162	-0.366256	0.0615904	0.228321	0.144838	NA	0.955803	0.543365	0.490457	-0.150951	NA	-0.116043	1.98615	1.71204	1.31713	1.16841	-2.13105	1.01058	-0.264081	0.313136	-1.50238	1.44482	0.831247	1.09717	0.264801	0.430103	-0.145504	0.168716	-0.943308	NA	0.474649	0.995485	0.739014
X180520_02_sample_54_patient_96_Dengue_1	0.842038	-0.815693	-6.51883	0.0200363	-0.350015	NA	-0.261459	-0.14796	-0.951515	-0.734784	-1.24708	-0.672577	-0.132257	-0.608731	-0.889624	0.20118	-4.92071	-1.05537	1.67597	0.461264	-1.1892	-0.277345	-0.658837	0.235759	-1.29178	-0.0176837	0.82532	0.159707	-1.27513	-0.663963	-1.36521	-1.55551	-1.22706	-0.858945	-2.12241	-0.397855	-1.81023	-0.688006	-1.90808	-0.977825	-0.852204	-0.278765	-1.0991	-0.35773	0.306779	-1.05418	-0.939968	-0.264226	-0.651215
X180718_12_sample_82_patient_96_Dengue_2	0.104086	-0.384954	-0.0375725	0.969677	NA	-1.22484	0.455712	0.406519	-0.0919023	-1.36627	NA	-0.134929	-1.54141	0.114906	-0.58235	-0.133887	0.08454	0.536332	NA	0.243048	-0.468887	-0.291691	-0.342545	-0.233611	0.0102687	0.866275	NA	-0.79981	0.421319	-0.505631	-1.22585	0.270957	-0.0885934	0.28847	0.161529	-1.0299	0.419554	-1.02085	0.0647862	0.210256	0.252972	0.1781	2.0635	0.0408956	-0.070544	NA	-0.546007	-0.148119	0.446258
X180515_03_sample_34_patient_97_Dengue_2	0.723903	1.10878	0.264536	-0.206022	NA	-0.891251	0.426905	1.11217	1.3902	0.919974	0.562925	0.867571	0.739796	1.00123	1.12363	0.442648	NA	-0.425516	0.712751	0.344221	0.241431	-0.124554	0.286858	0.0716847	0.77805	0.367859	NA	0.619009	0.179342	-0.0879887	1.00186	0.224021	1.01951	2.4548	0.594547	1.21998	1.48928	-0.0582314	0.78032	0.964213	0.788124	0.420805	0.692221	1.03778	0.358492	0.611359	0.195586	-1.3686	0.574804
X180704_10_sample_104_patient_97_Dengue_1	-1.04011	-0.060552	-0.240863	-0.300938	-1.7918	NA	-0.164918	-1.17907	-0.00520117	-0.699159	NA	-0.224774	-0.578716	-0.461823	-1.43634	-0.433757	-0.37737	-1.70502	NA	0.192263	-1.73841	-0.280068	-0.476841	0.650317	0.470311	0.285961	-0.857705	-0.451112	-0.067605	-1.08262	0.121679	-1.29644	-0.347439	0.141941	-0.443876	-0.712251	-0.102535	-0.182122	-0.393406	0.14177	-0.136098	-0.632834	NA	0.277303	NA	-0.386309	-0.155396	0.18699	-0.360191
X180508_09_sample_27_patient_98_Dengue_2	-1.52581	-0.157857	-1.0127	NA	-1.13026	NA	-1.15318	1.00858	-0.623167	NA	NA	-0.757238	NA	NA	-0.684997	-1.82184	-2.72108	-0.0459892	NA	-0.265178	-1.54397	NA	-1.62544	-0.896754	-0.946116	-0.217381	-2.90271	-0.648351	-3.29383	-1.49073	-0.348262	NA	-1.81931	-3.37748	-1.37045	NA	-1.20911	-0.25857	NA	-2.02731	1.12848	-0.0463704	NA	0.350303	0.189074	-1.64906	-0.765234	NA	0.314762
X180719_15_sample_65_patient_98_Dengue_1	-0.0736709	0.240712	0.241878	-0.243593	1.01893	-0.320498	0.537358	-0.17466	0.222538	1.27077	NA	-0.67352	0.504503	0.102726	-0.247266	0.201796	NA	-0.192408	0.280565	-0.00605273	0.315728	-0.201008	0.868875	0.474459	-0.148222	-0.543588	NA	0.175827	0.0904804	-0.578734	0.972788	0.0254236	-0.935861	0.352851	0.000776121	-0.349451	0.724519	1.62296	-0.502642	0.777327	0.210134	0.755996	-2.57107	-3.26718	1.17726	NA	0.432043	-0.00513808	-0.0839547
X180421_10_sample_08_patient_99_Dengue_2	-0.485477	-0.513422	1.08997	NA	-0.460799	0.414504	1.23766	0.521047	0.124511	0.0221933	-0.327583	-0.0730573	NA	NA	-0.308569	0.560542	1.38477	-1.04847	0.586853	-0.759481	0.449429	0.343451	0.309461	0.507766	-0.951218	0.0728468	2.79741	-0.718252	-0.756416	-0.88304	0.0259715	0.584107	0.472867	0.155009	-0.39444	0.00568741	0.170806	0.231978	-0.537267	0.0418693	-1.85975	-0.415765	-2.77413	0.271376	-0.0697275	0.573028	0.0680133	-0.0272912	0.24101
X180718_09_sample_78_patient_99_Dengue_1	0.831169	0.325541	0.416286	-0.897762	NA	-0.184226	-0.463473	1.005	0.962482	0.492678	NA	0.473286	-0.737412	0.764183	-1.6148	1.13047	0.259643	0.270671	NA	0.575735	0.319576	0.121969	0.655833	0.685584	0.18841	0.461997	1.25489	0.207044	0.384044	0.634736	-1.07901	1.8256	-3.56741	-0.0124922	0.483611	-0.163917	-0.422856	-0.288181	-0.962627	0.368386	0.680734	0.507914	-0.205311	-3.14101	NA	NA	0.452639	1.08273	1.13594
X180520_09_sample_62_patient_100_Dengue_1	-2.09935	-0.613394	0.992298	-0.804735	-0.332697	NA	-0.346584	0.321099	-0.036034	0.462688	0.0792082	0.595473	1.44737	-1.69057	-0.699229	-0.302431	0.405011	-0.951263	0.749515	-0.498114	-0.471736	0.193486	0.181294	0.288525	-0.396666	-0.18879	0.444754	-0.125454	-1.27601	-0.619998	0.00262525	-0.871288	-0.295014	-0.240524	-0.710721	0.0148431	-0.804931	0.833747	-1.12764	-0.223674	0.139953	0.308298	0.0879939	0.830532	0.640609	-0.638849	0.673631	1.12607	0.676344
X180710_04_sample_107_patient_100_Dengue_2	-0.730238	0.390055	0.086573	-1.42851	NA	NA	-0.848753	-0.164814	0.464221	-0.402405	-0.110694	0.0264835	-0.101197	-0.426909	-0.43534	2.36616	-0.236352	3.29216	-0.30423	-0.599506	-0.573261	0.167561	-0.862883	-0.97223	0.0378243	0.708557	-0.254817	-0.00649805	-0.482159	0.371733	-0.884591	NA	-0.175079	-0.726726	0.430798	-0.715411	-1.7768	0.52585	NA	-0.589625	0.218134	-0.360169	0.439608	0.127627	0.372541	-0.711136	-0.167009	-1.08771	0.75624
X180710_03_sample_106_patient_101_Dengue_1	1.11815	0.516179	0.771726	1.23021	0.502473	0.608418	0.693229	-0.00798105	0.136681	-0.217055	0.445746	-0.0879522	0.777162	0.884632	1.20043	-0.0208799	-0.135701	-1.39991	0.284121	0.124538	0.224055	-0.0699847	0.554066	-0.0208433	0.0151788	-1.21646	1.00414	-0.142762	0.696075	0.51582	-0.205705	0.208348	1.70018	1.11515	0.0901399	0.113911	0.0130731	-0.286266	0.734795	1.47913	-0.282901	0.343843	-2.29528	0.176695	-0.113882	-0.0690863	-0.0263618	0.276073	-0.585927
X180710_08_sample_112_patient_101_Dengue_2	-1.78276	-1.0848	-1.54195	NA	NA	NA	-0.487981	-0.675541	-2.05359	-1.38807	NA	-1.08806	-1.17539	0.34748	-0.678709	-2.01553	-0.613596	1.81167	-0.565028	-1.22006	-0.890667	NA	-1.39866	0.104607	-0.832386	0.445973	-0.229545	-0.727653	-1.27061	1.40819	-1.17483	NA	-0.213861	-2.98724	-1.26245	NA	-1.71074	-0.747752	NA	-0.768595	-0.0439427	-0.49813	1.87261	-1.09447	-0.640036	-0.681113	0.196931	NA	-0.866255
X180421_08_sample_06_patient_18_Zika_1	2.43347	1.24152	0.897792	0.510634	1.05662	0.465406	1.30039	1.03127	0.533788	0.0991035	-0.335533	0.0650603	NA	0.620651	-0.767413	0.374427	-0.867926	2.5564	-0.489628	0.975955	-0.342647	NA	0.074382	0.632788	0.733262	0.097708	-1.15072	-0.00924595	1.10149	-0.748986	0.0353571	-0.400344	0.503217	1.32175	0.926005	0.877991	-0.976125	-0.531952	1.21082	1.50119	-0.450132	0.34197	2.30845	0.714967	-1.30625	-0.480634	-0.132264	0.0268946	0.219002
X180719_14_sample_64_patient_18_Zika_2	1.09574	1.54228	-1.55208	1.02424	1.14502	0.116417	NA	0.0860784	-0.336866	-1.22092	NA	-0.182364	NA	0.785659	0.469683	-0.030559	-0.762709	-1.8954	NA	0.910969	-0.926275	-0.15301	0.341866	0.580429	1.23665	0.0371139	-1.57946	-0.360318	0.702268	-0.547116	-0.366054	-0.483401	0.955287	0.840948	0.0187211	NA	-1.42912	0.575898	1.2743	0.768361	-0.603811	0.11351	1.68448	0.340056	-0.681464	NA	-0.0818076	-0.358775	-0.275609
X180710_02_sample_105_patient_25_Zika_1	1.40369	1.07096	-1.64469	2.6374	1.1939	-0.210121	-0.390378	-0.57319	0.741661	0.376323	NA	0.361821	NA	0.592445	1.02645	NA	2.0605	-0.708977	0.564782	0.49635	-0.195131	0.0452715	0.446102	0.488351	0.260041	-0.0659036	1.57095	0.824907	1.43404	-2.38984	0.949604	0.194837	0.474803	0.940368	0.738308	1.61411	0.335264	0.74599	0.224001	0.615101	0.0655735	0.273238	-1.06137	1.58016	0.356461	0.947502	-0.153066	0.583334	0.451245
X180712_03_sample_119_patient_25_Zika_2	-1.87932	0.497166	-1.70783	1.28006	1.38649	-0.800089	-0.31758	-0.206135	0.867151	0.514311	-0.993633	0.310648	NA	-0.262107	-0.467676	0.202423	0.917438	-0.972615	0.267131	0.57641	-0.198696	0.125312	-0.22123	-0.2092	0.062604	0.331033	1.16064	0.334682	0.754453	-0.548272	0.106812	-0.337006	-3.15204	-1.36631	-1.03291	-0.496338	-0.473181	0.710139	-1.60978	-0.607722	0.561555	0.403628	-1.42248	1.16928	0.390153	-0.517117	-0.284081	0.855575	0.954591
X180330_03_sample_42_patient_26_Zika_2	-2.50977	1.56869	0.659064	1.27833	0.282161	0.497642	1.45547	-0.493822	0.0304012	1.33851	-0.129106	0.584317	1.2554	NA	0.31469	0.7211	0.604837	1.63846	0.373123	-0.303219	0.477171	-0.133649	0.806101	-0.558794	-0.301896	-0.584709	-1.93704	0.630237	-0.375264	-0.255982	-0.983368	-0.0360414	0.346449	0.586382	0.306217	-0.297561	0.342111	0.113168	1.37608	0.380659	0.590129	0.745375	-0.828143	0.762169	0.340865	1.41568	-0.375309	NA	-0.690225
X180403_03_sample_117_patient_26_Zika_1	0.98302	0.129219	0.130981	-0.0224552	0.213145	-0.504204	-0.550655	0.619782	0.579376	0.162022	0.811959	-0.138328	1.14266	0.281256	0.59516	0.644811	0.388043	1.51439	-0.156974	0.112916	0.552003	-0.144659	0.859433	0.457131	0.558465	0.544922	0.489443	0.914584	0.819942	1.48739	0.759301	1.39599	1.52553	0.681535	0.765559	NA	1.19756	0.0831976	0.6641	1.07427	1.2509	0.689488	-1.28569	0.494052	0.170113	-0.447802	-0.0716864	0.336159	-0.540591
X180330_05_sample_52_patient_27_Zika_2	-1.07104	-2.72711	-0.881104	-0.847471	0.373876	-0.481834	-0.0973564	0.119904	0.859442	0.626629	0.854683	0.496555	1.39997	NA	-0.249096	0.497177	0.779266	-0.422414	-0.417485	-0.313014	0.44198	-0.248012	0.84999	-0.815864	-0.47049	-0.219277	0.209511	0.836829	-0.890954	-1.59469	1.71847	2.24257	1.2155	-0.0549998	0.131177	NA	0.958871	0.170498	0.0973613	0.582876	1.14278	0.944732	NA	0.788409	0.498189	-0.838944	0.328392	-0.153239	0.717476
X180423_03_sample_103_patient_27_Zika_1	-0.215403	0.547929	0.794938	0.0521016	1.08154	NA	-0.690532	0.323253	0.706333	0.610098	0.349244	0.177927	0.931212	NA	0.579107	0.436573	0.613626	0.786381	NA	-0.0498883	0.860336	-0.217578	1.03087	-0.340876	-0.52125	0.611154	-0.985751	0.866152	0.062726	1.24073	0.619873	1.87297	0.86754	-0.572874	0.324349	NA	-0.94812	0.0928996	0.0641593	0.17304	-0.239502	0.929716	-1.54833	0.506323	-1.03364	-0.759491	-0.0745757	0.232292	0.769646
X180424_06_sample_15_patient_28_Zika_2	1.57354	0.429617	-0.348753	NA	0.513041	-0.390764	0.623256	-0.304101	0.439625	0.0772415	-0.360346	-0.327434	NA	-0.0412458	0.836324	0.0497088	0.245533	-2.82995	0.510153	0.481706	0.148285	0.176233	0.110121	0.714387	0.205085	0.691971	NA	-0.794874	-0.140563	0.00450875	-0.975063	-0.0505404	-0.0798569	-0.0401621	0.445962	NA	1.26925	-0.0172187	NA	0.281085	0.742095	0.048245	-2.36885	-0.405154	0.104709	0.924125	-0.367279	-0.379615	-0.828901
X180426_03_sample_17_patient_28_Zika_1	0.0530795	NA	-0.674193	NA	NA	NA	-0.356742	-0.688904	-0.137728	-0.458714	NA	0.0844054	0.480299	NA	-0.155148	-0.0155292	0.218028	1.18101	NA	0.395627	0.669565	0.22761	0.184101	-0.0123063	0.320564	0.864385	-0.177238	-0.669697	-0.849018	0.0861774	-0.0976367	-0.616389	0.714503	-1.25658	-1.64256	NA	0.331197	-1.25361	NA	-0.139588	0.878951	-0.628542	-0.11797	-0.0258377	0.745478	-0.537422	-0.32261	-0.861551	0.106761
X180426_02_sample_16_patient_29_Zika_1	0.845841	NA	-1.76112	NA	NA	-1.01131	0.278379	-0.496368	0.335286	0.4471	-0.576284	-0.103346	NA	NA	0.651913	0.130827	0.423472	0.577132	0.741429	0.216624	0.361174	-0.0778161	-0.291797	-0.0558875	-0.122072	0.82523	NA	-0.0917352	-0.696972	-0.66942	0.657673	-0.388609	-0.594475	-0.55121	-0.03521	NA	0.212194	-0.115186	-1.88675	-0.445533	0.760136	-0.664294	NA	0.264491	0.0466669	0.297999	0.0473599	-0.0693508	-0.00229989
X180508_10_sample_28_patient_29_Zika_2	0.986113	-0.0284804	-0.395814	NA	0.896646	NA	0.301285	-0.117352	0.160635	-1.21931	-1.57028	0.38955	0.148519	NA	-0.499097	0.18231	0.33904	1.24886	-0.937089	0.852688	0.576776	0.0519738	0.0686329	0.455226	0.136138	0.926427	-0.066925	-0.447743	-0.270179	0.174744	0.317998	NA	1.10915	-0.320105	-0.577065	NA	0.595697	-0.477459	-1.32582	0.0243954	-1.56775	-0.110839	0.398172	NA	0.989292	-0.564934	-0.641672	-0.361718	-0.135951
X180421_09_sample_07_patient_30_Zika_1	1.92295	-0.535449	0.326054	-1.1913	0.647498	-0.224778	0.294116	-0.321146	-0.318218	-0.368638	1.09828	-0.343784	0.270616	0.761977	1.06704	-0.361334	0.541706	-1.28891	NA	0.68509	-0.478581	0.138516	0.344109	0.538473	0.544767	0.893964	-2.55891	-0.156011	-0.160741	0.813792	0.148067	0.342249	2.06674	0.292713	0.944017	0.542065	0.547556	0.547223	0.361935	1.04464	-0.00818007	0.211129	-1.35371	-0.0825885	0.13378	-0.369693	-0.390902	0.249659	-0.614589
X180718_05_sample_74_patient_30_Zika_2	1.10954	-0.936137	-1.24111	-0.0306601	0.987288	-1.43799	0.542162	-1.21618	-0.541784	0.233715	0.216399	-0.351903	0.212644	0.125349	-1.40144	-0.00710062	0.29271	-0.892799	NA	0.399663	-0.667247	-0.115814	0.577947	0.393293	0.608987	-0.0999795	NA	-0.466211	-0.455538	0.369344	0.347183	-0.257782	-1.54748	0.126246	-0.381816	NA	-0.109176	-0.846546	-0.0187619	0.575247	0.114265	0.296441	-2.94988	0.492046	0.978391	NA	-0.24798	0.381266	-1.3569
X180330_06_sample_73_patient_31_Zika_2	1.8025	-0.284719	-0.397118	0.668714	-0.722701	NA	0.348601	-0.0397536	-0.0140075	-0.126341	-0.331149	-0.532767	NA	-0.243074	0.364665	0.0181489	0.224836	-1.08139	-0.242473	0.675357	-0.714213	0.232783	-0.30394	0.998979	0.847859	0.328922	0.704185	-0.135048	0.685186	0.469028	-1.52404	-0.29524	0.71707	0.858159	0.23844	1.02371	0.45581	-2.79732	0.208464	0.431456	-0.781299	-0.21657	1.66918	0.596492	0.328167	0.306924	-0.124872	0.996803	-1.85134
X180403_02_sample_95_patient_31_Zika_1	0.64943	0.505283	-1.32036	0.000263024	NA	NA	NA	0.263947	0.167636	-1.341	-1.31544	-0.114266	-0.0700855	-1.55515	0.280249	0.271204	0.605379	-0.979001	-1.13665	0.599802	0.245244	-0.470736	-0.549071	0.505444	1.45425	0.68566	0.643267	0.371122	0.264581	0.302777	-0.575254	-0.407532	-1.13258	0.358342	-0.146361	-0.442228	-1.45177	0.778041	-1.23749	0.800767	-2.50896	-0.156547	2.15978	0.599568	-0.120889	-0.206488	0.41759	0.46859	-1.86434
X180716_06_sample_88_patient_32_Zika_1	NA	-0.937382	-0.903872	0.160768	NA	NA	-0.34307	-0.747023	0.000464613	0.128155	NA	0.0986587	NA	NA	NA	0.0970953	0.725549	1.29573	NA	-1.7565	-0.139911	0.387518	0.0254294	-0.373852	-2.71989	-1.49616	-2.9095	0.852253	-0.433757	0.277871	0.24306	NA	0.914012	-1.59782	-1.57269	NA	0.28452	-1.18056	NA	-1.2571	0.782263	0.221304	-0.10403	0.46549	0.90997	NA	2.17769	-0.374768	-0.017122
X180718_03_sample_45_patient_32_Zika_2	1.06074	1.04038	NA	-0.693494	NA	1.11414	0.855858	-2.08705	1.57505	0.658591	NA	1.12239	NA	0.689251	-0.530116	1.13847	-0.345067	-0.137654	1.63459	0.766609	0.633504	-0.432866	0.821366	0.219062	0.228008	-0.507737	-1.59787	0.41669	0.932973	-0.624488	0.818659	1.34476	2.97836	1.58471	1.14265	NA	-0.0048883	2.24033	1.4401	1.68189	0.513052	0.591404	-0.746924	0.50893	-1.13374	-0.405687	-0.0165312	1.11292	0.486924
X180520_10_sample_63_patient_33_Zika_1	1.43906	0.129804	-0.382813	0.490866	-0.343648	NA	0.226393	-0.538432	-0.0504753	-0.605618	-0.391334	-0.701957	-0.545942	0.272036	NA	0.111018	0.284595	0.366023	-0.276763	0.298341	-0.121282	-0.0999122	-0.0911784	0.470626	0.692935	0.9707	-0.406235	-1.91208	0.53064	-0.367404	0.41062	1.09276	0.900326	0.647452	0.240216	-0.0239103	1.14531	-0.420773	0.123892	0.577258	-0.11612	-0.689393	1.48349	-0.450257	-0.322013	0.36905	-0.372204	-0.967295	-0.801101
X180724_04_sample_71_patient_33_Zika_2	-1.33487	0.623505	0.35861	-0.170099	-0.534924	0.265168	-1.58037	0.445671	-0.294396	-0.783731	NA	-0.00489998	0.16317	-0.332412	-0.124918	0.625705	0.269254	-0.355068	NA	0.451167	0.375016	NA	0.306709	0.501192	-0.519216	0.0765036	0.333935	-0.0488521	0.520541	0.756105	0.300665	-0.0228144	0.0348829	0.123712	-0.188594	-0.360505	-0.400919	0.131444	-0.506896	-0.048444	0.579505	-0.246341	-1.43116	-4.67819	0.144839	NA	-0.180479	-0.478478	-0.844028
X180511_03_sample_30_patient_50_Zika_1	-0.0500262	0.238637	1.33818	NA	-0.253368	0.691503	1.2257	0.163344	0.252457	0.0312437	1.19502	0.184779	NA	NA	0.334073	0.595633	0.159044	0.990153	-1.69593	0.233375	-0.108081	-0.100749	0.38856	-1.29114	-0.347579	-1.40415	-0.801283	-0.208786	0.298653	-1.44337	-0.673431	NA	0.0282915	0.6182	-0.290275	NA	1.13929	0.468534	NA	0.398931	-1.68476	0.185943	-1.77531	1.27437	-0.0714775	-0.359356	-0.804272	1.94934	0.607683
X180520_08_sample_61_patient_50_Zika_2	0.433228	-0.368614	-0.632751	0.164753	0.576802	NA	-1.18407	0.228667	0.65988	0.308584	0.485864	-0.402731	2.10053	0.0739427	0.680768	0.321808	0.694899	0.628072	-0.501894	-0.108759	0.462213	-0.0296703	1.28374	0.0373129	-0.198305	0.214935	1.27617	0.874524	0.969111	1.53715	-1.74721	3.27943	-2.70925	0.303867	0.910038	-0.294802	1.11726	0.012409	0.800461	1.19743	1.45871	0.673469	-0.242771	0.4216	-0.409793	0.0284263	0.830065	-0.0285183	0.0681336
X180421_04_sample_01_patient_51_Zika_2	-0.0245863	0.11627	0.865563	-0.484433	0.272801	-0.742839	0.270801	-0.244286	-0.170522	0.469665	-0.704718	0.367111	NA	-0.187865	-0.253213	0.959139	0.521453	0.78935	-0.10731	0.585734	0.66281	-0.226648	0.393184	0.0633871	-0.850537	0.293636	-0.0634317	0.314861	-0.446477	0.0730615	1.39107	0.240501	0.95888	0.451492	-0.947242	-0.0761145	-0.501766	0.152553	-0.130767	0.308269	-0.0660941	-0.527315	2.34236	0.417067	-1.12292	0.00617019	0.0467888	-1.13449	0.0307547
X180718_10_sample_79_patient_51_Zika_1	-0.000558521	-1.66207	-2.06903	-0.471982	-0.797918	-0.0887972	-1.05641	0.212736	0.0362889	0.469527	NA	-1.32285	-0.00447607	-1.38689	-0.516486	-0.253902	-0.196527	0.255351	NA	-0.355635	0.11987	NA	-0.225928	-1.93527	-0.330698	0.25063	NA	-0.120228	-0.624699	-1.63607	0.45502	-1.38555	-1.08963	-0.202008	0.915715	0.428231	0.234905	-0.925709	NA	-0.201194	-0.074944	-0.248085	1.16792	1.01739	0.947335	NA	-0.468674	0.242785	-1.06202
X180330_04_sample_51_patient_52_Zika_1	-0.694214	0.567386	1.23469	-1.22845	-0.311907	0.648568	-0.923488	0.52073	0.12149	0.229363	0.599796	0.227048	0.0579863	0.0963414	0.292502	-1.02936	0.425313	-0.118242	0.00534137	-0.0290746	0.222173	-0.0173845	-0.168364	0.455157	0.838781	0.1344	1.37599	0.160259	0.442593	0.426772	-1.03795	-0.722398	-3.36085	-0.184373	-0.372543	0.197043	0.863354	0.134736	-0.750278	0.271636	-0.0621861	-1.10718	-0.806979	1.0926	0.564501	-0.511802	-0.0904873	NA	0.110529
X180403_05_sample_09_patient_52_Zika_2	-0.21043	-0.202033	0.465664	0.761568	0.431544	-1.39719	0.4116	-0.432544	0.524907	0.133287	NA	0.555773	NA	0.386043	0.309342	0.0910201	0.370648	-0.466832	0.812543	0.868838	-0.447844	0.0911863	-0.232713	-0.948491	-0.940833	0.394939	1.21141	-0.497747	0.332436	-0.52543	0.349976	-0.0275111	-1.15632	-0.69505	-0.502709	0.094738	1.10218	0.210189	-1.22946	-0.507907	0.0556082	-0.103027	-1.98899	1.08234	0.499976	-0.0717641	-0.244153	0.669333	0.859282
X180508_04_sample_22_patient_59_Zika_2	-0.048125	0.0871259	0.460829	-0.261763	0.348352	-0.622047	0.964833	-0.487617	-0.368873	-0.161431	0.735652	-0.0742408	NA	NA	-0.751363	0.238103	0.578812	-1.01235	0.362334	0.645954	-0.244188	0.0304996	-0.655297	0.0443599	-0.4274	0.39664	0.131215	0.249653	0.868674	-0.0162064	-1.64723	-0.216606	0.63057	0.166769	-0.407782	-0.223663	-1.05755	1.09582	0.213379	0.23486	0.020609	0.78975	-1.82012	0.727688	0.494546	0.377218	-0.171542	0.255397	0.347924
X180517_10_sample_53_patient_59_Zika_1	-2.44867	0.430574	1.34295	-0.939613	NA	NA	0.314543	0.913261	1.13123	0.359661	1.164	0.388157	0.669937	-1.19574	0.936728	-0.0607948	0.608197	1.17488	-0.244261	-0.661484	0.388394	0.11424	0.497045	-1.18409	-0.845591	-0.588841	-1.30225	-0.578762	0.506132	-0.763985	0.0299052	1.27223	0.536724	0.362128	-0.372114	-0.152865	1.81066	0.642642	NA	0.264471	0.68571	0.957499	-0.416028	0.722135	-0.000149676	0.380569	1.10733	0.554233	1.06268
X180520_05_sample_58_patient_61_Zika_2	-0.0301193	1.80489	-0.169822	-1.38143	-2.11149	NA	0.88573	0.658937	-0.117348	-0.13894	-0.173396	-0.179407	-1.22711	-0.22419	-0.0192664	-0.109678	0.779887	-0.637838	-0.0946659	-0.0222598	0.13506	0.118814	-0.288508	0.346001	-1.24706	0.148021	1.10607	-0.432916	-0.405872	-1.35673	0.00709564	-0.54561	-0.791427	0.375943	0.090517	-1.05072	-0.528672	0.0993501	0.48629	-0.289598	-0.263127	0.0312689	4.50438	0.255402	0.290336	0.617203	-0.510198	-0.141683	0.878182
X180716_08_sample_90_patient_61_Zika_1	0.149362	-0.325624	0.302354	-0.389069	-1.32543	-0.166449	-0.259128	-0.852827	0.470432	-0.105619	NA	-0.554458	-0.401035	-0.966259	-0.533802	-0.30615	1.40043	-0.990663	NA	-0.822561	0.432134	-0.164076	0.127159	0.220813	0.0502037	0.243425	-0.313238	0.144297	-0.262667	-0.477114	0.0980037	-0.581924	1.51071	0.471256	-0.526567	0.240912	0.838634	-0.635313	-0.821032	0.991688	0.237209	0.171769	NA	0.211246	-0.0219384	NA	0.341819	NA	-0.425007
X180517_06_sample_46_patient_62_Zika_2	1.55352	0.240411	-2.16979	-1.32439	NA	NA	0.370553	-1.34377	1.38487	1.17657	-0.310645	0.638439	-1.15736	0.391983	-1.26298	1.22461	-0.242429	0.274166	1.10773	0.199213	0.438517	-0.337594	0.521597	-0.0689662	0.308206	0.343896	-0.547793	-0.437918	0.645596	-0.261392	0.17441	1.76113	2.14586	1.34904	0.428113	0.528815	1.10644	0.455951	0.982864	1.24327	0.488343	0.36906	-0.992483	0.454399	-0.304198	-0.138626	-0.986012	0.877533	0.145331
X180520_04_sample_56_patient_62_Zika_1	0.541062	1.28909	-1.10613	1.41589	1.37645	NA	0.874949	0.229013	0.403751	1.02838	0.827324	-0.67308	2.17088	0.336237	0.278284	0.381497	-0.365897	0.746257	0.421836	0.500937	0.392179	0.357283	1.0017	0.57713	0.88598	-0.120187	1.98533	-0.437485	-0.00372552	1.05974	0.0278059	0.878546	0.624054	0.687088	0.308507	1.41471	1.38062	-0.41849	1.02452	0.869204	0.691192	0.228172	0.491182	-0.391668	0.524851	0.324565	0.698747	-0.574423	-0.583636
X180712_07_sample_123_patient_63_Zika_2	0.6419	-0.0941372	0.850944	-0.70172	NA	-0.314953	-1.05119	0.293318	-0.410892	-0.559959	NA	-0.963249	NA	NA	-1.13567	-0.762372	0.0109375	-1.47606	NA	-0.400629	0.365914	0.107234	-0.109199	0.143985	-0.341067	-0.265791	-0.428704	-0.576962	0.961105	-2.40865	-0.629741	-1.0425	-2.99408	-0.459431	0.649329	-0.298699	-0.618697	-0.310635	-1.09409	0.0857046	-0.337534	-0.203977	0.779429	0.393318	-0.267113	0.19995	0.187058	-0.793158	-1.36672
X180723_02_sample_66_patient_63_Zika_1	-0.444127	0.742957	-1.12081	0.944233	-0.57957	0.609495	0.369181	0.957463	-0.753825	-0.773895	-0.0856861	-0.0444806	NA	-0.198507	0.40621	0.0382942	0.299125	-1.21308	NA	0.548472	-0.44738	0.114883	-0.193697	0.332712	0.987421	0.263271	0.451967	-0.511294	0.128136	-1.35678	-0.886028	0.657351	0.639643	0.476727	-0.116849	0.734889	0.340794	0.952014	2.46004	0.0669225	-0.950099	0.0333851	1.66636	0.0478047	-1.00601	NA	-0.491704	-0.336279	-0.113483
X180508_02_sample_20_patient_64_Zika_2	1.17203	0.853737	1.06709	0.763107	0.820745	0.288343	0.4077	0.390664	0.420912	-0.737847	0.231421	-0.0828606	0.719218	0.178932	0.856152	-0.832906	0.132185	-1.69135	-0.551745	0.401342	-0.219995	0.311205	0.558459	0.0526188	0.901592	0.256721	2.3815	0.162489	0.679124	1.40798	1.49151	0.606938	0.467821	1.29106	0.549742	-0.235863	-0.333925	0.276697	0.859574	0.502661	-0.617159	0.216759	1.29325	0.71937	0.465393	-0.232938	0.819462	0.565992	0.186181
X180520_07_sample_60_patient_64_Zika_1	0.373222	0.181497	1.33885	-0.518306	1.05711	NA	0.862611	0.0580808	0.890823	-0.134782	-0.126324	0.592728	-1.14266	0.795712	-0.217969	0.0790956	-1.23027	0.331284	0.145669	-0.0702999	0.216192	-0.036961	0.0691479	0.813042	0.849573	-0.269796	-1.92856	0.0933484	1.51894	0.73641	1.36327	0.0755373	1.27175	0.540334	0.517923	1.48584	1.64126	0.918257	1.63412	0.419598	0.0402987	-0.264127	-0.788594	1.69624	-0.209172	NA	0.268595	1.60011	-2.62759
X180712_02_sample_118_patient_65_Zika_2	0.919168	1.06115	0.733344	0.188721	-1.03729	NA	0.827918	0.138865	0.511173	-1.23427	NA	-0.713364	NA	0.466337	0.617418	-1.7433	-0.135321	-0.665424	0.681534	0.754239	0.555435	0.12123	0.281571	0.554162	0.768971	-0.89809	-0.971045	-0.419857	0.727872	0.691032	1.17863	-0.438166	1.64572	0.0470941	1.03284	0.970789	0.61641	1.02392	0.783387	1.73449	0.117785	-0.703818	0.588286	0.50828	0.138339	-0.0832971	0.437663	-1.69501	-1.87014
X180724_02_sample_69_patient_65_Zika_1	-0.598631	0.636969	-0.0837677	0.406256	0.391603	-0.00090115	0.187893	-0.736929	-0.162694	0.0782581	0.418502	0.832377	0.297102	-0.583911	0.046958	-0.68425	-2.24869	-0.420803	0.218487	0.213697	0.114234	-0.141327	-0.217508	-0.0547836	0.722725	-0.168765	NA	-0.597494	-0.435096	-0.545581	-0.763058	-0.0504243	-0.412669	0.907668	-0.741755	0.356727	1.26141	0.960014	-0.624207	-0.213661	-0.554776	-0.318845	2.86695	-1.74968	-0.359152	-0.898819	-0.959696	0.790395	1.09677
X180712_04_sample_120_patient_66_Zika_1	0.841173	1.90842	0.340875	0.261716	NA	NA	0.2693	2.25637	1.22416	0.952391	0.69661	1.83299	-0.796705	0.950988	1.71745	1.5799	2.07669	-0.507173	0.279459	-0.237868	-0.20686	NA	0.705731	0.118307	1.29826	0.356158	0.653534	0.0165569	1.38719	0.376562	NA	0.37992	-2.09143	0.539775	0.497962	-0.0972839	0.873584	-0.385059	1.23753	0.451486	0.749446	0.441555	NA	1.4774	-0.580225	1.13294	0.630932	1.03604	0.899916
X180716_05_sample_87_patient_66_Zika_2	-1.69099	0.0429772	-2.17502	0.497083	-0.256878	NA	-0.532757	-1.75549	-0.61173	0.715569	NA	-0.738693	-1.71723	NA	NA	-1.14288	-0.21624	-1.70754	NA	-0.102086	-0.86335	NA	-0.870975	-1.52089	-0.634275	-1.23598	NA	-0.0297448	-1.49969	0.222636	-0.631247	-2.41118	-1.04949	-3.85528	NA	NA	-0.645647	-1.29632	NA	-1.25246	0.496597	-1.40287	-0.577795	0.932526	-0.123811	NA	0.907964	-1.6529	0.276225
X180508_06_sample_24_patient_67_Zika_2	1.23483	0.5709	1.47545	-0.201766	0.4205	1.54576	0.546027	-0.131046	0.585368	1.07519	0.594718	0.542655	0.261779	0.822063	-0.161203	0.134574	0.996386	0.900059	0.56384	0.580434	1.20228	0.294698	0.916616	0.35844	-0.034241	0.408169	0.454039	-0.22231	-0.587059	1.21309	0.179316	-0.931746	NA	0.380212	2.09899	NA	-0.164329	0.641595	0.220852	0.92073	-0.088346	0.0574436	1.14063	-0.162904	0.178024	0.0734131	0.846138	NA	0.567103
X180716_04_sample_86_patient_67_Zika_1	-0.724154	0.253782	1.00584	0.213534	0.0611245	0.0421958	0.156841	0.639788	0.758602	-1.05513	NA	-0.274695	-0.953509	-0.409818	-0.260647	-0.315078	-1.11195	1.47593	NA	0.324114	0.587234	NA	-0.770954	0.421801	0.302616	0.617538	NA	-0.350664	0.395712	-0.415274	-1.21155	0.783116	-2.37261	0.0753921	0.0125648	-0.297554	1.43201	-0.515763	NA	0.211107	0.0964633	-0.267677	2.33256	-0.541932	-1.15614	NA	0.00747834	-2.28357	-0.508129
X180423_02_sample_110_patient_70_Zika_2	0.160877	-1.29672	0.6442	-0.1637	-0.602695	-0.278611	-0.262899	-0.221438	-0.502602	-0.264891	-0.095752	-0.823462	NA	-0.0661296	-0.176898	-0.299692	0.206475	-0.101773	-0.502327	0.0608036	-0.0394143	-0.076427	-0.416747	0.470792	0.563505	-0.533734	0.453556	-1.20987	-0.607491	-2.24192	-0.00950631	-1.17239	0.872711	0.190816	-0.932845	-0.365736	-0.183015	-0.704225	-0.991421	0.498013	-1.82893	-0.64067	-0.421614	-0.948336	0.582086	0.119196	-0.0485464	-0.543357	-0.921898
X180423_05_sample_31_patient_70_Zika_1	-0.204927	0.514405	-0.408521	-0.409834	-1.38819	-0.278811	0.420172	-1.24274	1.20683	0.28244	-0.2782	0.0326573	1.26092	0.778733	1.23796	0.219591	2.26696	-0.109325	0.117304	-0.0550928	0.45406	NA	0.239582	0.31715	0.147278	0.0469217	3.11115	0.756839	0.920208	2.08906	1.91252	0.0888765	1.37169	0.0247533	1.16918	NA	-0.2454	0.320357	-0.220719	0.130869	0.43974	0.0245994	0.52281	-3.53574	-0.530749	-0.266542	1.69901	-0.0959353	0.342976
X180520_06_sample_59_patient_72_Zika_2	-0.0882971	1.67421	-0.049438	0.124341	-1.26869	NA	0.685748	0.256268	0.446112	0.0902908	-0.153397	0.566313	-0.579894	0.45345	1.29704	-0.884803	0.375042	-2.64522	0.35444	0.5046	-1.17258	-0.0859919	-0.511405	0.0406415	0.799235	0.332282	-0.809222	0.615549	0.0206332	1.31834	-0.860708	-0.0909123	-0.317934	1.10121	0.0508799	0.585529	-0.962389	1.47469	-0.773658	-0.0211002	-0.202625	-0.354009	1.43332	1.29983	0.187587	0.334823	-0.683164	0.396617	0.665699
X180718_04_sample_49_patient_72_Zika_1	0.431571	-1.84424	0.629101	-1.07215	NA	NA	-0.479086	0.711965	0.138677	-0.398625	NA	-0.550747	-0.993596	0.39551	0.490801	-0.647409	1.17556	-1.33214	NA	0.349025	0.65629	0.195819	-0.218252	0.633741	0.726427	0.493409	-1.13188	-0.277056	0.907784	-1.2184	-1.02137	0.707696	-0.472321	-0.870816	-0.6429	NA	-1.41481	-0.635504	-0.537341	0.192694	0.0184812	-1.05456	1.19491	0.345908	-0.103819	NA	-0.671924	-1.3674	-0.618343
X180517_07_sample_48_patient_73_Zika_1	1.49999	0.154504	-1.27336	0.0695539	1.1235	-0.785979	0.616124	-0.769404	0.0242735	1.0958	-0.0349475	0.452601	-0.321652	0.716514	0.259131	2.18372	3.42941	1.29183	-0.286119	0.260635	NA	-0.530272	1.32291	0.0802667	0.527733	0.361509	0.650564	-0.147565	0.661383	1.04858	2.23485	-0.546374	0.373158	1.45966	1.86397	0.489084	1.28709	0.0323203	0.32244	0.945779	0.631998	-0.0515911	0.881427	2.97066	-1.30577	1.16051	1.16573	1.74857	-0.5781
X180716_03_sample_85_patient_73_Zika_2	-0.235935	-1.04108	-0.470894	-0.712848	0.928656	0.359315	0.245808	-0.591409	-1.85401	1.92435	0.421832	-0.355917	0.351086	-1.0147	-1.22201	-0.0162888	-0.546083	-1.6949	-1.23795	0.324254	0.298393	-0.133807	0.241802	-0.584641	0.513654	0.0861578	NA	-0.673872	-0.630101	-0.610908	1.34235	-0.852946	-1.6932	1.16078	-1.77655	-0.5153	-0.173329	-0.490551	NA	0.695582	-0.473601	0.346695	NA	-6.26935	-0.306573	NA	-0.654584	-0.716794	-0.6969
X180517_03_sample_41_patient_74_Zika_2	-0.0489343	1.2223	-0.0323688	0.658578	1.12752	NA	-1.43954	1.04022	0.095483	0.0523712	0.544823	0.291195	2.14383	0.273264	0.443214	0.221272	1.52987	0.198368	-0.284643	-0.00976166	0.332127	-0.0933814	0.471981	-0.196926	-0.45004	0.780001	0.12134	0.249102	1.63823	1.91163	0.482222	-0.452088	1.10952	0.537585	0.709121	0.453423	1.38293	0.610839	0.773833	0.453751	0.30695	-0.325045	-1.2662	0.662961	0.028174	NA	0.122004	-0.0473328	0.41101
X180704_08_sample_101_patient_74_Zika_1	0.0826106	0.145487	0.215047	-0.0960521	NA	NA	-0.654797	-0.0805509	-2.08233	-1.88826	NA	-0.667448	-1.49604	0.11705	0.330388	0.346743	1.01388	1.44793	NA	0.495451	0.643894	NA	0.149634	0.815425	0.708754	-1.56675	NA	0.047331	0.467034	-0.0441738	0.621003	NA	1.3863	-2.23972	0.420504	NA	-0.16583	-0.586144	0.141533	0.346537	-0.109687	-1.8951	-0.632232	-0.494737	-0.34407	-0.0673895	0.0882329	-0.431049	-1.12606
X180508_05_sample_23_patient_75_Zika_2	-0.314636	-0.0792764	-2.99275	0.153581	NA	-0.135601	-2.63309	-0.991551	0.808937	0.590076	NA	-1.01287	0.0815203	NA	-1.82386	0.23391	-1.44684	0.700769	-2.31119	-0.347749	0.370572	-0.29235	0.876521	0.285168	0.573489	-0.018585	-0.105464	0.535308	0.453242	0.485512	1.41284	-1.03282	1.22152	0.695951	0.158525	0.0809115	1.10265	-0.513501	-0.374267	0.153662	-0.627663	-0.345756	-0.0870015	1.51393	-0.567088	0.482462	0.0336578	0.917301	-0.146421
X180515_07_sample_38_patient_75_Zika_1	0.0185094	0.343987	0.862773	0.443858	0.661612	NA	1.40869	-0.930285	0.604987	0.168136	0.913645	0.388465	0.206534	0.58986	1.23403	-0.0240197	-2.11102	1.18207	0.39083	0.417676	-0.475126	0.0214111	0.0486804	0.386372	1.27287	0.564154	0.350815	0.232483	0.38154	1.65895	-0.302493	0.154955	-1.81292	0.747731	0.142541	0.302587	0.955119	-0.456904	-2.58191	0.0257483	-2.12847	0.0235155	1.6989	-4.65438	-0.0194	NA	0.0520764	0.0239318	0.344215
X180511_02_sample_29_patient_76_Zika_1	0.375841	0.587299	1.28361	0.783498	-0.494709	0.0896514	-1.10243	-1.6303	-0.249955	-0.929708	-0.986688	-0.46676	0.423264	-0.458428	-0.656341	-1.16324	1.03966	-1.51016	NA	-0.49311	-1.79781	-0.249253	-0.127821	0.787734	0.754388	-0.164358	1.04413	-0.184967	-0.135356	0.868386	-0.496281	0.186946	-0.911044	-0.126569	0.080564	-0.361465	-0.0750118	-0.607407	-0.0790502	-0.0803107	-1.15723	-1.11708	-0.246259	-0.0548485	-0.709907	NA	-1.04053	0.408793	-0.931928
X180515_02_sample_33_patient_76_Zika_2	-0.603963	-0.497933	0.81038	-1.64369	-0.298326	NA	0.471644	0.254981	0.834304	0.652716	-1.31488	-0.380128	-0.643614	0.329676	0.495843	-0.302378	0.311203	-0.821238	-0.0257016	-0.652184	0.2683	0.0713705	-0.00573126	0.449048	1.05432	1.18302	0.442071	-0.0463972	1.05438	0.937373	0.356698	1.62738	1.94042	0.441879	1.40194	-0.407177	-1.06748	-0.30286	-0.00302432	0.174486	0.365293	-0.311469	0.0656472	0.21919	0.250931	2.23409	0.514655	-0.965767	0.509557
[truncated: 254 more columns]

## Sheet: Figure 3A
Figure 3 A: Residual data, Analysis B
Sample			p_044_D_1	p_044_D_2	p_053_D_1	p_053_D_2	p_054_D_1	p_054_D_2	p_079_D_1	p_079_D_2	p_080_D_1	p_083_D_1	p_083_D_2	p_085_D_1	p_085_D_2	p_086_D_1	p_086_D_2	p_087_D_1	p_087_D_2	p_088_D_1	p_088_D_2	p_092_D_1	p_092_D_2	p_093_D_1	p_093_D_2	p_094_D_1	p_094_D_2	p_095_D_1	p_095_D_2	p_096_D_1	p_096_D_2	p_028_Z_1	p_028_Z_2	p_029_Z_1	p_029_Z_2	p_030_Z_1	p_030_Z_2	p_031_Z_1	p_031_Z_2	p_032_Z_1	p_032_Z_2	p_033_Z_1	p_033_Z_2	p_051_Z_1	p_051_Z_2	p_052_Z_1	p_052_Z_2	p_070_Z_1	p_070_Z_2
P00740	Coagulation factor IX	F9	-0.603296	-0.717873	-1.3795	-0.854302	-0.987333	-0.0900489	0.0305452	-0.568913	-1.10018	-1.32893	-1.11007	-0.413734	-1.01846	-0.649975	-2.5935	0.489195	-0.0117247	-0.80129	-1.13996	-0.84958	-1.92579	-0.208047	-0.391175	-1.41961	-0.690356	-1.41917	-1.09957	-1.12692	-0.079797	0.546011	0.0333674	0.133372	-0.0422297	0.551988	0.246506	0.504051	0.330774	-0.184296	1.14753	0.107032	0.0835071	0.0591755	0.324887	0.169435	0.0756151	0.16033	0.207654
P00918	Carbonic anhydrase 2 (EC 4.2.1.1) (Carbonate dehydratase II) (Carbonic anhydrase C) (CAC) (Carbonic anhydrase II) (CA-II)	CA2	-0.419671	-0.926571	-0.869487	-0.404254	-0.546027	-0.26597	-0.545191	0.731063	-0.00221519	-0.860123	-1.07032	-0.621241	-0.579774	-0.158834	-0.424458	-0.680598	-1.03234	0.0234588	-0.355831	-0.689274	-0.932099	-0.253999	-0.176794	-0.632967	-0.199784	-0.503201	-1.11118	-0.612638	-0.234936	0.361877	0.146599	0.153706	0.172581	-0.141802	0.207394	1.35131	0.341172	-0.932926	1.16599	1.69627	1.58421	-0.12379	-0.38899	0.156485	0.122913	0.0743816	-0.0260353
P01024	Complement C3	C3	-1.04074	-0.528067	-0.649095	-0.907432	-0.971522	-0.389678	-0.59961	-0.400354	0.343034	-0.913769	-0.99398	-0.388695	-2.13512	0.0440231	-2.65996	-1.44216	-1.80928	0.0591971	-0.297044	-0.708184	-0.99653	-1.13093	-0.95749	-1.01189	-0.736275	-1.01192	-0.362742	-0.516163	-0.75953	0.0562658	0.1625	0.0084148	0.170403	0.0918019	0.107911	0.447345	0.356037	-1.01762	0.611945	0.0464939	0.601765	-0.033747	0.274428	0.198114	0.04267	0.200344	0.0990197
P02671	Fibrinogen alpha chain	FGA	0.120344	0.906995	0.745199	0.875544	1.53217	1.80258	0.0768365	0.520169	-1.73414	1.58344	1.36946	-0.0221677	4.07305	1.13797	3.02899	3.56361	3.79674	-0.879047	-0.480127	0.985702	-0.390547	2.41504	1.92107	1.63445	1.49738	0.56809	0.937883	1.37865	1.97548	-0.958184	-3.47085	-1.99813	-1.35925	-0.785228	-1.84037	-0.869131	-1.53186	-1.79041	-1.75874	-1.65674	-2.86767	-1.10071	-0.916908	-0.667972	-0.714785	0.202479	-1.12585
P02675	Fibrinogen beta chain	FGB	0.785673	1.78084	2.4011	3.00807	3.49421	4.11003	0.328591	1.8374	0.394757	3.22909	3.96923	0.486415	11.0456	3.22513	4.9955	5.66609	6.58972	-0.696155	1.36685	2.72561	2.54222	5.65868	4.20988	3.74973	4.24382	2.07686	3.49133	2.66554	3.76482	-0.261726	-0.754697	-0.626827	-1.22712	-0.587464	-1.02887	-0.37716	-3.03808	-2.96085	0.38008	-2.0648	-3.58039	-2.87179	-3.5864	-1.75091	-0.791523	1.55489	-0.878016
P02679;P02679-2	Fibrinogen gamma chain	FGG	0.785673	3.30719	3.73263	0.571259	3.78965	4.14323	0.328591	2.69212	0.394757	4.12492	4.07119	0.830824	12.3627	3.41855	5.78016	8.47146	6.77994	0.0259023	1.81007	3.60808	0.258082	6.15808	5.02665	4.51244	4.99144	3.30941	4.28776	3.14631	4.76366	-0.779537	-0.754697	-0.626827	-0.478915	0.032219	-0.483299	-1.65099	-2.41264	-1.53705	0.38008	-2.46266	-2.24356	-2.84468	-3.18253	-0.409524	-2.75495	0.722055	-0.934243
P02775	Platelet basic protein	PPBP	-0.714492	-1.25837	-0.592315	-1.05104	-2.33743	-2.82295	-0.218653	-0.329573	-0.102599	-0.941945	-0.268488	-0.860059	-1.66971	0.0401865	-3.40027	-2.20339	-1.64931	0.289589	-1.10112	-0.745089	-0.444693	-2.25692	-1.14698	-2.54538	-1.40446	-0.681992	-0.589971	-0.683671	-1.97754	0.290991	0.589306	0.368395	0.38088	0.741782	0.987747	0.0422298	0.458986	0.336198	0.478578	-0.228222	0.902463	0.860028	0.200513	-0.0438751	1.30412	0.684255	1.0716
P02790	Hemopexin	HPX	-0.456778	-0.851075	-0.676985	-0.898086	-0.932179	-0.775655	0.459897	-0.363586	0.601104	-0.887199	-1.43123	0.349279	-2.70959	-0.317324	-1.69888	-1.57062	-1.45176	-0.106562	-0.704158	-0.638072	-1.36175	-0.590827	-0.560037	-1.23417	-0.112092	-1.03237	-0.154897	-1.2831	-0.353815	0.168029	0.368384	-0.217287	0.332167	0.66474	0.448527	0.547423	0.795625	-0.400029	1.15687	0.935297	1.35958	0.26136	0.926089	0.418842	0.105567	0.240328	-0.161547
P06396	Gelsolin	GSN	-0.542881	-0.747128	0.462098	-0.125077	0.10561	-0.118075	0.664198	-0.134597	-0.159092	-0.569014	-0.38263	0.305491	-0.238317	0.464739	-0.373207	-0.187396	-0.340317	0.0240558	-0.150635	0.167955	-0.0983378	-0.435861	0.213796	-0.591656	0.398534	0.155036	0.0424241	-0.455949	-0.344298	0.608572	0.70218	0.602237	0.538122	0.179519	0.353085	0.327641	0.19791	0.630227	0.00518909	0.621945	0.600214	0.173902	0.171195	0.415333	0.433299	-0.242475	0.364407
P07357	Complement component C8 alpha chain	C8A	-0.47093	-0.933993	-0.621965	-0.877533	-1.1268	-0.351779	-0.712916	-0.473905	-0.390281	-1.3212	-0.570102	-0.434469	-0.997415	-0.558276	-1.77138	-1.01994	-1.4035	0.26277	-0.835859	-0.760074	-0.872967	-1.18836	-1.18471	-0.942768	-0.988409	-1.18631	-0.55968	-0.837265	-0.552477	-0.155615	0.153725	0.238012	-0.325049	0.15088	-0.252782	-0.371031	0.56879	-0.904618	0.330764	0.0502841	-0.160745	-0.905294	0.136715	0.167583	0.11201	0.31177	0.270733
P10720	Platelet factor 4 variant	PF4V1	-1.80306	-1.67235	-1.31676	-2.22217	-2.34498	-0.579923	-0.361793	-1.73009	-1.90981	-3.3565	-0.0984286	-0.0544317	-2.38231	-0.484672	-2.12002	-2.58999	-0.87922	-0.216016	-1.25923	0.993545	-0.376646	-0.702138	-1.96057	-1.07071	-1.6333	-1.44386	-1.53083	-0.396804	-0.855584	0.655636	0.784219	0.281506	-0.208492	0.479706	0.901826	0.840621	1.02317	0.604053	0.619405	0.81024	0.780696	2.62954	1.23864	0.133843	0.964795	0.393186	0.848867
P36955	Pigment epithelium-derived factor	SERPINF1	-0.458052	-0.952891	-0.596253	-1.04221	-0.754829	-0.323282	0.189038	-0.748273	-0.443232	-1.02855	-0.982914	-0.0395527	-0.676666	-0.056967	-1.18385	-0.624515	-0.593876	-0.435452	-0.570616	-0.847691	-1.28783	-0.0589959	-0.387948	-0.794915	-0.36989	-0.681205	-0.0668847	-0.438424	0.0643263	0.203954	0.284344	-0.142353	0.132724	0.271287	-0.0442255	0.30708	0.414286	-0.533198	0.849434	0.770734	0.25586	0.134437	0.336783	0.319289	-0.0993982	0.279635	0.281805
Q14624	Inter-alpha-trypsin inhibitor heavy chain H4	ITIH4	-0.659111	-0.128526	-0.608757	-0.64364	-0.51866	-0.299581	-0.558384	-0.337538	0.30648	-0.652947	-0.56788	-0.793378	-1.29785	-0.442102	-1.26395	-0.995398	-0.720934	-0.148244	-0.415091	-0.359454	-0.7259	-0.208094	-0.669297	-0.393675	-0.482152	-0.403188	-0.266789	-0.482579	-0.505934	0.14604	-0.190184	0.119973	-0.0450999	-0.0756739	-0.00626949	-0.0571004	0.164848	-0.476946	0.355802	0.0510318	0.153222	0.0377164	0.253817	-0.049471	0.268627	-0.0475285	0.0528126

## Sheet: Figure 3B
Figure 3B: Western Blots CA2 - full data in Supplmentary Table S7
Samples from the 2016/2017 cohort were analyzed by mass spectrometry and is discussed in this work. Samples from the 2017/2018 were obtained independently from the same site.
Cohort	Infection	Expression level normalized by Ponceau signal	Group average	Group standard deviation
2016/2017	Dengue	0.831268	0.412334	0.280419
2016/2017	Dengue	0.689625
2016/2017	Dengue	0.282022
2016/2017	Dengue	0.558491
2016/2017	Dengue	0.236883
2016/2017	Dengue	0.200187
2016/2017	Dengue	0.0878654
2016/2017	Zika	3.23072	1.99023	1.63213
2016/2017	Zika	0.141047
2016/2017	Zika	0.168735
2016/2017	Zika	2.86781
2016/2017	Zika	0.637609
2016/2017	Zika	2.77688
2016/2017	Zika	4.10882
2017/2018	Dengue	1.07271	0.753527	0.623111
2017/2018	Dengue	0.0891491
2017/2018	Dengue	0.168556
2017/2018	Dengue	1.80724
2017/2018	Dengue	1.64235
2017/2018	Dengue	0.280862
2017/2018	Dengue	0.263289
2017/2018	Dengue	0.691045
2017/2018	Dengue	0.743748
2017/2018	Dengue	0.178738
2017/2018	Dengue	0.548101
2017/2018	Dengue	1.55654
2017/2018	Zika	4.36198	2.06039	1.8219
2017/2018	Zika	6.82145
2017/2018	Zika	2.54398
2017/2018	Zika	0.737288
2017/2018	Zika	0.625741
2017/2018	Zika	1.32418
2017/2018	Zika	1.22395
2017/2018	Zika	1.76737
2017/2018	Zika	1.01432
2017/2018	Zika	2.03758
2017/2018	Zika	0.706836
2017/2018	Zika	1.55998

## Sheet: Figure 3C
Figure 3C: ROC plot (WEKA output)
3 Proteins		13 Proteins		300 Proteins
False Positive Zika 3	True Positive Zika 3	False Positive Zika 13	True Positive Zika 13	False Positive Zika 300	True Positive Zika 300
1	1	1	1	1	1
0.941176	1	0.941176	1	1	0.956522
0.882353	1	0.882353	1	0.941176	0.956522
0.882353	0.956522	0.823529	1	0.941176	0.913043
0.882353	0.913043	0.823529	0.956522	0.882353	0.913043
0.823529	0.913043	0.764706	0.956522	0.823529	0.913043
0.764706	0.913043	0.764706	0.913043	0.764706	0.913043
0.764706	0.869565	0.764706	0.869565	0.764706	0.869565
0.705882	0.869565	0.764706	0.826087	0.705882	0.869565
0.647059	0.869565	0.764706	0.782609	0.705882	0.826087
0.588235	0.869565	0.705882	0.782609	0.647059	0.826087
0.529412	0.869565	0.705882	0.73913	0.647059	0.782609
0.470588	0.869565	0.647059	0.73913	0.588235	0.782609
0.470588	0.826087	0.647059	0.695652	0.588235	0.73913
0.411765	0.826087	0.588235	0.695652	0.529412	0.73913
0.352941	0.826087	0.529412	0.695652	0.529412	0.695652
0.294118	0.826087	0.470588	0.695652	0.529412	0.652174
0.294118	0.782609	0.411765	0.695652	0.470588	0.652174
0.294118	0.73913	0.352941	0.695652	0.470588	0.608696
0.235294	0.73913	0.294118	0.695652	0.470588	0.565217
0.235294	0.695652	0.294118	0.652174	0.470588	0.521739
0.176471	0.695652	0.294118	0.608696	0.470588	0.478261
0.117647	0.695652	0.235294	0.608696	0.470588	0.434783
0.058824	0.695652	0.176471	0.608696	0.411765	0.434783
0.058824	0.652174	0.117647	0.608696	0.352941	0.434783
0.058824	0.608696	0.117647	0.565217	0.352941	0.391304
0.058824	0.565217	0.117647	0.521739	0.352941	0.347826
0.058824	0.521739	0.117647	0.478261	0.294118	0.347826
0.058824	0.478261	0.117647	0.434783	0.294118	0.304348
0.058824	0.434783	0.117647	0.391304	0.235294	0.304348
0.058824	0.391304	0.117647	0.347826	0.235294	0.26087
0.058824	0.347826	0.058824	0.347826	0.235294	0.217391
0.058824	0.304348	0.058824	0.304348	0.235294	0.173913
0	0.304348	0.058824	0.26087	0	0
0	0.26087	0	0.26087
0	0.217391	0	0.217391
0	0.173913	0	0.173913
0	0.130435	0	0.130435
0	0.086957	0	0.086957
0	0.043478	0	0.043478
0	0	0	0

## Sheet: Figure 3D
Figure 3D: Original data for 3 Best Proteins with classification
Patient	Classification_Set	P02671_FGA	P02775_PPBP	P10720_PF4V1
p_054_Dengue_2	Correctly_Classified_Dengue_Training	1.03803	-1.84227	NA
p_026_Zika_2	Correctly_Classified_Zika_Test	-0.946144	0.561057	0.767987
p_052_Zika_1	Misclassified_Zika_Training	-0.429714	0.473041	-0.369096
p_027_Zika_2	Correctly_Classified_Zika_Training	-0.867109	1.19192	0.952403
p_031_Zika_2	Correctly_Classified_Zika_Training	-1.54833	0.454297	1.10324
p_053_Dengue_1	Correctly_Classified_Dengue_Training	-0.269282	0.689639	0.142383
p_044_Dengue_1	Correctly_Classified_Dengue_Training	-0.788313	0.511646	-0.662129
p_054_Dengue_1	Correctly_Classified_Dengue_Training	0.849978	-1.3333	-1.65094
p_057_Dengue_2	Correctly_Classified_Dengue_Training	1.40885	-0.615788	-1.28219
p_031_Zika_1	Correctly_Classified_Zika_Training	-0.803244	0.060987	0.520373
p_026_Zika_1	Correctly_Classified_Zika_Training	-1.14327	0.642837	1.09216
p_052_Zika_2	Correctly_Classified_Zika_Training	-0.558886	1.79759	0.862166
p_057_Dengue_1	Correctly_Classified_Dengue_Test	-0.538569	-1.38774	-1.74612
p_044_Dengue_2	Correctly_Classified_Dengue_Training	-0.0840211	-0.0556834	-0.131109
p_051_Zika_2	Correctly_Classified_Zika_Training	-0.623898	0.532482	0.927271
p_086_Dengue_1	Correctly_Classified_Dengue_Training	1.89162	-0.3299	-0.602879
p_088_Dengue_1	Correctly_Classified_Dengue_Training	-0.131732	0.538674	-0.0406148
p_071_Dengue_1	Correctly_Classified_Dengue_Test	1.95242	0.379823	0.224847
p_018_Zika_1	Correctly_Classified_Zika_Test	-1.47345	0.893795	1.32108
p_030_Zika_1	Correctly_Classified_Zika_Training	-0.355217	0.68063	1.01918
p_099_Dengue_2	Correctly_Classified_Dengue_Test	0.13999	-0.27041	-0.966601
p_070_Zika_2	Correctly_Classified_Zika_Training	-0.405144	0.692131	0.890784
p_027_Zika_1	Correctly_Classified_Zika_Training	-1.05827	0.896924	0.225273
p_053_Dengue_2	Correctly_Classified_Dengue_Training	-0.221295	0.207465	-0.36272
p_070_Zika_1	Misclassified_Zika_Training	0.989069	0.323548	0.114854
p_058_Dengue_2	Correctly_Classified_Dengue_Test	1.58211	0.356615	1.3749
p_060_Dengue_1	Correctly_Classified_Dengue_Training	-0.540478	0.318104	0.229043
p_084_Dengue_2	Correctly_Classified_Dengue_Test	4.77705	-1.22445	-2.01709
p_079_Dengue_2	Correctly_Classified_Dengue_Training	-0.350208	0.706927	-0.317536
p_028_Zika_2	Correctly_Classified_Zika_Training	-2.62719	0.693933	0.883632
p_029_Zika_1	Correctly_Classified_Zika_Training	-2.05371	0.495811	0.224736
p_028_Zika_1	Misclassified_Zika_Training	0.000778065	0.428443	0.194615
p_094_Dengue_2	Correctly_Classified_Dengue_Training	0.5235	0.33814	0.283654
p_091_Dengue_1	Correctly_Classified_Dengue_Test	0.428328	-0.184808	-0.817789
p_064_Zika_2	Correctly_Classified_Zika_Test	-0.392613	0.974975	1.19138
p_088_Dengue_2	Correctly_Classified_Dengue_Training	0.151885	-0.884865	-0.523396
p_059_Zika_2	Correctly_Classified_Zika_Test	-0.022584	0.925257	2.87545
p_075_Zika_2	Correctly_Classified_Zika_Test	-0.014079	1.69761	3.35085
p_067_Zika_2	Misclassified_Zika_Test	0.266675	-3.36523	-2.06432
p_093_Dengue_1	Correctly_Classified_Dengue_Training	1.19756	-0.832221	NA
p_085_Dengue_2	Correctly_Classified_Dengue_Training	2.6951	0.227374	-1.32711
p_098_Dengue_2	Correctly_Classified_Dengue_Test	4.73269	-1.00999	-1.79276
p_029_Zika_2	Correctly_Classified_Zika_Training	-1.53013	0.475471	0.295173
p_076_Zika_1	Misclassified_Zika_Training	0.498708	0.854346	1.07869
p_050_Zika_1	Misclassified_Zika_Test	-0.217162	0.616202	NA
p_076_Zika_2	Correctly_Classified_Zika_Test	0.335026	0.70478	2.29654
p_097_Dengue_2	Misclassified_Dengue_Test	-1.72211	0.545493	1.06888
p_081_Dengue_2	Correctly_Classified_Dengue_Test	-1.12291	0.713188	-1.16763
p_079_Dengue_1	Misclassified_Dengue_Training	-0.711182	0.841294	0.650454
p_087_Dengue_1	Correctly_Classified_Dengue_Training	4.56251	-2.14051	-3.04897
p_075_Zika_1	Correctly_Classified_Zika_Test	0.0712098	0.517365	1.37521
p_082_Dengue_1	Correctly_Classified_Dengue_Test	2.31606	-1.00094	-1.41185
p_074_Zika_2	Misclassified_Zika_Training	-0.525222	-0.111066	-0.147825
p_092_Dengue_1	Misclassified_Dengue_Training	0.027629	0.466981	2.37466
p_062_Zika_2	Correctly_Classified_Zika_Training	-1.20832	0.421086	0.591573
p_073_Zika_1	Misclassified_Zika_Training	-0.584572	-6.56867	-3.80715
p_093_Dengue_2	Correctly_Classified_Dengue_Training	0.604761	0.249584	0.507938
p_059_Zika_1	Misclassified_Zika_Training	0.93359	-0.119639	-0.266151
p_096_Dengue_1	Correctly_Classified_Dengue_Training	0.371986	0.571862	1.0897
p_084_Dengue_1	Correctly_Classified_Dengue_Test	4.38626	-2.20378	-1.14792
p_062_Zika_1	Correctly_Classified_Zika_Test	-0.674662	1.02865	1.70495
p_061_Zika_2	Misclassified_Zika_Test	0.530171	0.400435	0.425665
p_072_Zika_2	Misclassified_Zika_Training	0.0337885	0.267157	0.11614
p_064_Zika_1	Misclassified_Zika_Training	0.652321	-1.54276	-2.95191
p_050_Zika_2	Correctly_Classified_Zika_Test	-0.253013	0.882315	1.07808
p_0100_Dengue_1	Correctly_Classified_Dengue_Test	1.20076	0.126858	-1.39815
p_033_Zika_1	Correctly_Classified_Zika_Training	-0.714254	-0.0954593	0.429281
p_056_Dengue_2	Correctly_Classified_Dengue_Training	-1.17089	-0.212281	-2.23281
p_068_Dengue_2	Correctly_Classified_Dengue_Test	-0.514142	0.559354	-0.507768
p_082_Dengue_2	Correctly_Classified_Dengue_Test	0.0211827	0.273904	-2.42641
p_080_Dengue_1	Correctly_Classified_Dengue_Training	-1.26942	0.192311	-2.85964
p_083_Dengue_2	Correctly_Classified_Dengue_Training	0.736513	1.2274	0.945986
p_094_Dengue_1	Correctly_Classified_Dengue_Training	0.759401	-0.774645	NA
p_074_Zika_1	Correctly_Classified_Zika_Training	-1.37449	0.296961	-0.997334
p_087_Dengue_2	Correctly_Classified_Dengue_Training	4.69681	-1.61457	NA
p_097_Dengue_1	Correctly_Classified_Dengue_Training	0.762398	1.08427	2.04964
p_025_Zika_1	Correctly_Classified_Zika_Test	-2.59227	1.53481	1.11519
p_0101_Dengue_1	Misclassified_Dengue_Test	-2.33452	0.231787	-0.0227104
p_0100_Dengue_2	Correctly_Classified_Dengue_Training	-0.272739	0.181743	0.367104
p_095_Dengue_1	Correctly_Classified_Dengue_Training	-0.268516	0.421419	-0.326225
p_089_Dengue_2	Correctly_Classified_Dengue_Training	-1.66422	-0.271165	-3.1271
p_069_Dengue_1	Correctly_Classified_Dengue_Training	-0.186336	-0.770655	NA
p_0101_Dengue_2	Correctly_Classified_Dengue_Test	3.58807	NA	NA
p_060_Dengue_2	Misclassified_Dengue_Training	-1.66778	0.496904	0.231401
p_083_Dengue_1	Correctly_Classified_Dengue_Training	1.01638	0.572698	-2.63234
p_065_Zika_2	Misclassified_Zika_Training	-0.773433	-0.14579	-0.920165
p_025_Zika_2	Correctly_Classified_Zika_Training	-2.75224	0.189311	1.35925
p_066_Zika_1	Misclassified_Zika_Training	-0.173447	0.373731	0.322159
p_091_Dengue_2	Correctly_Classified_Dengue_Test	3.10494	-2.09388	NA
p_086_Dengue_2	Correctly_Classified_Dengue_Training	3.73322	-3.78442	NA
p_063_Zika_2	Correctly_Classified_Zika_Test	-1.77331	0.524183	0.319183
p_068_Dengue_1	Correctly_Classified_Dengue_Test	0.0160473	-1.41835	-1.50392
p_095_Dengue_2	Correctly_Classified_Dengue_Training	0.0189188	0.489993	-0.0128845
p_073_Zika_2	Correctly_Classified_Zika_Training	-0.537155	1.75378	1.46914
p_067_Zika_1	Correctly_Classified_Zika_Training	-0.363819	1.18317	1.15794
p_066_Zika_2	Misclassified_Zika_Test	0.483421	-0.112766	-0.166167
p_032_Zika_1	Correctly_Classified_Zika_Training	-1.62735	0.268028	0.0730224
p_090_Dengue_1	Correctly_Classified_Dengue_Training	-1.03896	-0.663074	-1.62445
p_061_Zika_1	Correctly_Classified_Zika_Training	-1.6337	1.12632	0.164365
p_090_Dengue_2	Correctly_Classified_Dengue_Test	0.739439	0.920551	1.11635
p_078_Dengue_1	Correctly_Classified_Dengue_Test	3.35991	-1.36734	-1.14501
p_069_Dengue_2	Correctly_Classified_Dengue_Training	-0.24718	0.00334737	-0.315453
p_032_Zika_2	Correctly_Classified_Zika_Training	-1.67804	0.386961	0.488684
p_072_Zika_1	Misclassified_Zika_Training	0.388758	0.310708	0.611114
p_030_Zika_2	Correctly_Classified_Zika_Training	-1.49271	0.903149	1.84161
p_092_Dengue_2	Misclassified_Dengue_Training	-1.43098	0.74393	1.40478
p_055_Dengue_1	Correctly_Classified_Dengue_Training	0.378403	-0.400182	-1.06683
p_071_Dengue_2	Correctly_Classified_Dengue_Training	-0.464977	-4.46945	-1.9503
p_099_Dengue_1	Correctly_Classified_Dengue_Test	0.778324	-2.06239	-1.33718
p_051_Zika_1	Correctly_Classified_Zika_Training	-0.708872	1.22013	1.83779
p_089_Dengue_1	Misclassified_Dengue_Test	-1.47355	0.550427	-0.694952
p_096_Dengue_2	Correctly_Classified_Dengue_Training	0.886463	-0.745458	1.03124
p_058_Dengue_1	Correctly_Classified_Dengue_Training	-0.588366	0.577129	-0.450237
p_018_Zika_2	Correctly_Classified_Zika_Test	-3.4344	0.720903	1.18296
p_098_Dengue_1	Correctly_Classified_Dengue_Training	-0.265108	0.00395395	-0.0673774
p_063_Zika_1	Misclassified_Zika_Training	-0.376337	0.140498	0.0902898
p_056_Dengue_1	Misclassified_Dengue_Test	-1.07725	1.29041	2.27295
p_055_Dengue_2	Misclassified_Dengue_Training	-1.35932	-0.873558	NA
p_065_Zika_1	Misclassified_Zika_Test	-0.277005	0.127778	-0.378677
p_085_Dengue_1	Misclassified_Dengue_Training	-1.33423	1.05578	0.680513
p_033_Zika_2	Correctly_Classified_Zika_Training	-2.00753	1.01178	0.800048
p_078_Dengue_2	Correctly_Classified_Dengue_Training	3.09588	-2.4248	NA

## Sheet: Figure 3E
Figure 3E: Updated Serology Data with Classification
File Name	PatientID	Diagnosed_Type	Classification_Set	Serology_confirms_Original_Diagnosis	Indication_for_Coinfection	Indication_for_Other_Febrile_Infection	Equivocal	Potential_Zika_Originial_Dengue	Unambiguous
180330_02_sample_39_patient_54_Dengue_2	54	Dengue	Correctly_Classified_Dengue_Training		+				0
180330_03_sample_42_patient_26_Zika_2	26	Zika	Correctly_Classified_Zika_Test	+					1
180330_04_sample_51_patient_52_Zika_1	52	Zika	Misclassified_Zika_Training			+			0
180330_05_sample_52_patient_27_Zika_2	27	Zika	Correctly_Classified_Zika_Training	+					1
180330_06_sample_73_patient_31_Zika_2	31	Zika	Correctly_Classified_Zika_Training	+					1
180330_07_sample_13_patient_53_Dengue_1	53	Dengue	Correctly_Classified_Dengue_Training				+		0
180330_08_sample_03_patient_44_Dengue_1	44	Dengue	Correctly_Classified_Dengue_Training		+				0
180330_09_sample_43_patient_54_Dengue_1	54	Dengue	Correctly_Classified_Dengue_Training		+				0
180330_10_sample_57_patient_57_Dengue_2	57	Dengue	Correctly_Classified_Dengue_Training		+				0
180403_02_sample_95_patient_31_Zika_1	31	Zika	Correctly_Classified_Zika_Training	+					1
180403_03_sample_117_patient_26_Zika_1	26	Zika	Correctly_Classified_Zika_Training	+					1
180403_05_sample_09_patient_52_Zika_2	52	Zika	Correctly_Classified_Zika_Training			+			0
180421_02_sample_94_patient_57_Dengue_1	57	Dengue	Correctly_Classified_Dengue_Test		+				0
180421_03_sample_113_patient_44_Dengue_2	44	Dengue	Correctly_Classified_Dengue_Training		+				0
180421_04_sample_01_patient_51_Zika_2	51	Zika	Correctly_Classified_Zika_Training	+					1
180421_05_sample_02_patient_86_Dengue_1	86	Dengue	Correctly_Classified_Dengue_Training	+					1
180421_06_sample_04_patient_88_Dengue_1	88	Dengue	Correctly_Classified_Dengue_Training	+					1
180421_07_sample_05_patient_71_Dengue_1	71	Dengue	Correctly_Classified_Dengue_Test				+		0
180421_08_sample_06_patient_18_Zika_1	18	Zika	Correctly_Classified_Zika_Test	+					1
180421_09_sample_07_patient_30_Zika_1	30	Zika	Correctly_Classified_Zika_Training	+					1
180421_10_sample_08_patient_99_Dengue_2	99	Dengue	Correctly_Classified_Dengue_Test				+		0
180423_02_sample_110_patient_70_Zika_2	70	Zika	Correctly_Classified_Zika_Training			+			0
180423_03_sample_103_patient_27_Zika_1	27	Zika	Correctly_Classified_Zika_Training	+					1
180423_04_sample_116_patient_53_Dengue_2	53	Dengue	Correctly_Classified_Dengue_Training				+		0
180423_05_sample_31_patient_70_Zika_1	70	Zika	Misclassified_Zika_Training			+			0
180424_02_sample_10_patient_58_Dengue_2	58	Dengue	Correctly_Classified_Dengue_Test		+				0
180424_03_sample_11_patient_60_Dengue_1	60	Dengue	Correctly_Classified_Dengue_Training	+					1
180424_04_sample_12_patient_84_Dengue_2	84	Dengue	Correctly_Classified_Dengue_Test					+	0
180424_05_sample_14_patient_79_Dengue_2	79	Dengue	Correctly_Classified_Dengue_Training	+					1
180424_06_sample_15_patient_28_Zika_2	28	Zika	Correctly_Classified_Zika_Training			+			0
180426_02_sample_16_patient_29_Zika_1	29	Zika	Correctly_Classified_Zika_Training			+			0
180426_03_sample_17_patient_28_Zika_1	28	Zika	Misclassified_Zika_Training			+			0
180426_04_sample_18_patient_94_Dengue_2	94	Dengue	Correctly_Classified_Dengue_Training				+		0
180426_05_sample_19_patient_91_Dengue_1	91	Dengue	Correctly_Classified_Dengue_Test					+	0
180508_02_sample_20_patient_64_Zika_2	64	Zika	Correctly_Classified_Zika_Test			+			0
180508_03_sample_21_patient_88_Dengue_2	88	Dengue	Correctly_Classified_Dengue_Training	+					1
180508_04_sample_22_patient_59_Zika_2	59	Zika	Correctly_Classified_Zika_Test				+		0
180508_05_sample_23_patient_75_Zika_2	75	Zika	Correctly_Classified_Zika_Test			+			0
180508_06_sample_24_patient_67_Zika_2	67	Zika	Misclassified_Zika_Test			+			0
180508_07_sample_25_patient_93_Dengue_1	93	Dengue	Correctly_Classified_Dengue_Training		+				0
180508_08_sample_26_patient_85_Dengue_2	85	Dengue	Correctly_Classified_Dengue_Training		+				0
180508_09_sample_27_patient_98_Dengue_2	98	Dengue	Correctly_Classified_Dengue_Test					+	0
180508_10_sample_28_patient_29_Zika_2	29	Zika	Correctly_Classified_Zika_Training			+			0
180511_02_sample_29_patient_76_Zika_1	76	Zika	Misclassified_Zika_Training				+		0
180511_03_sample_30_patient_50_Zika_1	50	Zika	Misclassified_Zika_Test	+					1
180515_02_sample_33_patient_76_Zika_2	76	Zika	Correctly_Classified_Zika_Test				+		0
180515_03_sample_34_patient_97_Dengue_2	97	Dengue	Misclassified_Dengue_Test					+	0
180515_04_sample_35_patient_81_Dengue_2	81	Dengue	Correctly_Classified_Dengue_Test	+					1
180515_05_sample_36_patient_79_Dengue_1	79	Dengue	Misclassified_Dengue_Training	+					1
180515_06_sample_37_patient_87_Dengue_1	87	Dengue	Correctly_Classified_Dengue_Training					+	0
180515_07_sample_38_patient_75_Zika_1	75	Zika	Correctly_Classified_Zika_Test			+			0
180515_08_sample_32_patient_82_Dengue_1	82	Dengue	Correctly_Classified_Dengue_Test	+					1
180517_03_sample_41_patient_74_Zika_2	74	Zika	Misclassified_Zika_Training			+			0
180517_04_sample_44_patient_92_Dengue_1	92	Dengue	Misclassified_Dengue_Training		+				0
180517_06_sample_46_patient_62_Zika_2	62	Zika	Correctly_Classified_Zika_Training				+		0
180517_07_sample_48_patient_73_Zika_1	73	Zika	Misclassified_Zika_Training			+			0
180517_09_sample_50_patient_93_Dengue_2	93	Dengue	Correctly_Classified_Dengue_Training		+				0
180517_10_sample_53_patient_59_Zika_1	59	Zika	Misclassified_Zika_Training				+		0
180520_02_sample_54_patient_96_Dengue_1	96	Dengue	Correctly_Classified_Dengue_Training				+		0
180520_03_sample_55_patient_84_Dengue_1	84	Dengue	Correctly_Classified_Dengue_Test					+	0
180520_04_sample_56_patient_62_Zika_1	62	Zika	Correctly_Classified_Zika_Test				+		0
180520_05_sample_58_patient_61_Zika_2	61	Zika	Misclassified_Zika_Test			+			0
180520_06_sample_59_patient_72_Zika_2	72	Zika	Misclassified_Zika_Training			+			0
180520_07_sample_60_patient_64_Zika_1	64	Zika	Misclassified_Zika_Training			+			0
180520_08_sample_61_patient_50_Zika_2	50	Zika	Correctly_Classified_Zika_Test	+					1
180520_09_sample_62_patient_100_Dengue_1	100	Dengue	Correctly_Classified_Dengue_Test		+				0
180520_10_sample_63_patient_33_Zika_1	33	Zika	Correctly_Classified_Zika_Training	+					1
180704_02_sample_93_patient_56_Dengue_2	56	Dengue	Correctly_Classified_Dengue_Training		+				0
180704_03_sample_96_patient_68_Dengue_2	68	Dengue	Correctly_Classified_Dengue_Test				+		0
180704_04_sample_97_patient_82_Dengue_2	82	Dengue	Correctly_Classified_Dengue_Test	+					1
180704_05_sample_98_patient_80_Dengue_1	80	Dengue	Correctly_Classified_Dengue_Training	+					1
180704_06_sample_99_patient_83_Dengue_2	83	Dengue	Correctly_Classified_Dengue_Training	+					1
180704_07_sample_100_patient_94_Dengue_1	94	Dengue	Correctly_Classified_Dengue_Training				+		0
180704_08_sample_101_patient_74_Zika_1	74	Zika	Correctly_Classified_Zika_Training			+			0
180704_09_sample_102_patient_87_Dengue_2	87	Dengue	Correctly_Classified_Dengue_Training					+	0
180704_10_sample_104_patient_97_Dengue_1	97	Dengue	Correctly_Classified_Dengue_Training					+	0
180710_02_sample_105_patient_25_Zika_1	25	Zika	Correctly_Classified_Zika_Test	+					1
180710_03_sample_106_patient_101_Dengue_1	101	Dengue	Misclassified_Dengue_Test		+				0
180710_04_sample_107_patient_100_Dengue_2	100	Dengue	Correctly_Classified_Dengue_Training		+				0
180710_05_sample_108_patient_95_Dengue_1	95	Dengue	Correctly_Classified_Dengue_Training				+		0
180710_06_sample_109_patient_89_Dengue_2	89	Dengue	Correctly_Classified_Dengue_Training	+					1
180710_07_sample_111_patient_69_Dengue_1	69	Dengue	Correctly_Classified_Dengue_Training				+		0
180710_08_sample_112_patient_101_Dengue_2	101	Dengue	Correctly_Classified_Dengue_Test		+				0
180710_09_sample_114_patient_60_Dengue_2	60	Dengue	Misclassified_Dengue_Training	+					1
180710_10_sample_115_patient_83_Dengue_1	83	Dengue	Correctly_Classified_Dengue_Training	+					1
180712_02_sample_118_patient_65_Zika_2	65	Zika	Misclassified_Zika_Training			+			0
180712_03_sample_119_patient_25_Zika_2	25	Zika	Correctly_Classified_Zika_Training	+					1
180712_04_sample_120_patient_66_Zika_1	66	Zika	Misclassified_Zika_Training			+			0
180712_05_sample_121_patient_91_Dengue_2	91	Dengue	Correctly_Classified_Dengue_Test					+	0
180712_06_sample_122_patient_86_Dengue_2	86	Dengue	Correctly_Classified_Dengue_Training	+					1
180712_07_sample_123_patient_63_Zika_2	63	Zika	Correctly_Classified_Zika_Test			+			0
180712_08_sample_124_patient_68_Dengue_1	68	Dengue	Correctly_Classified_Dengue_Test				+		0
180716_02_sample_84_patient_95_Dengue_2	95	Dengue	Correctly_Classified_Dengue_Training				+		0
180716_03_sample_85_patient_73_Zika_2	73	Zika	Correctly_Classified_Zika_Training			+			0
180716_04_sample_86_patient_67_Zika_1	67	Zika	Correctly_Classified_Zika_Training			+			0
180716_05_sample_87_patient_66_Zika_2	66	Zika	Misclassified_Zika_Test			+			0
180716_06_sample_88_patient_32_Zika_1	32	Zika	Correctly_Classified_Zika_Training			+			0
180716_07_sample_89_patient_90_Dengue_1	90	Dengue	Correctly_Classified_Dengue_Training					+	0
180716_08_sample_90_patient_61_Zika_1	61	Zika	Correctly_Classified_Zika_Training			+			0
180716_09_sample_91_patient_90_Dengue_2	90	Dengue	Correctly_Classified_Dengue_Test					+	0
180716_10_sample_92_patient_78_Dengue_1	78	Dengue	Correctly_Classified_Dengue_Test	+					1
180718_02_sample_40_patient_69_Dengue_2	69	Dengue	Correctly_Classified_Dengue_Training				+		0
180718_03_sample_45_patient_32_Zika_2	32	Zika	Correctly_Classified_Zika_Training			+			0
180718_04_sample_49_patient_72_Zika_1	72	Zika	Misclassified_Zika_Training			+			0
180718_05_sample_74_patient_30_Zika_2	30	Zika	Correctly_Classified_Zika_Training	+					1
180718_06_sample_75_patient_92_Dengue_2	92	Dengue	Misclassified_Dengue_Training		+				0
180718_07_sample_76_patient_55_Dengue_1	55	Dengue	Correctly_Classified_Dengue_Training		+				0
180718_08_sample_77_patient_71_Dengue_2	71	Dengue	Correctly_Classified_Dengue_Training				+		0
180718_09_sample_78_patient_99_Dengue_1	99	Dengue	Correctly_Classified_Dengue_Test				+		0
180718_10_sample_79_patient_51_Zika_1	51	Zika	Correctly_Classified_Zika_Training	+					1
180718_11_sample_81_patient_89_Dengue_1	89	Dengue	Misclassified_Dengue_Test	+					1
180718_12_sample_82_patient_96_Dengue_2	96	Dengue	Correctly_Classified_Dengue_Training				+		0
180718_13_sample_83_patient_58_Dengue_1	58	Dengue	Correctly_Classified_Dengue_Training		+				0
180719_14_sample_64_patient_18_Zika_2	18	Zika	Correctly_Classified_Zika_Test	+					1
180719_15_sample_65_patient_98_Dengue_1	98	Dengue	Correctly_Classified_Dengue_Training					+	0
180723_02_sample_66_patient_63_Zika_1	63	Zika	Misclassified_Zika_Training			+			0
180723_03_sample_67_patient_56_Dengue_1	56	Dengue	Misclassified_Dengue_Test		+				0
180723_04_sample_68_patient_55_Dengue_2	55	Dengue	Misclassified_Dengue_Training		+				0
180724_02_sample_69_patient_65_Zika_1	65	Zika	Misclassified_Zika_Test			+			0
180724_03_sample_70_patient_85_Dengue_1	85	Dengue	Misclassified_Dengue_Training		+				0
180724_04_sample_71_patient_33_Zika_2	33	Zika	Correctly_Classified_Zika_Training	+					1
180724_05_sample_72_patient_78_Dengue_2	78	Dengue	Correctly_Classified_Dengue_Training	+					1
Code for Sankey Diagram:
Dengue [58] Correctly Classified
Zika [36] Correctly Classified
Dengue [10] Misclassified
Zika [18] Misclassified
Correctly Classified [16] Indication for Co-Infection
Correctly Classified [15] Confirmed Dengue
Correctly Classified [11] Potentially Zika
Correctly Classified [16] Equivocal Results
Correctly Classified [4] Equivocal Results
Correctly Classified [15] Indication for Other Febrile Infection
Correctly Classified [17] Confirmed Zika
Misclassified [1] Potentially Zika
Misclassified [6] Indication for Co-Infection
Misclassified [3] Confirmed Dengue
Misclassified [1] Confirmed Zika
Misclassified [15] Indication for Other Febrile Infection
Misclassified [2] Equivocal Results

## Sheet: Figure 4A
Figure 4A: Averages for Classification Categories and Time Points, Original Data with imputation of missing values
Protein (Uniprot ID)	Dengue_Correctly_Classified_Confirmed_TP1	Dengue_Correctly_Classified_Confirmed_TP2	Zika_Correctly_Classified_Confirmed_TP1	Zika_Correctly_Classified_Confirmed_TP2	Indication_for_Coinfection_TP1	Indication_for_Coinfection_TP2	p_085_Dengue_1	p_085_Dengue_2	p_0101_Dengue_1	p_0101_Dengue_2
P02671	0.948905	0.575168	-1.10611	-1.54727	-0.273356	0.599906	-1.33423	2.6951	-2.33452	3.58807
P02775	-0.15377	-0.555479	0.729332	0.716357	0.0279218	-0.184033	1.05578	0.227374	0.231787	-0.323567
P10720	-1.20904	-1.10268	0.945041	1.11254	-0.166899	-0.164811	0.680513	-1.32711	-0.0227104	-0.245871
P00740	-0.190747	-0.236484	0.598535	0.184183	-0.0388488	0.0790159	1.00418	0.363433	0.169856	0.0920656
P00918	-0.256652	-0.0627678	1.21715	0.289241	-0.270427	-0.0926271	-0.203697	-0.0892375	-0.0668358	-0.110988
P01024	-0.00187383	-0.310755	0.230593	0.22607	0.169183	-0.0847878	0.864745	-0.94603	0.380189	-1.31099
P02675	2.07655	0.676661	-1.82977	-2.41644	-0.430519	0.675141	-3.05977	7.48181	-0.264388	5.9762
P02679;P02679-2	1.83138	0.340147	-1.80052	-2.17569	-1.03122	0.87572	-2.78674	8.50924	-0.356794	6.16186
P02790	-0.396462	-0.187708	0.481521	0.44812	0.229193	-0.186759	1.1468	-1.8765	0.729723	-1.32493
P06396	-0.341045	-0.0568396	0.203391	0.223301	0.0896838	-0.114199	0.163579	-0.331853	0.958361	0.0697451
P07357	-0.254369	-0.129968	-0.107127	-0.00459672	-0.0244402	0.0602315	0.501798	-0.0717196	-0.034922	-0.266493
P36955	-0.470861	-0.177124	0.119631	0.0644769	0.138092	0.0070456	0.592385	-0.0283308	0.80864	-0.26325
Q14624	-0.191139	-0.158266	0.101771	0.141214	-0.000473996	-0.0515271	-0.122123	-0.650343	-0.198145	-0.949798

## Sheet: Figure 4B
Figure 4B: Pearson Correlation Coefficients for 3 Best Proteins between Sample Pairs with Imputation of Missing Values
	p_078_Dengue_1	p_078_Dengue_2	p_082_Dengue_1	p_082_Dengue_2	p_083_Dengue_1	p_083_Dengue_2	p_086_Dengue_1	p_086_Dengue_2	p_088_Dengue_1	p_088_Dengue_2	p_018_Zika_1	p_018_Zika_2	p_025_Zika_1	p_025_Zika_2	p_027_Zika_1	p_027_Zika_2	p_030_Zika_1	p_030_Zika_2	p_031_Zika_1	p_031_Zika_2	p_033_Zika_1	p_033_Zika_2	p_051_Zika_1	p_051_Zika_2	p_044_Dengue_1	p_044_Dengue_2	p_054_Dengue_1	p_054_Dengue_2	p_055_Dengue_1	p_055_Dengue_2	p_056_Dengue_1	p_056_Dengue_2	p_057_Dengue_1	p_057_Dengue_2	p_058_Dengue_1	p_058_Dengue_2	p_085_Dengue_1	p_085_Dengue_2	p_092_Dengue_1	p_092_Dengue_2	p_093_Dengue_1	p_093_Dengue_2	p_100_Dengue_1	p_100_Dengue_2	p_101_Dengue_1	p_101_Dengue_2
P02671	3.35991	3.09588	2.31606	0.0211827	1.01638	0.736513	1.89162	3.73322	-0.131732	0.151885	-1.47345	-3.4344	-2.59227	-2.75224	-1.05827	-0.867109	-0.355217	-1.49271	-0.803244	-1.54833	-0.714254	-2.00753	-0.708872	-0.623898	-0.788313	-0.0840211	0.849978	1.03803	0.378403	-1.35932	-1.07725	-1.17089	-0.538569	1.40885	-0.588366	1.58211	-1.33423	2.6951	0.027629	-1.43098	1.19756	0.604761	1.20076	-0.272739	-2.33452	3.58807
P02775	-1.36734	-2.4248	-1.00094	0.273904	0.572698	1.2274	-0.3299	-3.78442	0.538674	-0.884865	0.893795	0.720903	1.53481	0.189311	0.896924	1.19192	0.68063	0.903149	0.060987	0.454297	-0.0954593	1.01178	1.22013	0.532482	0.511646	-0.0556834	-1.3333	-1.84227	-0.400182	-0.873558	1.29041	-0.212281	-1.38774	-0.615788	0.577129	0.356615	1.05578	0.227374	0.466981	0.74393	-0.832221	0.249584	0.126858	0.181743	0.231787	-0.323567
P10720	-1.14501	-0.257629	-1.41185	-2.42641	-2.63234	0.945986	-0.602879	-1.27272	-0.0406148	-0.523396	1.32108	1.18296	1.11519	1.35925	0.225273	0.952403	1.01918	1.84161	0.520373	1.10324	0.429281	0.800048	1.83779	0.927271	-0.662129	-0.131109	-1.65094	-0.348875	-1.06683	-0.345727	2.27295	-2.23281	-1.74612	-1.28219	-0.450237	1.3749	0.680513	-1.32711	2.37466	1.40478	0.0637972	0.507938	-1.39815	0.367104	-0.0227104	-0.245871
Pearson Correlation Coefficient	0.936433		0.51367		-0.0272476		0.907182		-0.841368		0.998678		0.931502		0.971744		0.999287		0.993752		0.858221		0.999919		0.72877		0.788853		-0.997645		-0.313422		0.998592		-0.998754		-0.857831		0.798722		0.947875		-0.943385		-0.997355
	Pearson Correlation Coefficients
	Confirmed Dengue Pairs	Confirmed Zika Pairs	Indication for Co-Infection
	0.936433	0.998678	0.72877
	0.51367	0.931502	0.788853
	-0.0272476	0.971744	-0.997645
	0.907182	0.999287	-0.313422
	-0.841368	0.993752	0.998592
		0.858221	-0.998754
		0.999919	-0.857831
			0.798722
			0.947875
			-0.943385
			-0.997355

## Sheet: Figure S1A
Figure S1A: Data for boxplot before batch correction
	QC01	p_054_D_2	p_026_Z_2	p_052_Z_1	p_027_Z_2	p_031_Z_2	p_053_D_1	p_044_D_1	p_054_D_1	p_057_D_2	QC02	p_031_Z_1	p_026_Z_1	p_048_D_2	p_052_Z_2	QC03	p_057_D_1	p_044_D_2	p_051_Z_2	p_086_D_1	p_088_D_1	p_071_D_1	p_018_Z_1	p_030_Z_1	p_099_D_2	QC04	p_070_Z_2	p_027_Z_1	p_053_D_2	p_070_Z_1	p_048_D_1	QC05	p_058_D_2	p_060_D_1	p_084_D_2	p_079_D_2	p_028_Z_2	QC06	p_029_Z_1	p_028_Z_1	p_094_D_2	p_091_D_1	QC07	p_064_Z_2	p_088_D_2	p_059_Z_2	p_075_Z_2	p_067_Z_2	p_093_D_1
1	1183.86	270.98	NA	123.18	374.7	6168.07	3258.23	676.31	NA	1308.44	1231	1093.01	1524.08	NA	457.56	1440.37	NA	947.33	950.68	1139.01	1671.7	2139.1	8928.28	5013.78	568.33	1690.91	1550.13	444.7	983.1	810.01	NA	1404.15	1365.82	1762.41	NA	1071.01	3237.78	1909.76	1587.78	409.61	904.33	812.19	1549.94	2955.34	1580.03	835.98	725.64	2613.41	1852.94
2	2473.12	1288.82	NA	1617.02	1644.66	10587.5	5192.41	1027.33	NA	2178.33	3819.91	2418.58	3458.06	NA	1348.54	1974.74	NA	1485.7	1497.95	1915.66	2352.53	3136.15	13247.9	7248.37	863.88	2252.97	2245.05	1473.34	1742.49	1544.54	NA	1841.47	1983.12	2537.29	NA	1576.08	4702.73	2657.37	2511.53	876.96	1360.07	1093.92	2366.46	4396.6	2526.56	1475.28	1195.73	3604.72	2852.5
3	3767.87	2089.28	NA	2777.36	5259.27	16578.4	9108.83	1671.66	NA	3330.41	5866	4283.74	6653.79	NA	2330.81	3056.05	NA	2201.78	2535.94	3131.27	4124.44	4942.71	20334.8	11188.3	1684.26	3718.67	3430.29	2508.46	2707.1	2270.87	NA	3042.18	3406.65	3801.97	NA	2747.1	7428.67	4145.66	3915.85	2201.95	2218.72	2139.19	3271.05	6375.54	3438.54	2038.86	1653.17	5232.83	4399.96
4	109.31	NA	NA	NA	406.84	1005.63	380.53	NA	NA	87.24	NA	NA	NA	NA	NA	NA	NA	NA	NA	NA	104.53	NA	741.34	271.41	NA	NA	NA	NA	NA	NA	NA	NA	196.52	522.63	NA	1055.46	696.03	NA	NA	NA	NA	120.01	NA	329.76	NA	NA	169.64	284.47	NA
5	NA	NA	NA	NA	176.82	296.39	NA	NA	NA	103.14	NA	NA	NA	NA	NA	NA	NA	NA	NA	NA	NA	NA	108.08	NA	NA	NA	NA	NA	NA	NA	NA	NA	NA	101.46	NA	370.74	62.3	NA	NA	NA	NA	NA	NA	NA	NA	NA	NA	NA	NA
6	126.35	NA	NA	NA	NA	1379.84	524.35	NA	NA	93.76	96.41	NA	NA	NA	NA	NA	NA	NA	NA	NA	100.47	NA	575.78	441.04	NA	NA	NA	NA	NA	NA	NA	NA	619.57	718.95	NA	NA	591.91	NA	NA	NA	NA	199.51	NA	530.3	NA	NA	147.76	348.27	NA
7	NA	NA	NA	NA	NA	350.67	NA	NA	NA	NA	NA	NA	NA	NA	NA	NA	NA	NA	NA	NA	NA	NA	479.89	NA	NA	NA	NA	NA	NA	NA	NA	NA	NA	NA	NA	NA	310.45	NA	NA	NA	NA	NA	NA	NA	NA	NA	NA	NA	NA
8	NA	NA	NA	NA	NA	80.34	NA	NA	NA	NA	NA	NA	NA	NA	NA	NA	NA	NA	NA	NA	NA	NA	153.83	NA	NA	NA	NA	NA	NA	NA	NA	NA	NA	NA	NA	NA	NA	NA	NA	NA	NA	NA	NA	NA	NA	NA	NA	NA	NA
9	NA	NA	NA	NA	NA	NA	NA	NA	NA	NA	NA	NA	NA	NA	NA	NA	NA	NA	NA	NA	NA	NA	270.37	NA	NA	NA	NA	NA	NA	NA	NA	NA	NA	NA	NA	NA	55.15	NA	NA	NA	NA	NA	NA	NA	NA	NA	NA	NA	NA
10	5438.68	NA	NA	NA	1227.92	6274.19	4710.75	1577.58	1350.57	3201.32	NA	3302.36	3375.21	NA	1950.9	2962.21	NA	1598.38	2129	2562.43	2368.58	2997.2	4816.07	5456.64	1813.47	2986.89	2354.37	NA	2732.26	NA	NA	3733.87	3808.77	3244.05	NA	2561.86	6645.13	2371.33	5612.6	4732.66	3071.56	1883.73	3800.74	3561.91	1930.75	1871.24	1484.21	4412.05	3353.13
11	2746.33	NA	NA	NA	349.88	4465.68	2760.33	659.97	182.34	1061.04	NA	1380.14	1552.56	NA	681.81	1484.97	NA	578.22	678.15	965.09	1260.57	1503.15	3445.83	3205.58	348.67	1115.99	630.14	NA	722.24	NA	NA	1089.91	2138.5	1919.51	NA	795.39	2699.9	934.83	1618.34	1259.1	799.08	482.72	2017.44	1832.03	1066.33	842.21	600.17	2467.67	1790.28
12	790.96	NA	NA	NA	334.75	3070.47	2104.08	498.38	274.69	772.75	NA	342.24	1082.25	NA	325.2	1219.87	NA	658.74	584.53	815.69	914.63	1235.25	2570.26	2515.05	623.36	1154	506.87	NA	1003.49	NA	NA	1631.25	1534.31	1375.67	NA	734.94	2332.69	833.85	1760	1352.61	904.05	497.76	1802.35	1784.02	820.63	804.62	451.37	1988.68	1600.25
13	8134.23	2284.8	NA	1181.64	1064.42	9527.85	8067.17	1313.26	1122.02	3005.8	8969.67	3529.81	3288.64	NA	1492.86	3091.15	1597.3	1526.68	1716.7	2208.95	2983.68	3414.52	9084.87	6630.36	1270.02	2187.67	1593.31	2266.1	2502.59	1989.62	NA	1718.57	2272.07	3818.01	2082.52	1611.74	5516.41	1973.46	3138.76	2053.52	1447.43	973.9	3905.77	3671.33	2419.57	1956.59	1396.91	4504.49	3314.11
14	13486	4118.71	NA	2242.42	1981.5	16982.7	13829.2	2135.37	1111.85	5154.63	19264.7	5254.82	5512.44	NA	2311.66	4733.39	2425.21	2601.85	2610.74	3613.13	4674.42	5198.54	15108	11771.3	2063.92	4477.4	2603.66	3682.19	4025.73	3050.68	NA	2986.58	4161.14	6668.11	2362.13	2911.73	9874.28	3864.76	5374.59	3790.56	2389.73	1512.98	6411.76	6272.64	4383.75	3272.8	2339.84	8382.38	5423.91
15	9215.81	2522.69	NA	1150.44	1000.4	11394.6	8321.15	1182.04	974.79	3393.12	9392.47	3812.06	3542.75	NA	1625.29	2864.2	1594.98	1581.53	1749.16	2189.91	2998.49	3200.6	8527.5	7381.13	1426.39	2610.84	1578.84	1900.65	2267.9	1804.44	NA	1637.96	2443.96	3988.64	1318.9	1703.33	6204.04	2001.24	3698.21	2504.08	1615.84	962.35	3981.53	3626.68	2489.02	2047.08	1394.03	5357.81	3573.25
16	696.06	204.28	NA	65.27	NA	3055.28	1728.25	225.93	124.51	NA	1192.34	284.29	532.15	NA	227.19	473.17	325.18	467.49	365.69	NA	764.07	886.7	3944.14	1796.6	190.02	575.06	496.49	501.75	610.36	425.9	NA	422.56	693.07	971.77	90.73	532.76	1562.46	623.76	722.38	236.49	329.19	533.82	NA	1155.73	715.39	240.47	394.72	887.63	589.28
17	855.8	365.35	374.48	292.11	482.78	3575.82	1796.35	240.03	223.36	247.34	1365.98	382.85	1503.65	NA	369.4	461.99	319.57	489.22	575.36	NA	721.08	954.27	4617.96	2294.38	234.65	819.34	541.86	574.8	528.56	555.08	NA	440.04	799.84	1057.47	NA	579.2	1871.73	777.13	1093.95	175.08	419.88	397.94	NA	1215.38	806.98	350.24	630.63	1170.13	817.45
18	3634.72	1652.56	760.22	1305.58	1958.47	15975.9	7832.48	1424.65	811.59	2646.6	4837.13	3492.21	4910.4	NA	1789.53	2311.61	1428.39	1806.4	1786.95	NA	2776.62	3790.27	16489.3	8453.46	1486.48	2545.23	2360.99	2191.02	2243.04	1992.59	NA	2526.12	2879.21	3562.57	689.37	2076	6628.62	3130.74	4299.03	2042.55	2171.19	1719.34	NA	5075.57	3682.27	1531.39	1928.17	4651.96	3399.71
19	NA	NA	NA	NA	NA	NA	166.22	NA	NA	NA	NA	NA	NA	NA	NA	NA	NA	NA	NA	NA	139.74	204.17	NA	NA	NA	NA	NA	NA	NA	NA	NA	NA	NA	NA	NA	NA	290.66	NA	NA	NA	NA	NA	NA	NA	NA	129.03	NA	NA	159.59
20	NA	NA	NA	NA	NA	NA	397.88	NA	NA	NA	NA	NA	NA	NA	NA	NA	NA	NA	NA	NA	76.89	112.88	NA	NA	NA	NA	NA	NA	NA	NA	NA	NA	NA	NA	NA	NA	302.83	NA	NA	NA	NA	NA	NA	NA	NA	63.16	NA	NA	260.28
21	NA	NA	NA	NA	NA	NA	945.86	NA	NA	NA	NA	NA	NA	NA	NA	NA	NA	NA	NA	NA	369.73	459.37	NA	NA	NA	NA	NA	NA	NA	NA	NA	NA	NA	NA	NA	NA	511.25	NA	NA	NA	NA	NA	NA	NA	NA	285.51	NA	NA	541
22	NA	NA	NA	NA	NA	NA	NA	NA	NA	NA	NA	NA	NA	NA	NA	NA	NA	NA	NA	NA	NA	NA	NA	NA	NA	NA	NA	NA	NA	NA	NA	NA	NA	NA	NA	NA	NA	NA	NA	NA	NA	NA	NA	NA	NA	NA	NA	NA	NA
23	NA	NA	NA	NA	NA	NA	NA	NA	NA	NA	NA	NA	NA	NA	NA	NA	NA	NA	NA	NA	NA	NA	NA	NA	NA	NA	NA	NA	NA	NA	NA	NA	NA	NA	NA	NA	NA	NA	NA	NA	NA	NA	NA	NA	NA	NA	NA	NA	NA
24	NA	NA	NA	NA	NA	NA	NA	NA	NA	NA	NA	NA	NA	NA	NA	NA	NA	NA	NA	NA	NA	NA	NA	NA	NA	NA	NA	NA	NA	NA	NA	NA	NA	NA	NA	NA	NA	NA	NA	NA	NA	NA	NA	NA	NA	NA	NA	NA	NA
25	3039.05	NA	4575.97	3543.34	NA	NA	3454.32	NA	6066.01	NA	3538.38	NA	NA	NA	NA	4013.12	NA	22870.7	5007.44	2892.23	2272.86	NA	NA	7132.99	NA	8806.72	NA	NA	NA	13978.3	NA	7613.06	7019.74	10282.2	NA	NA	NA	9830.3	NA	NA	9497.66	14844.7	7528.34	8791.28	9999.34	NA	12729	4490.53	NA
26	2996.04	NA	4291.56	3194.13	NA	NA	3350.92	NA	5340.7	NA	3773.08	NA	NA	NA	NA	3556.38	NA	19485.2	4574.04	3043.63	1548	NA	NA	4456.92	NA	6245.58	NA	NA	NA	10260.5	NA	6761.93	5769.02	8799.18	NA	NA	NA	5575.53	NA	NA	7619.19	12604.2	6178.17	7234.72	10141.2	NA	9202.6	2881.94	NA
27	3684.13	NA	5272.98	4367.59	NA	NA	4646.69	NA	6783.9	NA	4103.84	NA	NA	NA	NA	3450.92	NA	22570.3	4876.64	3355.64	3017.68	NA	NA	5135.62	NA	9041.1	NA	NA	NA	12750	NA	7147.62	7824.49	10611.2	NA	NA	NA	9881.77	NA	NA	10010.5	16204.7	7636.76	10005.6	12361.3	NA	12344.4	3964.78	NA
28	12068.2	NA	16416.2	20638.7	NA	NA	15551.9	NA	22034.8	NA	12609.6	NA	NA	NA	NA	NA	NA	45959.3	NA	NA	NA	NA	NA	16281.3	NA	11075.4	NA	NA	NA	18721.7	NA	15581.9	20066.2	22217.4	NA	NA	NA	15527.3	NA	NA	23397.4	30799.1	11846.7	12992	22311.7	NA	14722.6	7373.1	NA
29	11119.9	NA	19583.7	21486.3	NA	NA	16770.8	NA	28415.2	NA	19579.9	NA	NA	NA	NA	NA	NA	49342.6	NA	NA	NA	NA	NA	17091.4	NA	13047.3	NA	NA	NA	18508.8	NA	16192.6	16749	24056.6	NA	NA	NA	18135.8	NA	NA	21467.4	36703.1	15766.4	17937.9	24486.3	NA	18430.3	7607.38	NA
30	4254.83	NA	7300.09	6582.79	NA	NA	4657.99	NA	4853.41	NA	4135.57	NA	NA	NA	NA	NA	NA	18988	NA	NA	NA	NA	NA	2620.8	NA	2795.55	NA	NA	NA	4450.87	NA	4936.34	7027.05	8637.93	NA	NA	NA	4163.09	NA	NA	3983.54	8656.32	7120.53	10433.4	13928.1	NA	9803.07	5052.9	NA
31	NA	NA	NA	NA	NA	NA	2363.36	NA	5111.31	NA	2365.13	NA	NA	NA	NA	NA	NA	6960.13	NA	NA	NA	NA	NA	NA	NA	3400.55	NA	NA	NA	4760.56	NA	NA	4410.96	3153.81	NA	NA	NA	3372.12	NA	NA	NA	4535.13	4774.33	5727.84	NA	NA	5282.89	NA	NA
32	NA	NA	NA	NA	NA	NA	NA	NA	152.38	NA	NA	NA	NA	NA	NA	NA	NA	553.71	NA	NA	NA	NA	NA	NA	NA	82.5	NA	NA	NA	205.91	NA	NA	338.59	167.87	NA	NA	NA	60.12	NA	NA	NA	220.41	65.91	NA	NA	NA	148.71	NA	NA
33	NA	NA	NA	NA	NA	NA	2325.33	NA	8478.15	NA	4469.13	NA	NA	NA	NA	NA	NA	14668.5	NA	NA	NA	NA	NA	NA	NA	3366.75	NA	NA	NA	10329.4	NA	NA	9939.37	6000.4	NA	NA	NA	4177.81	NA	NA	NA	9804.4	3809.13	4425.17	NA	NA	4910.87	NA	NA
34	NA	NA	NA	NA	NA	NA	NA	NA	NA	NA	NA	NA	NA	NA	NA	NA	NA	109.8	NA	NA	NA	NA	NA	NA	NA	NA	NA	NA	NA	NA	NA	NA	NA	NA	NA	NA	NA	NA	NA	NA	NA	NA	NA	NA	NA	NA	NA	NA	NA
35	NA	NA	NA	NA	NA	NA	NA	NA	142.46	NA	NA	NA	NA	NA	NA	NA	NA	NA	NA	NA	NA	NA	NA	NA	NA	NA	NA	NA	NA	NA	NA	NA	NA	NA	NA	NA	NA	NA	NA	NA	NA	NA	NA	NA	NA	NA	NA	NA	NA
36	3886.72	NA	6641.17	7276.43	NA	NA	3421.95	NA	10372.8	NA	5662.3	NA	NA	NA	NA	3975.21	NA	19118.3	5617.65	4778.49	4293.27	NA	NA	6355.28	NA	3745.6	NA	NA	NA	10444	NA	4053.81	7399.42	4897.94	NA	NA	NA	5237.8	NA	NA	4969.41	9229.71	NA	NA	3048.98	NA	4160.89	4583.97	NA
37	854.33	NA	1683.74	1589.86	NA	NA	835.74	NA	2760.62	NA	1176.35	NA	NA	NA	NA	917.08	NA	4425.57	1661.62	1125.82	1031.82	NA	NA	1533.06	NA	889.06	NA	NA	NA	2514.44	NA	875.38	1578.44	815.38	NA	NA	NA	1253.71	NA	NA	1110.43	2037.4	NA	NA	738.49	NA	987.68	1144.93	NA
38	979.45	NA	1562.75	1659.25	NA	NA	683.87	NA	2687.8	NA	677.82	NA	NA	NA	NA	725.22	NA	4201.78	963.11	671.99	659.13	NA	NA	941	NA	619.63	NA	NA	NA	1841.17	NA	740.6	1495.66	1264.11	NA	NA	NA	943.9	NA	NA	709.64	1823.61	NA	NA	677.07	NA	1026.33	1199.52	NA
39	NA	NA	NA	NA	NA	NA	NA	NA	NA	NA	NA	NA	NA	NA	NA	NA	NA	NA	NA	NA	NA	NA	NA	NA	NA	NA	NA	NA	NA	NA	NA	NA	NA	NA	NA	NA	NA	NA	NA	NA	NA	NA	NA	NA	NA	NA	NA	NA	NA
40	958.81	NA	NA	1214.96	NA	NA	1233.2	NA	1807.5	NA	1257.1	NA	NA	NA	NA	NA	NA	1110.01	NA	NA	NA	NA	NA	522.37	NA	556.19	NA	NA	NA	2162.87	NA	1133.66	1989.42	1508.88	NA	NA	NA	711.45	NA	NA	2223.94	2583.03	808.21	912.51	1154.78	NA	514.37	NA	NA
41	497.51	NA	NA	491.45	NA	NA	447.26	NA	984.52	NA	968.05	NA	NA	NA	NA	NA	NA	421.31	NA	NA	NA	NA	NA	354.23	NA	305.75	NA	NA	NA	818.63	NA	667.84	967.51	830.06	NA	NA	NA	430.01	NA	NA	1144.19	1494.6	378.69	549.46	685.07	NA	307.73	NA	NA
42	187.72	NA	NA	111.34	NA	NA	273.78	NA	744.16	NA	519.12	NA	NA	NA	NA	NA	NA	269.87	NA	NA	NA	NA	NA	218.17	NA	129.26	NA	NA	NA	545.5	NA	426.38	435.35	540.32	NA	NA	NA	50.61	NA	NA	701.65	841.9	195.59	275.64	390.1	NA	196.02	NA	NA
43	NA	NA	NA	NA	NA	NA	NA	NA	327.78	NA	NA	NA	NA	NA	NA	661.26	NA	1319.5	NA	NA	NA	NA	NA	NA	NA	NA	NA	NA	NA	NA	NA	646.35	NA	496.7	NA	NA	NA	NA	NA	NA	972.99	NA	NA	890.23	NA	NA	NA	NA	NA
44	NA	NA	NA	NA	NA	NA	NA	NA	288.59	NA	NA	NA	NA	NA	NA	502.83	NA	1162.43	NA	NA	NA	NA	NA	NA	NA	NA	NA	NA	NA	NA	NA	594.62	NA	342.81	NA	NA	NA	NA	NA	NA	748.4	NA	NA	667.43	NA	NA	NA	NA	NA
45	NA	NA	NA	NA	NA	NA	NA	NA	NA	NA	NA	NA	NA	NA	NA	129.39	NA	230.38	NA	NA	NA	NA	NA	NA	NA	NA	NA	NA	NA	NA	NA	167.39	NA	65.64	NA	NA	NA	NA	NA	NA	NA	NA	NA	264.37	NA	NA	NA	NA	NA
46	NA	NA	NA	NA	NA	NA	NA	NA	NA	NA	NA	NA	NA	NA	NA	NA	NA	NA	NA	NA	NA	438.38	NA	NA	NA	100.64	NA	NA	NA	NA	NA	NA	NA	NA	NA	NA	NA	NA	NA	NA	NA	NA	NA	NA	167.86	NA	NA	NA	NA
47	NA	NA	NA	NA	NA	NA	NA	NA	NA	NA	NA	NA	NA	NA	NA	NA	NA	NA	NA	NA	NA	923.14	NA	NA	NA	189.46	NA	NA	NA	NA	NA	NA	NA	NA	NA	NA	NA	NA	NA	NA	NA	NA	NA	NA	139.19	NA	NA	NA	NA
48	NA	NA	NA	NA	NA	NA	NA	NA	NA	NA	NA	NA	NA	NA	NA	NA	NA	NA	NA	NA	NA	1206.31	NA	NA	NA	421.81	NA	NA	NA	NA	NA	NA	NA	NA	NA	NA	NA	NA	NA	NA	NA	NA	NA	NA	322.92	NA	NA	NA	NA
49	NA	NA	NA	1224.94	NA	NA	NA	717.36	NA	NA	NA	NA	NA	NA	NA	553.14	NA	NA	NA	NA	NA	NA	NA	NA	NA	643.2	791.27	317.14	870.87	NA	NA	373.63	NA	NA	NA	NA	NA	507.75	NA	NA	NA	NA	335.42	NA	NA	415.2	873.77	5195.84	NA
50	NA	NA	NA	1002.46	NA	NA	NA	142.11	NA	NA	NA	NA	NA	NA	NA	477.79	NA	NA	NA	NA	NA	NA	NA	NA	NA	414.51	668.64	118.8	750.26	NA	NA	377.17	NA	NA	NA	NA	NA	460.32	NA	NA	NA	NA	167.21	NA	NA	121.93	173.25	4908.21	NA
51	NA	NA	NA	590.24	NA	NA	NA	261.81	NA	NA	NA	NA	NA	NA	NA	325.94	NA	NA	NA	NA	NA	NA	NA	NA	NA	216.45	282.08	119.49	667.66	NA	NA	352.56	NA	NA	NA	NA	NA	110.6	NA	NA	NA	NA	386.78	NA	NA	332.64	734.94	3594.62	NA
52	4332.94	NA	12768.9	5513.06	24538.8	NA	NA	23645.8	13348.8	10102.8	NA	NA	22283.6	NA	17594.8	NA	NA	NA	NA	22494.9	NA	8992.58	3223.62	NA	NA	3173.95	NA	34686.7	NA	NA	NA	3519.4	3768.05	NA	NA	1551.05	NA	5493.11	NA	NA	4285.69	NA	NA	NA	NA	2611.46	NA	11130.8	NA
53	344.94	NA	1644.38	674.48	5314	NA	NA	3785.02	2332.21	1015.76	NA	NA	4278.38	NA	3284.98	NA	NA	NA	NA	3661.92	NA	1523.39	477.34	NA	NA	467.43	NA	6339.43	NA	NA	NA	354.87	292.29	NA	NA	117.47	NA	638.39	NA	NA	513.6	NA	NA	NA	NA	357.05	NA	1331.14	NA
54	183.51	NA	1459.63	767.23	4567.43	NA	NA	6201.26	1409.67	1035.52	NA	NA	3894.66	NA	3098.1	NA	NA	NA	NA	3447.21	NA	1422.58	353.8	NA	NA	462.05	NA	6381.82	NA	NA	NA	308.99	523.25	NA	NA	119.6	NA	354.35	NA	NA	331.18	NA	NA	NA	NA	297.74	NA	1361.83	NA
55	2260.22	4454.98	17105.5	8408.37	2529.95	5407.14	18276	8953.79	14508.4	5152.02	7227.76	10415.5	7398.11	NA	5776.46	6509.08	5038.66	6262.67	6552.66	NA	9557	6843.65	16250.5	4532.22	4625.93	6803.41	2378.72	10319	12752.9	10653.6	NA	5968.88	7055.53	7168.85	NA	14499.4	12064.7	12082.6	NA	NA	NA	938.53	3988.34	13400.5	5893.53	6649.64	6147.37	9189.79	6006.97
56	7613.66	12684.6	44220	23168.1	8941.09	13823.4	44973.1	22724.3	41068.8	12815	18377.5	25934.8	18366.8	NA	14839.3	15645.1	12803.9	15508.8	18266.2	NA	23772	17567.5	40838.3	11244.9	11319.8	15242.1	6318.95	26223.7	32992.7	29438	NA	16454.3	17464.3	16488.2	NA	36855	28660.7	25943.5	NA	NA	NA	3628.7	13736.3	47377.2	18222.8	18932.5	16187.6	27010.8	18609.6
57	3675.77	6761.39	24803.2	12685.5	2947.33	6661.74	25192.1	12358	21557.3	6657.66	10232.5	13679.6	11329.7	NA	7674.28	8519.07	6840.98	8391.54	10157.8	NA	13454.8	10472.9	22092.3	6264.55	6930.86	9390.32	3716.38	15274.9	18171.9	14401.2	NA	8057.62	7820.79	9548.44	NA	21110.4	16255.5	15776	NA	NA	NA	2713.84	7411.11	23120.9	9519.79	10674	9076.23	14316.8	10536.3
58	1506.25	NA	2056.56	NA	985.77	NA	2853.3	NA	NA	NA	NA	NA	399.86	NA	868.76	NA	NA	NA	NA	NA	332.51	NA	NA	NA	NA	NA	NA	1741.58	NA	NA	NA	478.36	196.12	85.98	NA	NA	NA	319.09	NA	NA	NA	NA	2916.23	5169.08	128.04	2329.31	NA	2400.95	NA
59	7473.34	NA	17692.5	NA	10125	NA	13100.4	NA	NA	NA	NA	NA	1305.86	NA	8845.31	NA	NA	NA	NA	NA	1595.39	NA	NA	NA	NA	NA	NA	14014.3	NA	NA	NA	5469.99	1050.14	471.35	NA	NA	NA	3267.95	NA	NA	NA	NA	16406.5	33056.9	709.19	14394.5	NA	15301.7	NA
60	496.23	NA	399.36	NA	775.99	NA	NA	NA	NA	NA	NA	NA	NA	NA	629.44	NA	NA	NA	NA	NA	87.77	NA	NA	NA	NA	NA	NA	378.25	NA	NA	NA	106.48	67.27	NA	NA	NA	NA	NA	NA	NA	NA	NA	1707.61	1777.97	85.02	551.15	NA	681.33	NA
61	NA	NA	NA	NA	NA	NA	NA	NA	NA	NA	NA	NA	NA	NA	NA	NA	NA	NA	NA	NA	NA	NA	NA	NA	NA	NA	NA	NA	NA	NA	NA	NA	NA	289.82	NA	NA	NA	NA	NA	NA	NA	NA	NA	NA	NA	NA	NA	NA	NA
62	NA	NA	NA	NA	NA	NA	NA	NA	NA	NA	NA	NA	NA	NA	NA	NA	NA	NA	NA	NA	NA	NA	NA	NA	NA	NA	NA	NA	NA	NA	NA	NA	NA	1041.74	NA	NA	NA	NA	NA	NA	NA	NA	NA	NA	NA	NA	NA	NA	NA
63	NA	NA	NA	NA	NA	NA	NA	NA	NA	NA	NA	NA	NA	NA	NA	NA	NA	NA	NA	NA	NA	NA	NA	NA	NA	NA	NA	NA	NA	NA	NA	NA	NA	169.31	NA	NA	NA	NA	NA	NA	NA	NA	NA	NA	NA	NA	NA	NA	NA
64	149.11	NA	256.6	NA	NA	NA	NA	NA	134.46	NA	NA	NA	NA	NA	NA	170.86	NA	NA	NA	NA	NA	NA	NA	NA	NA	NA	NA	NA	NA	NA	NA	260.01	147.15	NA	NA	NA	NA	NA	NA	NA	NA	NA	NA	572.11	439.35	NA	NA	379.1	NA
65	442.33	NA	413.68	NA	NA	NA	NA	NA	304.17	NA	416.9	NA	NA	NA	NA	655.98	NA	NA	NA	NA	NA	NA	NA	NA	NA	NA	NA	NA	NA	NA	NA	930.83	175.96	NA	NA	NA	NA	NA	NA	NA	NA	NA	NA	888.32	578.79	NA	NA	438.26	NA
66	455.89	NA	232.7	NA	NA	NA	NA	NA	268.25	NA	244.48	NA	NA	NA	NA	443.16	NA	NA	NA	NA	NA	NA	NA	NA	NA	NA	NA	NA	NA	NA	NA	812.65	157.91	NA	NA	NA	NA	NA	NA	NA	NA	NA	NA	653.67	385.47	NA	NA	248.36	NA
67	NA	NA	12999.3	8550.54	NA	12612.5	5878.51	NA	9557.76	NA	11280.6	NA	NA	NA	5948.25	6319.36	NA	NA	NA	NA	NA	NA	9420.51	NA	NA	NA	5535.63	NA	NA	NA	NA	5812.4	NA	4501.33	NA	NA	NA	8213.02	NA	NA	NA	NA	NA	8591.67	NA	NA	NA	NA	NA
68	NA	NA	1526.58	659.4	NA	1028.87	608.27	NA	1127.54	NA	1363.54	NA	NA	NA	613.3	953.47	NA	NA	NA	NA	NA	NA	844.17	NA	NA	NA	702.84	NA	NA	NA	NA	732.76	NA	541.9	NA	NA	NA	1211.92	NA	NA	NA	NA	NA	641.63	NA	NA	NA	NA	NA
69	NA	NA	1372.81	1084.57	NA	1286.91	1614.62	NA	1681.51	NA	1563.62	NA	NA	NA	1826.22	746.44	NA	NA	NA	NA	NA	NA	2189.48	NA	NA	NA	1744.02	NA	NA	NA	NA	885.59	NA	611.39	NA	NA	NA	1284.9	NA	NA	NA	NA	NA	1558.51	NA	NA	NA	NA	NA
70	NA	NA	NA	NA	NA	NA	NA	NA	NA	NA	NA	NA	NA	NA	NA	NA	NA	NA	NA	NA	NA	NA	NA	NA	NA	NA	NA	NA	NA	NA	NA	NA	NA	NA	NA	NA	NA	NA	NA	NA	NA	NA	NA	NA	NA	NA	NA	NA	NA
71	NA	NA	NA	NA	NA	NA	NA	NA	NA	NA	NA	NA	NA	NA	NA	NA	NA	NA	NA	NA	NA	NA	NA	NA	NA	NA	NA	NA	NA	NA	NA	NA	NA	NA	NA	NA	NA	NA	NA	NA	NA	NA	NA	436.26	NA	NA	NA	NA	NA
72	NA	NA	NA	NA	NA	NA	NA	NA	NA	NA	NA	NA	NA	NA	NA	NA	NA	NA	NA	NA	NA	NA	NA	NA	NA	NA	NA	NA	NA	NA	NA	NA	NA	NA	NA	NA	NA	NA	NA	NA	NA	NA	NA	81.15	NA	NA	NA	NA	NA
73	815.65	NA	NA	NA	NA	NA	NA	NA	NA	NA	NA	NA	NA	NA	431.97	689.53	NA	363.39	NA	NA	NA	816.02	NA	NA	NA	872.69	NA	NA	NA	1015.26	NA	1053.32	748.11	1577.34	NA	437.09	NA	NA	NA	NA	NA	NA	1394.01	771.23	374.03	NA	NA	591.07	NA
74	745.17	NA	NA	NA	NA	NA	NA	NA	NA	NA	NA	NA	NA	NA	383.64	727.26	NA	410.75	NA	NA	NA	484.51	NA	NA	NA	821.17	NA	NA	NA	745.72	NA	1020.47	703.14	1612.8	NA	514.54	NA	NA	NA	NA	NA	NA	1201.97	589.16	351.98	NA	NA	451.52	NA
75	386.64	NA	NA	NA	NA	NA	NA	NA	NA	NA	NA	NA	NA	NA	230.18	464.82	NA	263.29	NA	NA	NA	288.92	NA	NA	NA	489.83	NA	NA	NA	473.73	NA	656.06	389.37	805.49	NA	260.04	NA	NA	NA	NA	NA	NA	790.33	557.17	281.1	NA	NA	390.69	NA
76	3613.15	450.99	1428.94	850.64	6875.4	1549.84	NA	NA	1701.54	NA	2869.74	NA	6796.63	NA	3857.72	1105.5	NA	2939.31	667.12	643.86	1176.95	1762.11	NA	2083.95	2135.92	3447.39	NA	8101.24	1301.77	1423.52	NA	567.82	350.12	NA	5639.59	451.48	291.17	3749.96	NA	NA	NA	535.82	848.48	1153.99	396.5	1780.44	NA	276.75	1142.44
77	1887.55	349.12	1085.14	546.59	4305.89	696.56	NA	NA	1390.58	NA	1510.14	NA	3272.75	NA	1815.31	514.61	NA	1817.96	389.58	771.9	829.38	1108.78	NA	1026.5	1098.29	1953.88	NA	5867.74	648.44	791.91	NA	307.63	200.85	NA	2943.06	249.13	233.72	2925.98	NA	NA	NA	326.59	407.46	432.54	193.42	732.45	NA	60.54	447.14
78	1087.92	95.84	556.63	297.34	2134.91	720.03	NA	NA	682.58	NA	1049.54	NA	2956.92	NA	725.24	293.67	NA	1002.07	222.24	236.36	443.28	522.3	NA	1297.31	887.78	1232.74	NA	3435.09	439.43	412.49	NA	180.52	210.92	NA	1548.21	93.39	268.78	2401.45	NA	NA	NA	156.91	112.02	252.57	189.15	348.91	NA	205.37	390
79	337.61	NA	157.51	NA	NA	NA	NA	NA	NA	NA	NA	NA	NA	NA	NA	NA	NA	NA	NA	NA	NA	NA	NA	NA	NA	NA	NA	NA	NA	NA	NA	NA	NA	389.91	NA	NA	NA	NA	NA	NA	NA	NA	NA	NA	NA	NA	NA	NA	NA
80	163.29	NA	88.83	NA	NA	NA	NA	NA	NA	NA	NA	NA	NA	NA	NA	NA	NA	NA	NA	NA	NA	NA	NA	NA	NA	NA	NA	NA	NA	NA	NA	NA	NA	79.29	NA	NA	NA	NA	NA	NA	NA	NA	NA	NA	NA	NA	NA	NA	NA
81	156.06	NA	120.81	NA	NA	NA	NA	NA	NA	NA	169.53	NA	NA	NA	NA	NA	NA	NA	NA	NA	NA	NA	NA	NA	NA	NA	NA	NA	NA	NA	NA	NA	NA	314.71	NA	NA	NA	NA	NA	NA	NA	NA	NA	NA	NA	NA	NA	NA	NA
82	648.89	NA	NA	NA	NA	NA	147.09	NA	NA	NA	865.22	NA	NA	NA	NA	1275.37	NA	NA	NA	NA	NA	NA	615.17	NA	NA	836.5	NA	NA	NA	NA	NA	481.93	577.42	1896.57	NA	NA	NA	NA	NA	NA	NA	206.94	NA	709	803.94	NA	NA	NA	NA
83	430.4	NA	NA	NA	NA	NA	172.97	NA	NA	NA	335.14	NA	NA	NA	NA	70.04	NA	NA	NA	NA	NA	NA	115.47	NA	NA	404.5	NA	NA	NA	NA	NA	122.73	71.92	625.5	NA	NA	NA	NA	NA	NA	NA	59.3	NA	315.09	313.98	NA	NA	NA	NA
84	1086.26	NA	NA	NA	NA	NA	1359.05	NA	NA	NA	1655.04	NA	NA	NA	NA	2433.73	NA	NA	NA	NA	NA	NA	1205.43	NA	NA	1963.4	NA	NA	NA	NA	NA	1344.31	868.71	3978.42	NA	NA	NA	NA	NA	NA	NA	627.15	NA	1183.14	1956.57	NA	NA	NA	NA
85	535.76	NA	1066.26	668.75	188.65	94.7	419.22	1462.31	788.46	287.55	533.89	516.28	302.38	NA	121.31	1920.48	561.08	70.84	2219.8	1207.27	1447.32	3293.99	1379.28	694.34	1410.98	1531.53	1572.8	816.77	NA	922.28	NA	1143.84	1407.05	384.76	251.42	1610.09	254.74	772.79	NA	NA	1133.98	1207.62	917.06	895.46	1784.11	1069.27	205.77	1230.85	839.34
86	2209.66	NA	5052.65	2728.61	1355.12	571.59	2359.48	5920.14	2948.8	877.83	1875.85	1872.48	1818.45	NA	496.42	6561.74	2691.92	521.89	7873.35	4008.4	5874.17	11753.3	4779.13	2625.42	5589.68	5638.98	5532.28	2784.5	NA	3625.51	NA	4125.98	4849.55	1321.83	956.62	4822.03	1119.74	3408.01	NA	NA	4161.31	4215.03	2756.42	3476.62	6744	4157.6	828.65	3820.83	2862.05
87	3279.78	NA	6036.32	3519.23	1754.21	897.3	3092.51	7511.7	4108.65	1368.12	2313.26	2567.48	2368.37	NA	750.48	9021.28	3324.98	789.44	10749.4	5644.29	7860.89	15146.9	6457.1	3235.63	7332.63	7424.56	7396.64	3794.59	NA	4783.34	NA	5018.81	6830.92	1809.66	1168.66	6932.09	1673.43	4668.43	NA	NA	5273.21	5814.06	3954.52	4857.83	9084.18	5865.75	1105.13	5247.09	3883.56
88	7822.7	NA	22635	13325.7	7303.01	4707	12337.1	18573.3	18185.3	6611.25	8873.67	5424.2	8495.12	NA	3128.46	8453.7	8344.64	1977.93	16645.8	10069.8	14723.5	29091.9	12269.1	7587.92	14010.6	11572.8	14388.6	7626.99	NA	12670	NA	12159.2	20193	5517.62	4804.12	20826	2679.73	13107.9	1987.23	2338.48	11219.4	17652.3	13599.8	18259.8	23986.1	13394.2	3645.45	22114.5	13943.5
89	4298.54	NA	12346.2	6793.32	4299.76	2576.94	7297.06	11243.1	10045.5	3990.26	5321.27	3052.34	4703.39	NA	1737.69	3136.17	3646.91	709.39	6949.77	4558.98	6236.08	13254	5355.38	2969.12	6038.51	4466.28	6118.28	3035.54	NA	5578.91	NA	5204.43	9992.47	2473.79	2100.39	10292	1100.45	5737.48	966.06	771.84	4732.11	7860.51	8354.63	9760.32	13660.9	6849.61	2046.07	11563	7884.86
90	3669.03	NA	10815.1	5429.84	3781.57	2417.77	6649.43	9550.13	8426.61	3419.06	4365.45	2537.3	3833.03	NA	1474.86	2531.73	2897.85	578.41	5944.37	3898.45	5559.67	11115.9	4357.9	2502.08	4874.25	4017.56	5549.86	2842.08	NA	5063.28	NA	4355.12	9176.87	2099.31	1837.68	8262.2	893.11	5024.15	825.63	632.38	3756.4	7289.72	6799.53	8079.23	11274.5	6427.82	1632.06	10530.9	6924.89
91	NA	2043.89	NA	3309.92	NA	4476.44	1374.96	2291.59	5588.67	936.31	1127.52	1748.1	1387.58	NA	3358.93	2198.4	6459.78	1708.89	9292.32	11052.9	1349.28	5327.53	2152.4	1458.89	3064.65	1267.81	2387.18	9983.69	NA	3892.93	NA	3058.8	2427.35	431.22	2156.08	2529.48	812.88	12559	NA	17157.4	NA	5062.33	1491.98	1008.22	1882.67	3872.08	682.21	1127.88	445.9
92	NA	442.05	NA	710.7	NA	1057.8	126.47	392.57	1050.82	154.97	180.83	165.26	413.83	NA	920.68	511.08	1644.43	400.63	1989.97	NA	298.98	1287.75	469.26	159.39	651.37	307.82	400.16	2535.99	NA	814.2	NA	680.71	454.15	183.89	438.73	420.4	99.05	492.12	NA	3165.72	NA	1354.12	87.57	244.49	391.25	756.24	80.71	219.47	75.19
93	NA	61.25	NA	153.32	NA	220.65	NA	105.33	NA	NA	NA	NA	NA	NA	237	NA	495.42	NA	204.62	NA	NA	404.53	NA	NA	120.47	70.6	NA	641.31	NA	407.75	NA	83.23	123.87	NA	74.55	58.13	NA	NA	NA	664.61	NA	NA	NA	NA	72.97	227.81	NA	NA	NA
94	103316	NA	17315.1	100880	NA	44102.4	12723.6	75580.5	96422.2	52666.8	NA	458544	366762	NA	166608	73366.6	571260	165425	199759	169282	184646	211620	463303	214065	208417	253649	222323	303812	262466	37466.5	NA	137880	387134	121669	93001	401472	149955	252808	2.32203e+06	546043	93109.3	1.13435e+06	531300	311786	162203	147019	306259	435177	187323
95	22485.5	NA	341.56	20717.9	NA	8867.92	2183.52	13490.1	19638.5	10050.2	NA	83519.8	87111.5	NA	34524.9	16927.3	148200	34499.5	46284.5	26750.4	42816.4	52912.6	114094	55912.4	46455.5	21797.5	22250.2	33395.4	69312.4	9113.56	NA	34362.1	104423	30881.2	23264	113101	37740.9	73291.2	224399	70172	8957.55	296217	46918.3	67338.9	31575.1	31025.9	68298.6	100446	47065.6
96	33789.5	NA	3114.8	34701.5	NA	15183.9	6226.02	29894.3	34644.1	14433.8	NA	131609	124254	NA	55452.3	22858.5	176915	48308.9	64260.9	55518.6	60954.4	70870.1	147401	72836.4	64259.3	29126.1	31453.4	59265.1	85883.3	12628.6	NA	44783.7	134270	38930.4	30520.4	131980	45344.6	68222	307729	91361.7	12735	324015	80580	104241	49719.3	48524.1	99620.4	150660	64016.9
97	2452.71	NA	7442.43	4545.44	2820.31	375.26	2338.25	5842.5	4307.1	748.48	2592.12	696.7	1975.97	NA	1373.86	2796.97	1770.66	458.92	2619.85	2633.34	2371.74	5634.07	655.2	1021.45	5474.95	2624.85	4458.45	2861.76	NA	3517.21	NA	1849.11	2658.17	583.48	2992.56	1204.38	213.93	3060.84	377.39	537.51	985.05	1707.41	2254.01	2063.71	3208.67	3434.7	266.16	2632.42	3028.69
98	2115.77	NA	7316.16	3997.25	2814.93	536.64	2114.44	5593.2	4110.58	612.19	2389.04	816.46	1732.69	NA	1373.85	2730.29	1588.72	561.39	2734.25	2769.99	2234.62	5623.95	605.25	1060.78	6072.43	2469.56	4490.78	2920.21	NA	3512.12	NA	1721.13	2764.82	751.85	3426.68	1405.44	209.78	3023.51	543.75	307.28	827.92	1943.11	2238.74	1853.72	3146.38	3102.52	264.94	2477.95	2682.03
99	3274.34	NA	9997.35	5083.1	4419.22	818.05	3624.92	8430.45	5660.66	1359.58	3174.59	963.37	2742.53	NA	1953.48	4735.88	2671.09	893.69	4360.41	3769.54	3937.94	9650.31	1165.2	1856.05	10094.9	5155.36	6643.76	5123.03	NA	5699.74	NA	3367.08	5926.79	1048.04	5720.08	2440.86	676.94	4763.01	937.58	1114.22	1624.23	2900.49	3670.92	3515.33	5177.86	6062.42	700.61	3989.35	3929.88
100	34687.7	NA	105274	55915	36956.6	5053.06	27807.5	52576.3	55186.7	12136.9	42540.9	11218.3	20381.5	NA	19284.2	28335.8	18596	6064.04	30311.2	20624.9	25546.2	48785.4	6423.17	9743.27	60876.2	25021.7	29818.5	34235.6	NA	29388.6	NA	22562.9	44121.4	3484.13	36688.3	15717	6891.73	19685.6	7918.85	7799.39	10837.6	13443.2	43986.6	60440.2	54122.8	59660.1	7734.49	49784.9	46504
101	20468.6	NA	57655.7	33759.3	24191.9	3186.28	16679.9	41083.7	38162.5	8825.3	28194.6	5710.5	14261.2	NA	11040.3	18638.1	12671.7	3676.09	16891.6	16161.3	18757.1	40849.5	4758.28	7492.47	40739.9	17743.9	24631.6	22626.4	NA	23808.6	NA	19720.2	37640	3500.53	30376.3	12921.7	5047.14	18642.5	6422.44	5731.63	7734.81	12838.6	17177	23951.7	19352.8	25012	2995	20803.3	17304.3
102	11428.1	NA	29873.6	18356.1	12856.6	1788.01	11213.2	21778	19266.7	4322.94	14767.6	2568.85	8894.44	NA	6868.71	12132.2	6614.13	2344.73	9717.56	9217.77	10829.4	20715.6	2862.74	4539.65	22157.1	12066.8	14885.3	13056	NA	12283.9	NA	11501	21121.6	2027.21	13312.8	8394.72	3577.36	10731.3	4377.26	4377.12	4282.13	7136.05	10081.6	14148.6	11982.7	16063.8	2026.97	10929.7	9386.57
103	17053.8	NA	43848.8	11109.1	10005.8	6108.99	24045	57214.1	45833.6	6275.28	17046.8	7081.62	7943.8	NA	9154.7	17421.3	11030.3	4877.12	19259.8	18708.9	15028.1	37908.8	9721.93	9940.44	28757.8	18007.8	17339.7	12864.5	NA	13563.8	NA	18939.3	29232.6	13070.6	43200.8	30137.7	5914.2	20353.7	5465.31	6656.89	6917.27	14825.1	17396.6	19611.7	30840.4	8594.53	1638.23	19191.6	14820.2
104	31501.2	NA	88453	21700.5	20618.7	12379.2	48099.5	112261	94313.3	12847.9	32373.5	14795.4	16025.8	NA	18738	33427.8	21191.1	10449	38134.1	38204.3	29300.3	73065.9	18877.7	19151.3	54271.3	34019.2	34999.4	25584.1	NA	27045.1	NA	36786.4	59846.3	28826.6	95062.9	57517.5	12226.7	39050.8	10985.9	12447	13284.4	30129.2	34282.2	37961.4	59801.5	17017	3586.87	38482.2	31173.2
105	21078.7	NA	54356.1	12664.7	12328.6	7821.82	31227.8	69499.4	55565.8	8191.82	18279.4	9286.78	10268	NA	11172.7	19020.2	13247.1	5651.76	21391.1	21937.3	18111.3	44863.1	10783.4	11814	32115.7	21328.1	19776.4	14777.3	NA	16978.4	NA	23166.3	37041.1	17417.2	56583.5	35215.8	7032.72	24378.6	7230.36	7878.88	8424.87	17921.7	22663.6	24426.5	39687.8	11200.3	2392.38	24951.4	21116.3
106	1550.44	1432.92	4466.71	411.39	1192.35	2927.4	2294.24	435.22	5679.6	1013.35	2246.1	2154.21	1831.98	NA	4292.24	1671.4	2578.68	NA	1324.45	NA	1561.1	NA	2309.95	533.33	NA	1370.46	1512.25	1834.45	12060	1422.47	NA	912.83	1635.64	4851.54	NA	4582.12	NA	6533.85	NA	NA	NA	5128.47	678.1	3558.6	550.95	1403.39	1984.48	1070.8	1091.85
107	4776.11	3785.6	11379	1191.28	2361.01	6984.49	4713.29	998.5	13195.9	3138.27	5395.32	5147.02	5119.74	NA	9294.99	3984.25	6570.05	NA	4323.38	NA	4462.74	NA	6814.48	1706.85	NA	4468.26	3712.46	4496.95	27734.6	3597.57	NA	2551.24	3315.45	10162.9	NA	9928.59	NA	14651.1	NA	NA	NA	10585.6	2147.07	9861.44	2568.02	3448.01	4959.18	3510.38	2878.6
108	2288.46	1976.51	6438.04	549.47	1201.73	4689.81	2710.46	351.54	7791.56	1566.58	2781.37	2546.83	2812.11	NA	5177.5	2315.91	3139.09	NA	2960.27	NA	2485.04	NA	3454.88	554.32	NA	1794.42	1782.55	2735.14	16299.8	1749.94	NA	1743.39	2383.04	5979.47	NA	5923.01	NA	8525.84	NA	NA	NA	7465.13	692.72	5851.81	979.73	2018.18	2475.45	2082.7	1995.39
109	NA	NA	NA	NA	NA	144.16	NA	NA	185.51	NA	NA	NA	NA	NA	NA	276.26	NA	NA	NA	468.96	NA	NA	NA	NA	NA	NA	NA	NA	NA	NA	NA	NA	NA	364.73	NA	NA	NA	NA	NA	NA	NA	NA	NA	NA	NA	NA	NA	NA	NA
110	NA	NA	NA	NA	NA	179.61	NA	NA	95.03	NA	NA	NA	NA	NA	NA	300.85	NA	NA	NA	572.47	NA	NA	NA	NA	NA	NA	NA	NA	NA	NA	NA	NA	NA	498.96	NA	NA	NA	NA	NA	NA	NA	NA	NA	NA	116.67	NA	NA	NA	NA
111	NA	NA	NA	NA	NA	79.97	NA	NA	141.57	NA	NA	NA	NA	NA	NA	174.08	NA	NA	NA	433.34	NA	NA	NA	NA	NA	NA	NA	NA	NA	NA	NA	NA	NA	266.07	NA	NA	NA	NA	NA	NA	NA	NA	NA	NA	NA	NA	NA	NA	NA
112	1019.41	478.23	1678.95	NA	NA	NA	613.12	NA	1944.46	218.68	681.36	181.8	651.03	NA	914.69	1364.32	1016.98	NA	395.27	NA	1113.69	1086.25	NA	NA	NA	981.26	NA	646.69	NA	NA	NA	1050.24	364.54	1720.51	252.96	611.71	NA	1170.95	NA	NA	NA	650.98	1139.75	1236.47	774.42	498.72	637.92	477.65	NA
113	7416.33	4264.98	13428.3	NA	NA	NA	4104.48	NA	16440.6	3001.48	7912.03	1841.11	4806.69	NA	9631.97	8976.18	8237.43	NA	2787.84	NA	6913.1	6900.64	NA	NA	NA	6888.47	NA	4676.65	NA	NA	NA	7059.2	2874.63	11949	2398.27	3559.48	NA	7425.73	NA	NA	NA	4734.37	8655.21	8509.72	5417.76	3333.46	3715.31	3290.6	NA
114	643.31	327.38	1369.93	NA	NA	NA	425.68	NA	1171.72	105.9	673.16	51.04	329.51	NA	986.31	773.57	763.1	NA	220.74	NA	622.23	751.07	NA	NA	NA	501.23	NA	164.89	NA	NA	NA	525.55	301.57	934.55	154.28	327.02	NA	562.54	NA	NA	NA	198.94	832.75	708.73	553.81	290.61	323.08	393.3	NA
115	86.79	NA	NA	NA	NA	NA	NA	NA	NA	NA	58.09	NA	NA	NA	NA	NA	NA	NA	NA	NA	NA	NA	NA	NA	NA	NA	NA	NA	NA	NA	NA	128.06	NA	138.17	NA	NA	NA	NA	NA	NA	NA	NA	NA	NA	NA	NA	NA	NA	NA
116	NA	NA	NA	NA	NA	NA	NA	NA	NA	NA	NA	NA	NA	NA	NA	NA	NA	NA	NA	NA	NA	NA	NA	NA	NA	NA	NA	NA	NA	NA	NA	NA	NA	NA	NA	NA	NA	NA	NA	NA	NA	NA	NA	NA	NA	NA	NA	NA	NA
117	160.35	NA	NA	NA	NA	NA	NA	NA	NA	NA	198.38	NA	NA	NA	NA	NA	NA	NA	NA	NA	NA	NA	NA	NA	NA	NA	NA	NA	NA	NA	NA	195.93	NA	250.47	NA	NA	NA	NA	NA	NA	NA	NA	NA	NA	NA	NA	NA	NA	NA
118	277.5	601.64	559.94	139.5	758.59	118.97	190.62	242.27	1589.24	232.39	527.7	NA	482.57	NA	528.33	500.13	585.84	373.02	930.1	553.5	711.51	1355.96	1029.69	614.8	269.76	827.37	236.92	685.05	NA	383.89	NA	554.33	101.77	260.95	NA	870.79	1025.11	NA	NA	NA	NA	NA	6123.48	848.1	820.55	473.38	NA	241.66	NA
119	173.42	468.73	357.59	97.47	580.3	164.87	60.48	250.83	1188.99	295.45	345.56	NA	353.66	NA	454.04	461.46	512.31	411.37	931.03	560.76	593.64	1200.58	987.57	789.87	278.46	879.84	173.85	722.96	NA	388.96	NA	574.44	54.43	217.81	NA	791.3	841.09	NA	NA	NA	NA	NA	414.21	779.87	566.31	474.89	NA	192.61	NA
120	742.32	1593.06	1290.15	465.39	1809.45	527.87	440.53	888.21	4231.98	906.49	1431.64	NA	1428.65	NA	1552.77	1960	1899.07	1479.62	3161.57	2166.69	2237.25	4625.1	3502.58	2778.25	1212.65	3134.08	861.22	2553.35	NA	1711.28	NA	1725.86	293.34	873.88	NA	3245.81	3495.78	NA	NA	NA	NA	NA	1710.52	2642.64	1702.86	1586.04	NA	733.87	NA
121	457.27	758.02	680.64	413.66	409.56	151.85	NA	1406.6	2959.88	502.88	975.88	NA	1019.99	NA	1231.37	656.39	562.81	NA	1121.47	485.78	1083.88	1297.07	2116.51	1975.28	654.68	970.12	334.15	2071.83	NA	NA	NA	102.43	233.23	882.88	NA	2100.23	1008.3	1052.63	NA	NA	NA	NA	539.16	1673.57	1140.49	1119.86	NA	1310.92	NA
122	5550.63	6283.69	5157.22	3886.2	6154.93	2882.06	NA	12194.8	20806.5	4173.13	8747.51	NA	9553.18	NA	11711.6	8796.09	7906.06	1734.69	10580.8	14070.7	11289.9	14342.4	25449.6	16884.5	6119.4	10634.5	4557.71	17843.3	NA	NA	NA	4271.09	1479.32	7853.3	NA	22332.8	11303.7	19352.5	NA	NA	NA	NA	4166.4	10885.3	3380.98	6104.54	NA	5968.17	NA
123	802.36	781.19	829.11	652.39	1231.01	417.34	NA	1931.06	3783.69	428.87	1734.49	NA	1167.23	NA	1494.49	1354.53	1017.3	104.16	1256.52	1150.82	1696.84	1848.3	3437.79	3118.55	923.51	NA	628.02	3379.5	NA	NA	NA	612.1	72.61	1262.47	NA	2090.77	1960.99	2616.39	NA	NA	NA	NA	804.31	3024.95	872.3	1294.67	NA	1621.15	NA
124	NA	NA	NA	NA	NA	NA	NA	NA	NA	NA	NA	NA	4328.5	NA	NA	NA	NA	NA	NA	NA	NA	NA	NA	NA	NA	NA	NA	4303.56	NA	NA	NA	NA	NA	NA	NA	NA	NA	NA	NA	NA	NA	NA	NA	NA	NA	1626.91	NA	NA	NA
125	NA	NA	NA	NA	NA	NA	NA	NA	NA	NA	NA	NA	2405.51	NA	NA	NA	NA	NA	NA	NA	NA	NA	NA	NA	NA	NA	NA	5387.64	NA	NA	NA	NA	NA	NA	NA	NA	NA	NA	NA	NA	NA	NA	NA	NA	NA	1170.6	NA	NA	NA
126	NA	NA	NA	NA	NA	NA	NA	NA	NA	NA	NA	NA	25427.4	NA	NA	NA	NA	NA	NA	NA	NA	NA	NA	NA	NA	NA	NA	27125.9	NA	NA	NA	NA	NA	NA	NA	NA	NA	NA	NA	NA	NA	NA	NA	NA	NA	10657.5	NA	NA	NA
127	NA	NA	NA	NA	NA	NA	NA	NA	NA	NA	NA	NA	NA	NA	148.92	NA	NA	NA	NA	NA	NA	NA	NA	NA	NA	NA	NA	NA	NA	NA	NA	NA	NA	NA	NA	NA	NA	NA	NA	NA	766.34	NA	NA	NA	57.88	271.9	NA	329.4	254.53
128	706.63	NA	NA	NA	NA	NA	NA	NA	NA	NA	NA	NA	NA	NA	2073.25	NA	NA	NA	NA	NA	NA	NA	NA	NA	NA	NA	NA	NA	NA	NA	NA	NA	NA	NA	NA	NA	NA	NA	NA	NA	4773.02	NA	NA	NA	646.69	1772.45	NA	2643.66	2392.29
129	50.86	NA	NA	NA	NA	NA	NA	NA	NA	NA	NA	NA	NA	NA	162.35	NA	NA	NA	NA	NA	NA	NA	NA	NA	NA	NA	NA	NA	NA	NA	NA	NA	NA	NA	NA	NA	NA	NA	NA	NA	718.12	NA	NA	NA	NA	167.02	NA	366.08	336.53
130	NA	1279.39	1613.14	2059.02	747.95	NA	1086.26	973.56	2165.25	NA	1976.98	NA	502.7	NA	298.21	1973.62	15646.1	1518.39	489.93	1721.21	1591.78	1085.76	2349.53	1099.59	1927.05	1913.02	1218.35	NA	1357.73	1219.17	NA	2232.57	1755.74	2683.98	NA	5419.73	1227.9	2243.65	1005.9	NA	1912.59	1713.95	2231.15	2408.94	3856.88	895.86	1482.61	5962.17	1457.05
131	443.05	1119.18	1698.78	2043.51	560.59	NA	1020.71	1038.51	3396.73	NA	2068.84	NA	906.21	NA	358.03	1981.88	13822.4	1665.06	417.98	1901.15	1319.63	1326.51	2086.9	1125.65	2004.82	1729.43	1030.69	NA	1560.91	918.96	NA	2122.31	1389.62	2818.88	NA	4984.57	974.29	2108.2	550.71	NA	1510.5	1559.37	2045.92	2223.53	3463.07	1039.15	1616.51	6192.91	1879.04
132	1831.68	2993.11	4075.59	4518.09	1727.34	NA	2617.71	2337.38	5817.38	NA	4323.67	NA	1420.13	NA	1330.78	3750.4	29421.6	3131.47	1156.68	3739.68	2846.61	2189.91	3734.17	2109.56	3974.79	3755.39	1919.94	NA	3117.11	2506.74	NA	4048.35	3190.4	5035	NA	9954.85	2210.76	4310.03	1339.19	NA	3642.4	3271.85	4904.4	4892.58	8405.16	1883.36	3265.95	13657.5	3587.82
133	884.72	324.53	847.44	787	265.25	NA	NA	203.79	991.51	NA	577.15	NA	NA	NA	702.39	353.01	3815.51	237.34	NA	210.86	NA	NA	NA	NA	655.39	605.49	NA	434.07	166.42	193.01	NA	899.19	504.55	591.81	442.85	235.36	NA	426.43	NA	NA	98.31	NA	803.75	718.74	741.59	236.08	NA	2306.7	411.37
134	741.79	625.62	924.18	685.62	347.15	NA	NA	196.75	783.23	NA	697.34	NA	NA	NA	587.57	440.45	3428.52	350.64	NA	303.06	NA	NA	NA	NA	972.85	642.75	NA	394.84	364.4	539.94	NA	1183.26	680.86	616.44	600.85	358.37	NA	636.9	NA	NA	273.94	NA	650.42	577.42	405.87	246.82	NA	1299.77	280.98
135	1544.59	970.29	2218.32	1299.48	1138.9	NA	NA	594.38	1725.65	NA	1892.02	NA	NA	NA	1391.15	696.4	7550.97	800.93	NA	609.06	NA	NA	NA	NA	1601.91	1198.53	NA	1432.04	605.17	927.62	NA	2316.9	1184.93	1236.05	1006.45	722.96	NA	1085.99	NA	NA	433.36	NA	1271.19	871.77	789.95	444.88	NA	2894.24	715.76
136	689.07	583.44	NA	1796.83	NA	NA	NA	NA	2052.15	NA	1293.27	NA	NA	NA	NA	NA	11054.1	NA	NA	NA	NA	NA	NA	NA	NA	NA	NA	NA	NA	NA	NA	NA	NA	NA	NA	NA	NA	NA	NA	NA	NA	NA	NA	NA	NA	NA	NA	NA	NA
137	771.25	694.18	NA	1267.26	NA	NA	NA	NA	1913.95	NA	999.75	NA	NA	NA	NA	NA	9023.57	NA	NA	NA	NA	NA	NA	NA	NA	NA	NA	NA	NA	NA	NA	NA	NA	NA	NA	NA	NA	NA	NA	NA	NA	NA	NA	NA	NA	NA	NA	NA	NA
138	309.78	159.78	NA	591.7	NA	NA	NA	NA	999.89	NA	279.24	NA	NA	NA	NA	NA	4608.41	NA	NA	NA	NA	NA	NA	NA	NA	NA	NA	NA	NA	NA	NA	NA	NA	NA	NA	NA	NA	NA	NA	NA	NA	NA	NA	NA	NA	NA	NA	NA	NA
139	NA	NA	NA	NA	NA	NA	NA	NA	NA	NA	NA	NA	NA	NA	NA	NA	NA	NA	NA	NA	NA	NA	NA	NA	NA	NA	NA	NA	NA	NA	NA	NA	NA	1312.12	NA	NA	NA	NA	NA	NA	NA	NA	NA	NA	NA	NA	NA	NA	NA
140	NA	NA	NA	NA	NA	NA	NA	NA	NA	NA	NA	NA	NA	NA	NA	NA	NA	NA	NA	NA	NA	NA	NA	NA	NA	NA	NA	NA	NA	NA	NA	NA	NA	1618.07	NA	NA	NA	NA	NA	NA	NA	NA	NA	NA	NA	NA	NA	NA	NA
141	NA	NA	NA	NA	NA	NA	NA	NA	NA	NA	NA	NA	NA	NA	NA	NA	NA	NA	NA	NA	NA	NA	NA	NA	NA	NA	NA	NA	NA	NA	NA	NA	NA	3445.09	NA	NA	NA	NA	NA	NA	NA	NA	NA	NA	NA	NA	NA	NA	NA
142	1190.99	NA	1656.99	NA	1091.32	NA	NA	1229.36	2717.77	NA	991.8	NA	1013.65	NA	NA	NA	NA	NA	NA	NA	NA	NA	NA	NA	NA	NA	467.96	NA	NA	NA	NA	NA	1784.27	3342.75	NA	NA	NA	1394.74	NA	NA	NA	1113.85	1323.57	1718.75	3870.26	1606	NA	1274.05	480.29
143	721.83	NA	860.49	NA	384.58	NA	NA	754	1326.11	NA	722.18	NA	630.3	NA	NA	NA	NA	NA	NA	NA	NA	NA	NA	NA	NA	NA	971.6	NA	NA	NA	NA	NA	979.53	1781.73	NA	NA	NA	720.74	NA	NA	NA	640.66	548.01	785.07	1967.7	881.6	NA	308.03	318.69
144	1052.85	NA	1503.49	NA	828.16	NA	NA	1116.32	2884.3	NA	1233.4	NA	958.02	NA	NA	NA	NA	NA	NA	NA	NA	NA	NA	NA	NA	NA	343.31	NA	NA	NA	NA	NA	2046.35	3402.9	NA	NA	NA	1089.35	NA	NA	NA	1099.42	1104.76	1301.17	3065	1402.86	NA	624.78	130.38
145	2364.96	1436.55	8426.8	NA	NA	1607.45	2447.41	730.3	2769.91	286.73	693.86	412.38	638.84	NA	1219.39	2390.7	8071.78	772.32	1415.47	2889.48	1515.17	2087.84	13862.1	2015.89	3725.03	2397.97	1464.09	NA	742.92	1808.39	NA	2463.07	1748.26	5299.28	589.12	3518.12	3013.68	2224.63	1226.28	715.99	1818.72	1675.74	2574.13	2502.2	4847.45	3223.88	376.7	1917.15	1753.33
146	5441.16	3619.05	20217.4	NA	NA	4204.41	6255.38	1656.36	6579.46	1822.71	2217.13	1142.81	1906.76	NA	3828.76	6340.06	16851	1876.43	3749.8	6610.09	3455.2	5602.05	27889.2	4447.11	8863.28	5543.76	2816.2	NA	1804.72	4158.31	NA	5745.72	3440.89	10969.8	1349.72	7656.87	5845.75	5689.79	2948.08	1765.64	5819.31	3357.32	6260.59	6400.39	10904.4	7741.11	921.36	4548.71	4565.77
147	5264.17	2679.7	17940.3	NA	NA	3409.22	5947.7	1555.76	5086.82	1973.02	2566.21	1185.61	2028.61	NA	2532.54	5108.09	15273.7	1813.15	2932.87	5664.33	3150.82	5049.58	30780.1	3906.47	7019.88	5164.14	2383.92	NA	1373.64	4064.26	NA	5046.27	3382.19	8986.58	1073.8	6378.78	5479.52	5124.15	2225.24	1416.73	3296.22	2900.82	5241.25	5488.47	9070.96	6311.98	815.77	3976.08	3849.73
148	NA	NA	NA	NA	NA	NA	NA	NA	NA	NA	NA	NA	NA	NA	NA	NA	NA	NA	NA	NA	NA	NA	NA	NA	NA	NA	NA	NA	NA	NA	NA	153.66	NA	135.78	1070.59	NA	NA	NA	NA	1329.29	NA	NA	NA	NA	NA	NA	NA	NA	NA
149	NA	NA	NA	NA	NA	NA	NA	NA	NA	NA	NA	NA	NA	NA	NA	NA	NA	NA	NA	NA	NA	NA	NA	NA	NA	NA	NA	NA	NA	NA	NA	293.26	NA	632.94	2856.9	NA	NA	NA	NA	3026.14	NA	NA	NA	NA	NA	NA	NA	NA	NA
150	NA	NA	NA	NA	NA	NA	NA	NA	NA	NA	NA	NA	NA	NA	NA	NA	NA	NA	NA	NA	NA	NA	NA	NA	NA	NA	NA	NA	NA	NA	NA	448.49	NA	332.73	2176.19	NA	NA	NA	NA	3341.05	NA	NA	NA	NA	NA	NA	NA	NA	NA
151	NA	NA	NA	NA	NA	NA	NA	NA	NA	NA	NA	NA	NA	NA	NA	NA	NA	NA	NA	NA	NA	NA	NA	NA	NA	970.96	1870.31	NA	NA	NA	NA	680.21	NA	NA	3112.19	NA	NA	NA	NA	5718.01	NA	NA	NA	NA	NA	NA	NA	1374.6	NA
152	NA	NA	4258.8	NA	NA	NA	NA	NA	NA	NA	1808.18	NA	NA	NA	NA	519.37	NA	NA	NA	764.58	NA	NA	NA	NA	NA	435.66	1981.77	NA	NA	NA	NA	NA	NA	NA	3663.49	223.74	NA	NA	NA	7026.07	NA	NA	NA	159.14	NA	1603.1	NA	1496.26	NA
153	NA	NA	3808.13	NA	NA	NA	NA	337.99	NA	NA	1404.86	NA	NA	NA	NA	331.09	NA	NA	NA	761.67	NA	NA	NA	NA	NA	482.61	2299.71	NA	NA	NA	NA	260.76	NA	NA	4060.32	306.53	NA	NA	NA	5891.58	NA	NA	NA	326.6	NA	1913.49	NA	1636.2	NA
154	NA	NA	2564.07	NA	NA	NA	NA	80.53	NA	NA	681.94	NA	NA	NA	NA	208.16	NA	NA	NA	373.56	NA	NA	NA	NA	NA	399.43	1308.63	NA	NA	NA	NA	NA	NA	NA	2086.84	218.83	NA	NA	NA	3118.74	NA	NA	NA	124.39	NA	1231.73	NA	1106.38	NA
155	NA	NA	NA	NA	NA	NA	NA	NA	NA	NA	NA	NA	NA	NA	NA	NA	NA	NA	NA	NA	NA	NA	NA	NA	NA	1334.43	1819.98	NA	NA	NA	NA	963.39	NA	NA	5608.03	NA	NA	NA	NA	5533.37	NA	NA	NA	NA	NA	NA	NA	1347.8	NA
156	8105.47	4942.93	10527.8	3937.67	7657.93	8105.72	7577.32	3770.26	10306.4	7595.46	11584.9	14761.5	3967.05	NA	9932.77	9178.8	19745.9	4617.77	9072.74	7677.84	9233.37	5741.74	1169.19	7861.57	16011.4	8885.46	4960.91	5284.36	4120.62	9488.87	NA	10941.1	9602.65	6336.05	16112.3	9982.56	11547.5	11366.8	10590.5	6373.46	3817.37	6956.6	10408.3	9294.31	15243.2	14980.3	1150.41	11815.2	5980.62
157	5570.86	3289.58	7605.76	2863.13	5862.88	5477.42	4739.33	2105.91	7407.74	5591.07	7777.41	9212.14	3048	NA	6569.8	5224.26	13342	2836.71	5990.62	4830.95	5841.17	3719.88	739.33	5360.38	10276.7	5624.88	3585.74	3963.47	2866.84	6491.66	NA	6816.44	6140.71	4148.27	10766.2	6097.1	7357.11	7963.37	6995.76	4374.44	2051.86	4495.85	5109.47	5191.28	9371.61	8438.01	623.39	6684.38	3700.74
158	3969.83	2290.83	5424.45	2000.91	3871.16	3827.42	3468.97	1361.37	5216.6	3943.61	5233.28	6089.67	1891.59	NA	4212.31	3440.68	8379.2	2055.82	3666.58	3127.58	3646.44	2398.03	470.05	3281.53	6997.8	3557.23	2481.65	2290.32	1838.66	4212.47	NA	4339.84	4202.39	2772.74	7680.35	3766.8	4600.67	5303.35	5060.67	3400.87	1392.09	3252.95	3381.47	3517.44	6310.13	6172.01	383.12	4883.96	2462.82
159	807.72	467.35	942.34	378.25	694.27	592.09	854.7	384.79	1136.64	786.72	1360.27	1181.72	219.16	NA	537.54	1002.98	1870.88	NA	766.8	677.82	737.17	427.73	NA	996.77	2140.8	498.83	NA	NA	NA	501.05	NA	99.48	224.85	208.29	NA	756.17	NA	713.01	NA	NA	NA	NA	NA	NA	1076.67	NA	NA	505.88	NA
160	1556.12	705.13	1744.49	598.44	1283.76	860.48	1426.78	578.73	1759.54	1406.65	1898.73	2549.26	513.94	NA	1062.44	2122.39	3091.32	NA	1339.56	1373.45	1261.9	742.2	NA	1359.6	3424.8	890.25	NA	NA	NA	770.85	NA	479.34	513.75	313.56	NA	1169.46	NA	1433.61	NA	NA	NA	NA	NA	NA	1639.08	NA	NA	933.22	NA
161	1873.76	859.59	2494.04	814.15	1663.78	1066.85	1797.08	841.57	2429.42	1815.69	2087.38	2751.58	686.65	NA	1130.78	2454.08	3605.76	NA	1471.45	1361.28	1664.62	909.48	NA	1616.84	4663.7	1184.61	NA	NA	NA	870.07	NA	567.33	569.1	321.74	NA	1461.11	NA	1717.77	NA	NA	NA	NA	NA	NA	2187.28	NA	NA	1235.9	NA
162	1139.61	NA	959.06	1601.66	1615.01	NA	1348.52	647.84	1371.39	144.54	1882.51	NA	1445.83	NA	54.64	1132.72	NA	372.58	NA	NA	NA	NA	NA	NA	NA	1234.73	101.58	1460.53	NA	896.58	NA	1213.59	8105.97	11947.5	NA	2722.02	501.85	1271.56	264.93	NA	NA	972.03	1561.3	72.77	1289.18	NA	1406.23	826.5	NA
163	4132.61	NA	3369.33	3939.32	5773.76	NA	5605.62	1796.31	4429.31	855.07	4138.49	NA	5020.79	NA	321.21	3969.18	NA	1184.6	NA	NA	NA	NA	NA	NA	674.04	3583.82	596.73	3498.64	NA	3085.64	NA	3412.56	22208.8	33450.2	NA	6863.37	1535.21	3475.44	1107.36	NA	NA	2346.72	4161.92	637.11	3357.49	NA	4144.41	2640.15	NA
164	2796.61	NA	2252.44	2922.42	3426.13	NA	3667.13	1229.69	3021.91	630.17	1938.57	NA	3375.05	NA	258.52	2159.55	NA	935.18	NA	NA	NA	NA	NA	NA	423.92	2322.65	318.05	2186.36	NA	2264.06	NA	2399.03	14467.1	23577.2	NA	4258.81	1046.78	2253.66	690.79	NA	NA	1550.48	3511.5	554.49	2622.15	NA	3040.43	2250.12	NA
165	NA	NA	NA	NA	NA	NA	NA	NA	NA	NA	NA	NA	NA	NA	NA	NA	NA	NA	NA	NA	NA	NA	NA	NA	NA	NA	NA	NA	NA	NA	NA	NA	NA	NA	NA	NA	NA	NA	NA	NA	NA	NA	NA	NA	NA	NA	NA	NA	NA
166	NA	NA	NA	NA	NA	NA	NA	NA	NA	NA	NA	NA	NA	NA	NA	NA	NA	NA	NA	NA	NA	NA	NA	NA	NA	NA	NA	NA	NA	NA	NA	NA	NA	NA	NA	NA	NA	NA	NA	NA	NA	NA	NA	NA	NA	NA	NA	NA	NA
167	NA	NA	NA	NA	NA	NA	NA	NA	NA	NA	NA	NA	NA	NA	NA	NA	NA	NA	NA	NA	NA	NA	NA	NA	NA	NA	NA	NA	NA	NA	NA	NA	NA	NA	NA	NA	NA	NA	NA	NA	NA	NA	NA	NA	NA	NA	NA	NA	NA
168	NA	NA	NA	NA	2375.01	NA	NA	NA	NA	NA	NA	NA	1456.38	NA	NA	NA	NA	NA	NA	NA	NA	NA	NA	NA	NA	NA	NA	13242.2	NA	NA	NA	NA	NA	NA	NA	NA	NA	NA	NA	NA	NA	NA	NA	NA	NA	NA	NA	NA	NA
169	NA	NA	NA	NA	3668.85	NA	NA	NA	NA	NA	NA	NA	2411.89	NA	NA	NA	NA	NA	NA	NA	NA	NA	NA	NA	NA	NA	NA	4232.52	NA	NA	NA	NA	NA	NA	NA	NA	NA	NA	NA	NA	NA	NA	NA	NA	NA	NA	NA	NA	NA
170	NA	NA	NA	NA	4065.72	NA	NA	NA	NA	NA	NA	NA	3367.33	NA	NA	NA	NA	NA	NA	NA	NA	NA	NA	NA	NA	NA	NA	1838.16	NA	NA	NA	NA	NA	NA	NA	NA	NA	NA	NA	NA	NA	NA	NA	NA	NA	NA	NA	NA	NA
171	NA	NA	NA	NA	NA	NA	NA	NA	NA	NA	NA	NA	NA	NA	NA	447.97	1600.57	282.56	NA	NA	NA	NA	NA	NA	NA	343.22	NA	NA	NA	NA	NA	401.39	NA	NA	NA	NA	510.26	NA	NA	1674.25	NA	NA	NA	NA	NA	NA	NA	NA	NA
172	NA	NA	NA	NA	NA	NA	NA	NA	NA	NA	NA	NA	NA	NA	NA	497.36	1704.54	256.24	NA	NA	NA	NA	NA	NA	NA	452.36	NA	NA	NA	NA	NA	495.7	NA	NA	NA	NA	575.22	NA	NA	1856.43	NA	NA	NA	NA	NA	NA	NA	NA	NA
173	NA	NA	NA	NA	NA	NA	NA	NA	NA	NA	NA	NA	NA	NA	NA	499.15	1672.14	260.19	NA	NA	NA	NA	NA	NA	NA	307.13	NA	NA	NA	NA	NA	414.64	NA	NA	NA	NA	647.21	NA	NA	1486.04	NA	NA	NA	NA	NA	NA	NA	NA	NA
174	13618.9	13902.3	9796.01	9912.52	12728.5	13297.3	18334.5	1404.79	8812.86	9289.57	6468.01	4175.73	14212.7	NA	5489.95	6464.12	11586.6	2596.29	4182.02	11139.2	4589.77	6685.49	10620.6	4450.31	7083.96	5766.95	2424.58	4174.02	5409.37	2550.92	NA	3193.82	3357.76	953.42	1168.45	3411.13	2615.72	7391.5	3936.97	9481.35	3285.11	2206.91	6016.98	2924.48	2591.55	3982.99	1541.56	2894.62	4849.26
175	37265.4	37299.6	26361.4	24258.9	31404.5	34623.2	46902.5	4117.6	23909.2	23729.5	17442.2	10477.5	36013.3	NA	14436.4	17485.4	31314.1	7148.78	11029.1	30193.9	12128.1	18456.2	26321.4	11939.8	19980.2	15154.8	6451.75	11481.6	14295.7	6750.35	NA	8165.55	8374.92	2652.18	3218.71	8866.41	6738.82	19556.2	10843.3	23069.2	8734.38	5970.78	17028.4	8273.58	6749.71	9104.16	4025.68	7507.76	12222.4
176	28356	27747.6	20633	20909.7	25389.4	28084.2	34631.3	3558.53	18662.8	19062	14703.6	9280.65	26737.7	NA	11087.2	13183.1	24824.8	5586.8	8815.61	22760.5	9331.68	13932.9	19063.1	8595.16	15086	10780.9	4961.72	8275.14	10454.9	4983.21	NA	5882.5	6534.96	2186.33	2338.25	6583.83	4935.02	13903.1	7598.82	16847	5996.49	4448.14	14910.9	7598.2	6082.24	8843.56	3813.82	7230.16	12085.9
177	343.7	173.91	NA	419.76	401.74	NA	119.82	NA	105.66	NA	56	209.6	166.95	NA	NA	133.6	363.89	128.08	115.98	NA	53.1	NA	67.68	NA	219.97	NA	80.73	NA	58.36	NA	NA	260.27	134.78	144.99	NA	191.33	59.46	51.25	NA	NA	458.62	128.27	NA	163.81	95.2	62.27	141.09	NA	76.2
178	1619.69	915.23	NA	2039.55	1784.13	542.69	947.39	NA	616.84	404.37	630.43	1841.83	930.67	NA	492.08	943.39	2041.27	504.38	814.99	NA	341.79	672.49	1226.68	NA	1039.64	500.19	512.04	791.27	421.95	NA	NA	1477.62	1399.21	1285.1	NA	1441.05	455.07	626.86	NA	NA	2227.41	742.36	NA	839.33	773.64	262.68	716.5	322.52	772.45
179	975.56	514.29	NA	1019.38	933.73	287.33	406.22	NA	321.31	66.42	117.64	884.4	421.88	NA	178.36	265.51	758.22	236.76	362.18	NA	122.13	299.91	710.44	NA	376.86	152.95	513.25	647.39	57.88	NA	NA	571.61	413.51	376.58	NA	573.79	129.31	264.27	NA	NA	880.06	289.53	NA	407.45	532.95	120.89	273.07	179.52	468.34
180	3425.37	5373.9	NA	10939.8	4930.8	NA	7741.76	NA	5441.82	NA	4787.35	NA	4518.5	NA	NA	2955.78	6830.53	NA	4037.6	NA	NA	NA	NA	NA	6155.68	3138.59	NA	NA	NA	NA	NA	3060.49	4449.54	4309.65	NA	7400.01	3248.43	NA	NA	NA	16225.7	NA	NA	3741.15	NA	NA	2735	NA	3015.16
181	122.12	271.65	NA	557.3	73.3	NA	379.51	NA	171.57	NA	408.84	NA	145.85	NA	NA	56.33	319.11	NA	131.78	NA	NA	NA	NA	NA	291	131.15	NA	NA	NA	NA	NA	155.41	87.5	409.05	NA	243.71	132.66	NA	NA	NA	487.22	NA	NA	151.33	NA	NA	86.61	NA	NA
182	331.89	311.45	NA	822.09	180.02	NA	519.73	NA	320.14	NA	329.58	NA	184.72	NA	NA	NA	446.15	NA	195.56	NA	NA	NA	NA	NA	289.18	194.92	NA	NA	NA	NA	NA	198.43	238.65	175.59	NA	230.82	143.77	NA	NA	NA	1266.39	NA	NA	209.71	NA	NA	131.51	NA	106.28
183	1749.63	2900.96	615.52	3783.11	1414.98	1272.48	2582.13	379.97	3186.7	827.46	1862.26	3871.02	1966.26	NA	1321.79	2343.06	8320.29	1867.16	2496.01	NA	1791.21	2711.68	4302.7	1609.2	4630.6	3002.49	1964.79	3579.29	1532.7	1074.74	NA	3340.8	4193.66	4148.3	164.78	3921.19	1699.8	3169.54	1606.57	1437.5	3670.33	2341.83	2741.74	3349.6	1218.67	711.04	2093.2	1461.04	3143.37
184	1474.25	2525.95	737.64	3347.56	1043.2	503.1	2442.54	549.38	3183.45	815.87	1483.6	3428.63	1727.66	NA	964.15	1979.16	7125.68	1481.85	1847.56	NA	1489.03	2041.51	3819.86	1307.6	3734.78	2343.83	1538.45	3288.01	1262.67	782.79	NA	2672.19	3324.86	3391.03	NA	2903.76	1248.91	2601.87	1112.97	1042.01	2858.83	1800.74	2173.38	2679.24	960.56	548.37	1813.46	1079.9	2265
185	1529.39	2776.56	656.35	3623.1	1113.08	1009.24	2358.86	518.77	2830.59	781.41	1087.8	3463.88	1639.57	NA	1212.46	1718.06	6373.82	1113.67	1608.15	NA	1168.37	1573.77	3160.47	1039.77	3318.98	2058.47	1686.4	3099.9	1165.19	572.26	NA	2244.26	3004.57	3148.13	94.26	2417.39	1025.41	1956.87	999.26	979.21	2303.41	1685.39	2425.52	3166.14	981.79	587.84	1786.78	1269.53	2510.48
186	NA	NA	NA	2714.06	NA	NA	NA	NA	1463.11	NA	NA	NA	NA	NA	NA	NA	5007.8	552.6	1078.9	NA	NA	NA	899.39	NA	1963.38	NA	2096.9	NA	389.23	NA	NA	NA	1363.6	1100.27	NA	NA	157.09	NA	440.58	NA	1073.03	1377.68	NA	1959.13	NA	NA	NA	NA	NA
187	NA	NA	NA	6092.03	NA	NA	NA	NA	6326.77	NA	NA	NA	NA	NA	NA	NA	10395.3	1604.47	2654.31	NA	NA	NA	4477.98	NA	6534.23	NA	2394.46	NA	1158.93	NA	NA	NA	2603.49	3078.08	NA	NA	1977.85	NA	2283.15	NA	3898.71	2096.23	NA	2825.94	NA	NA	NA	NA	NA
188	NA	NA	NA	4545.69	NA	NA	NA	NA	4331.74	NA	NA	NA	NA	NA	NA	NA	9698.92	1841.54	1352.89	NA	NA	NA	2716.28	NA	4255.72	NA	1788.93	NA	2233.41	NA	NA	NA	34479.2	1873.8	NA	NA	1153.72	NA	1835.77	NA	1740.08	1690.69	NA	2831.41	NA	NA	NA	NA	NA
189	14110.4	14255.1	11210.3	12738.4	6877.08	9378.55	12446.7	6825.45	12622.2	4889.47	15528.8	23412.7	12930	NA	6209.63	9170.74	35373.4	7198.09	7507.62	9273.11	5722.54	6112.34	30532.3	4523.32	4352.76	14215.6	4852.89	7031.54	8925.47	13267.7	NA	8729.62	26718.6	22679.5	7900.87	16679.3	9996.31	18294	NA	10822.1	12480.1	6037.55	10148.9	5978.8	11381.5	5679.65	19968.4	9818.98	6690.73
190	6319.04	5036.54	4616.12	6666.02	3572.65	3850.54	4951.13	3750.99	3841.93	2444.37	6561.77	10087.8	5349.11	NA	2306.51	3503.55	14173.1	3111.56	3062.4	2871.94	2277.66	2525	11858.5	2510.69	2064.14	5326.95	2001.05	1696.48	3875.08	5005.01	NA	3395.49	10446.9	8210.29	3157.7	6914.79	5169.59	6021.09	NA	3131.31	3518.82	2391.87	5130.53	2755.8	5781	3432.45	9441.67	4051.63	2739.3
191	14309.3	13876.2	12146.7	13226.6	7786.05	8385.95	13089.5	6667.26	12131.1	7104.94	14695.8	23789	13199.4	NA	6339.85	9631.2	31787	7105.46	7715.84	8683.14	4848.66	6308.94	30112.8	4364.6	4859.5	12348.1	5011	7481.18	9142.78	11968	NA	8212.54	23253.3	20671.8	8087.15	16502.2	10016.2	16824.6	NA	10500.6	12215.9	5284.31	12546.6	6349.18	13044.7	7213.41	22681.8	9518.6	6199.68
192	6319.04	5036.54	4616.12	6666.02	3572.64	3850.55	4951.12	3750.99	3841.92	2444.37	6561.7	10087.8	5349.11	NA	2306.52	3503.55	14173.1	3111.56	3062.4	2871.92	2277.66	2525	11858.5	2510.68	2064.13	5326.95	2001.05	1696.48	3875.08	5005.01	NA	3395.49	10446.9	8210.29	3157.7	6914.79	5169.59	6021.09	NA	3131.23	3519.09	2391.86	5130.54	2755.79	5781	3432.45	9441.67	4051.63	2739.3
193	1700.7	988.41	NA	1938.09	NA	895.23	1974.09	NA	NA	495.36	2167.63	1840.52	886.33	NA	606.43	963.94	3812.3	NA	NA	NA	369.87	843.48	3172.32	310.62	673.93	1101.96	636.6	NA	214.73	NA	NA	1274.63	1308.05	2297.58	NA	2136.49	455.8	1226.87	NA	NA	1118.96	778.45	1717.91	1924.98	1048.91	NA	833.59	567.37	1020.76
194	4999.99	2383.82	NA	4951.11	NA	2784.88	5642.39	NA	NA	952.84	5953.07	4585.39	1894.66	NA	870.88	1616.72	8462.12	NA	NA	NA	843.63	1420.04	6873.93	498.64	994.35	2070.33	1374.41	NA	516.75	NA	NA	2491.57	3157.43	6216	NA	5139.45	1299.07	2204.22	NA	NA	2687.12	1811.13	2132.78	2910.15	1456.31	NA	1583.86	1265.74	3034.25
195	1325.07	767.36	NA	1732.3	NA	691.61	1939.59	NA	NA	189.05	1816.49	1432.81	714.51	NA	126.68	826.66	3060.36	NA	NA	NA	333.46	689.04	3487.64	112.61	418.7	844.88	525.36	NA	55.16	NA	NA	1161.41	1528.57	3077.59	NA	2410.31	465.83	887.43	NA	NA	1129.61	853.92	967.92	1530.93	587.46	NA	563.74	321.16	1250.27
196	NA	NA	NA	NA	NA	NA	NA	NA	NA	NA	NA	NA	NA	NA	NA	NA	480.82	NA	NA	NA	NA	NA	521.1	NA	NA	NA	NA	NA	NA	NA	NA	NA	NA	61.85	NA	230.9	NA	NA	NA	NA	NA	NA	NA	NA	NA	NA	NA	NA	NA
197	NA	NA	NA	NA	NA	NA	NA	NA	NA	NA	NA	NA	NA	NA	NA	NA	671.33	NA	NA	NA	NA	NA	735.04	NA	NA	NA	NA	NA	NA	NA	NA	NA	NA	145.06	NA	437.66	NA	NA	NA	NA	80.2	NA	NA	NA	NA	NA	NA	NA	NA
198	NA	NA	NA	NA	NA	NA	NA	NA	NA	NA	NA	NA	NA	NA	NA	NA	184.23	NA	NA	NA	NA	NA	102.13	NA	NA	NA	NA	NA	NA	NA	NA	NA	NA	NA	NA	NA	NA	NA	NA	NA	NA	NA	NA	NA	NA	NA	NA	NA	NA
199	256.64	103.04	NA	179.56	NA	NA	1170.3	NA	NA	NA	619.99	NA	NA	NA	263.32	473.3	3807.32	NA	NA	NA	372.58	356.06	756.94	306.36	780.67	1029.73	599.71	1057.81	NA	NA	NA	2068.55	2836.17	4218.2	NA	2243.02	547.14	798.07	442.66	NA	1078.66	656.92	1423.54	2134.81	475.68	NA	649.81	440.86	1440.46
200	863.6	283.1	NA	518.41	NA	NA	1161.93	NA	NA	NA	683.42	NA	NA	NA	348.8	560.27	4280.27	NA	NA	NA	501.05	569.89	828.38	219.82	495	1173.76	624.15	379.03	NA	NA	NA	2381.45	2785.56	4508.63	NA	2584.72	744.3	908.92	605.46	NA	1047.14	722.14	1286.18	2074.6	457.28	NA	500.76	507.42	1431.1
201	4395.87	1853.21	NA	3391.96	NA	NA	5307.15	NA	NA	NA	4418.29	NA	NA	NA	1966.76	1706.03	14676	NA	NA	NA	1933.49	2149.88	3254.16	993.1	2835.73	4318.9	3025.98	3116.01	NA	NA	NA	8181.49	9260.2	15464.5	NA	8503.05	2679.72	3531.75	2387.11	NA	4236.65	3625.46	4484.11	7491.81	1581.36	NA	2113.19	2084.45	5382.85
202	11205.5	7747	3001.11	11606.8	9065.38	5040.53	16402.1	1339.87	4254.81	6778.88	12236.2	8351.11	7079.46	NA	4853.44	12541.4	49382.6	3660.45	3738.17	2429.04	7697.8	9866.96	13978	4910.77	11849.5	11565.1	9008.87	9815.71	2989.89	2915.5	NA	11089.6	12135.4	16346.7	510.21	16610.2	4579.57	9904.75	4910.75	4277.91	7747.92	4994.35	9781.58	11283.2	4299.07	2054.5	4289.1	5773.99	12086.2
203	15147.8	9348.08	3797.53	12795.5	10229.9	5734.49	20112.7	1478.71	4903.41	8607.38	15926.4	8948.75	8322.07	NA	5532.39	13598.3	62023.6	4258.13	4567.55	2374.89	8508.03	11147.7	15407	5120.42	12984.1	12936.7	10659.9	11460.4	3816.33	3936.29	NA	11936	15238.3	18853.7	1095.64	19919.4	5525.99	12871.4	5472.33	5483.67	9690.76	5755.5	9464.84	11216.7	5161.3	1951.45	4729.33	5845.36	12660
204	9759.09	6176.97	2413.3	9101.38	6213.24	4193.66	13631.2	979.85	3352.67	5438.24	10128.7	6717.97	5778.33	NA	3888.65	8515.35	39708.9	2718.32	2760.02	1473.56	5449.71	7383.52	9905.9	3374.48	8749.59	8004.29	6590.2	7648.96	2829.68	2350.99	NA	7999.59	9972.89	13727.3	1178.78	13450	3377.97	8507	4206.11	3957.31	6704.82	4148.92	6753.53	7468.08	3408.25	1270.57	3472.65	3971.85	9661.64
205	1623.89	2921.36	1121.75	4296.73	4362.44	2066.65	3407.13	996.08	3843.28	2159.19	2321.57	3023.32	4724.02	NA	813.73	2365.17	6321.15	1748.81	3194.4	NA	1948.15	2566.65	3751.6	2184.46	4796.79	2142.81	2718.67	5750.89	3151.89	1054.21	NA	2124.37	3819.04	1639.15	1155.92	2989.78	1528.2	2666.16	1558.47	3103.06	5490.41	2640.45	2513.52	3331.53	1539.33	1221.69	1744.33	1993.15	3061.33
206	6614.71	11983.1	4854.01	20131.9	18285.9	8881.86	15101	4388.88	15023	8934.44	11105.4	11921.3	17515.7	NA	4490.69	8899.05	24847.3	6848.6	12133.5	NA	8556.57	9833.37	14619.9	9086.39	18557.6	8547.56	11255.7	22306.7	13391.5	4226.22	NA	8635.27	15513.8	6983.37	5436.81	11657.5	6236.47	12347.5	6534.34	12582.8	22010.2	10881.7	10030.5	11901	5467.81	4823.5	6388.62	7708.05	13241.3
207	5110.46	8596.4	3372.82	14558.5	11382.8	6409.72	10093.4	3015.41	9923.05	5761.33	6738.06	7777.03	10448.1	NA	3335.42	5460.71	16848.8	4249.06	8573.63	NA	5249.76	6428.95	9054.39	5830.39	11901.7	5283.32	7071.1	13542.8	8784.02	2434.55	NA	5353.77	9636.12	4298.76	3419.42	7562.62	3689.15	7156.86	3875.24	8456.24	14682.2	6753.08	6556	7735.13	3204.49	2617.36	4084.06	5179.11	8911.64
208	84.02	169.21	NA	NA	365.62	NA	123.95	201.59	96.79	NA	NA	60.11	124.67	NA	NA	194.95	631.76	NA	118.91	227.59	155.96	NA	NA	NA	NA	203.66	NA	NA	NA	NA	NA	239.33	58.34	855.05	NA	332.83	119.53	110.67	NA	NA	NA	214.43	NA	73.75	67.82	50.94	138.49	NA	NA
209	295.08	277.1	NA	NA	795.05	NA	161.06	435.56	203.03	NA	NA	156.7	231.49	NA	NA	397.73	945.31	NA	385.07	346.68	313.68	NA	NA	NA	NA	379.45	91.64	NA	NA	NA	NA	373.99	114.26	1778.25	NA	392.05	143.35	104.52	NA	NA	NA	191.11	NA	263.48	239.51	192.3	481.99	NA	182.72
210	356.98	534.05	NA	NA	980.14	NA	396.07	676.57	355.48	NA	NA	376.28	320.8	NA	NA	432.43	1402.54	NA	477.67	428.37	528.77	NA	NA	NA	NA	377.72	215.41	NA	NA	NA	NA	508.47	157.14	1883.23	NA	877.41	294.13	459.88	NA	NA	NA	478.15	NA	221.98	199.41	159.41	368.71	NA	122.01
211	6929.51	NA	NA	5148.53	NA	NA	9782.88	NA	6863.1	NA	5423.83	NA	NA	NA	NA	NA	21038.9	NA	4404.87	6057.64	NA	NA	NA	NA	NA	5423.93	7971.51	NA	NA	NA	NA	NA	NA	10236.5	NA	NA	NA	NA	NA	NA	NA	NA	NA	2373.41	NA	NA	NA	NA	NA
212	232.55	NA	NA	1267.45	NA	NA	490.81	NA	590.4	NA	457.29	NA	NA	NA	NA	NA	2591.63	NA	356.11	298.02	NA	NA	NA	NA	NA	242.56	858.49	NA	NA	NA	NA	NA	NA	1045.34	NA	NA	NA	NA	NA	NA	NA	NA	NA	78.59	NA	NA	NA	NA	NA
213	296.3	NA	NA	NA	NA	NA	NA	NA	NA	NA	NA	NA	NA	NA	NA	NA	1430.4	NA	297.31	NA	NA	NA	NA	NA	NA	NA	108.81	NA	NA	NA	NA	NA	NA	569.65	NA	NA	NA	NA	NA	NA	NA	NA	NA	364.07	NA	NA	NA	NA	NA
214	162705	100976	107235	111742	195818	108429	162339	112645	153840	78037.7	188689	147142	197858	NA	199369	170756	443232	138571	103619	353652	51268.1	43104.6	139526	83824.9	114014	180231	84702	198112	267742	310370	NA	178854	110571	116782	47085.9	155997	157940	186110	149919	110418	127094	136079	160051	155058	159111	78956.3	179917	153389	91768.2
215	98600.7	61107.8	65353.9	69138.6	120411	65979.3	102385	67947	90757.8	46222.8	114603	89717	123339	NA	116256	102730	267664	81265.2	61475.4	218649	29975.5	28343.6	87935.5	52064	70023.1	108177	51453.2	125066	162494	188193	NA	113684	63602.9	64842.1	27855.8	93527.2	90738.3	115602	94842.2	67829.4	75514.4	77856.8	102218	96287.1	101819	47679.4	112560	92432.3	54399.8
216	96047.7	57396.1	62508.5	67211.6	115930	64961.8	101033	66981	90323.6	46903.7	112054	89133.7	119500	NA	117267	98451.1	264246	82158.6	62448	210841	29778.4	27707	83147.1	50545.9	69085.2	108213	49902.2	118786	160858	190273	NA	109753	66531.6	69496.5	29379.6	95433.1	92878	114048	92575.3	67982.9	76037.9	80340.4	101109	95188.6	99614.2	50366.5	112871	97388.8	58983.6
217	88623.2	56467.8	60202.9	63826.2	113012	62076.5	93881.6	61329.1	88223	46468.5	112452	86517.5	112380	NA	115554	95366.4	252293	80681.8	59719.3	204805	29348.9	25894.1	82184.8	48919.2	64133.6	104602	47725.1	114308	153405	168936	NA	106252	64122.1	65194.4	28042	91023.2	86588.3	105494	86107.3	65607.7	72776.5	76419.8	99568.7	93291.6	95558.5	48341.2	109857	93612.5	53949.7
218	20190	11811.9	13854.7	12561.2	25449.1	10679.2	24432.7	12937	15904.6	9812.94	23845.4	12067.3	17347.3	NA	17798.8	39029	61583.8	16486.5	15960.2	58267.3	8647.67	8860.76	24822.5	17277.2	24324.2	16695.2	11597.3	20754.2	25220.7	19297	NA	6413.56	5259.32	5748.65	2911.7	20297.6	17257.4	21242.2	19221.1	11777	12455.5	8603.17	7708.9	8157.83	12407	6632.76	9670.88	9104.37	5224.34
219	10025.2	5297.5	6389.15	6349.77	12677.5	5011.32	11859.8	6574.7	8320.27	4808.45	12999.7	5925.33	9127.48	NA	9447.64	20622.1	31110.5	8262.68	7953.36	29211.2	3910.31	3950.28	12774.4	8286.33	11936	7926.76	5656.78	10442.2	12825.8	8938.6	NA	2798.35	2741.41	2891.31	812.07	10028.3	8884.52	11071.5	8586.67	4701.65	5819.38	3834.25	2495.01	4089.32	5815.77	3230.87	5110.45	4710.74	2821.17
220	22701.1	12278.6	14412.7	14210.2	27377	11554.6	25628.9	13763.1	18054.1	10634.5	25473.6	12455.9	17459.4	NA	18853.3	42485.9	66623.4	18320	17818	65262.3	8660.72	9529.59	27348.4	17798.8	26570.5	18973.7	11806.6	20995.7	27217.2	20056.8	NA	6998.03	5615.45	5991.23	2972.57	21649.2	19921.4	22869.4	19765.7	11822	13465.7	9061.39	6159.6	8504.73	13513.6	6771.81	10635.4	9590.61	5433.53
221	2862.17	945.96	976.28	2172.68	2976.59	2215.26	2083.26	1818.21	2607.42	969.95	3287.98	2093.83	1921.89	NA	2744.37	3040.62	4176.6	1524.54	864.07	6217.54	425.4	872.72	2878.24	1610.77	1225.49	2832.33	804.95	2386.18	5726.99	3799.02	NA	2467.55	1214.33	4741.81	478.76	502.42	2998.69	2624.68	14709.4	515.85	1675.24	1986.9	3317.55	2753.7	2860.87	1295.48	2576.07	1406.15	930.98
222	19655	5084.54	8432.65	14654.1	18783.8	15004	12763.7	11911.2	17731	7025.01	24947.4	16328.3	14070.3	NA	18957	21455.9	40802.7	12239.5	8603.98	44860.2	3635.47	6279.9	20714.8	10700.4	10164.5	22389.4	5597.56	18778	38798.2	30302.5	NA	18972.7	10549.1	36081.7	2652.99	3909.78	23402	21633.9	140629	5073.64	13711.9	18083.7	20871	15695.1	18723.1	7282.91	14952.9	9145.38	6493.42
223	7952.96	2214.35	2850.62	5131	6931.75	5957.53	5104.05	4599.65	6040.1	2509.33	7795.76	6022.38	5665.76	NA	6479.68	7445.82	14232	3883.9	2236.96	15250.5	1250.98	2020.17	7325.27	3925.54	3778.89	8524.86	1982.84	7022.92	15102.8	11827.6	NA	6431.03	3446.85	12284	897.58	1189.31	7639.61	7642.09	48449.6	1885.2	5065.24	4987.21	9004.76	7080.19	6960	2909.53	6633.49	3901.63	3125.42
224	NA	1060.59	2983.04	NA	1824.48	1523.04	NA	2328.59	3809.41	686.74	NA	NA	2066.98	NA	NA	2468.29	7196.71	2341.75	2583.59	3014.89	NA	NA	1833	NA	NA	1177.71	1375.19	NA	NA	7320.24	NA	NA	NA	NA	4648.71	2189.57	2795.52	2265.18	NA	4818.35	5255.4	705.68	NA	1357.47	1035.04	NA	3292.12	NA	NA
225	NA	1957.81	4893.87	NA	2743.51	2229.57	NA	3505.02	5426.19	1034.03	NA	NA	3081.57	NA	NA	3567.37	10176.2	3922.49	4107.11	4195.67	NA	NA	3022.99	NA	NA	1550.82	2083.19	NA	NA	10759.4	NA	NA	NA	NA	6075.66	3056.58	3998.98	3014	NA	6537.31	7428.69	1604.83	NA	2135.74	1919.59	NA	5082.72	NA	NA
226	NA	1426.43	2887.58	NA	1916.98	2447.49	NA	3425.23	6134.82	1053.04	NA	NA	2654.67	NA	NA	2962.67	10807	2762.34	3197.96	4748.13	NA	NA	1984.18	NA	NA	1997.36	1460.09	NA	NA	10130.4	NA	NA	NA	NA	5586.14	2651.24	2842.56	2816.01	NA	2874.26	5357.21	643.27	NA	3057.29	2390.76	NA	7464.02	NA	NA
227	612.8	823	NA	NA	NA	NA	264.85	NA	NA	NA	298.59	378.01	581.88	NA	NA	640.83	923.61	132.99	NA	228.67	311.33	687.71	787.13	NA	NA	730.15	644.34	NA	164.2	NA	NA	1066.73	621.94	2059.45	NA	743.52	720.98	563.73	215.06	495.91	587.84	587.81	846.53	278.15	284.06	NA	345.46	NA	NA
228	1346.14	1501.21	NA	NA	NA	NA	1094.68	NA	NA	NA	1291.01	1067.62	1611.4	NA	NA	1101.02	1929.69	588.38	NA	638.51	734.96	1200.92	1571.03	NA	NA	1109.97	1134.44	NA	620.25	NA	NA	1714.21	1237.59	3866.78	NA	1556.28	1325.05	1242.15	1021.23	1557	1254.52	1453.57	1218.27	588.94	460.54	NA	524.44	NA	NA
229	865.01	1162.59	NA	NA	NA	NA	771.7	NA	NA	NA	769.66	732.89	1166.11	NA	NA	942.38	1512.6	343.76	NA	461.5	322.18	989.78	1250.14	NA	NA	826.69	913.16	NA	390.46	NA	NA	1578.53	977.12	3198.46	NA	1184.88	1110.1	969.77	645.98	953.3	770.73	1232.78	1064.69	436.76	361.98	NA	444.6	NA	NA
230	3266.34	4995.33	2533.87	4323.64	4552.68	2923.06	4475.27	NA	3073.85	NA	3745.15	2196.99	5928.08	NA	NA	3771.84	9634.02	2266.96	2178.14	3313.14	3445.81	4579.81	9000.21	1544.01	5578.55	4443.84	5786.11	4738.52	3056.24	2255.62	NA	3180.31	3427.2	7986.52	658.33	5338.62	6702.91	2623.58	3873.46	1662.64	2726.59	4150.97	NA	NA	1828.04	1589.14	3119.15	2663.33	NA
231	6291.45	5626.06	3401.64	4562.03	7247.18	2669.65	4269.8	NA	4592.09	NA	5160.85	3432.25	7370.44	NA	NA	5552.99	12389.9	2735.23	2524.39	2954.63	4382.28	5686.52	11784	1609.33	7348.33	5715.85	6755.42	6540.72	4602.44	3047.42	NA	4237.47	4432.97	11131.1	1430.33	7085.12	7797.31	4901.69	4808.72	3473.1	3243.77	5525.99	NA	NA	1679.82	1548.89	3309.71	2551.93	NA
232	5569.98	6149.14	3905.55	5042.98	6298.5	4273.78	4530.34	NA	5179.53	NA	6691.13	4683.83	7408.16	NA	NA	5682.89	11972.6	2887.03	2397.89	3398.91	4407.6	6732.9	11807.5	1321.86	7765.6	5909.72	8077.05	6262.94	4361.84	2930.64	NA	4812.35	4539.67	13337.4	1238.18	9762.13	7064.77	5747.53	4422.77	2770.07	3544.78	4413.82	NA	NA	2096.75	2566.24	3384.6	2826.23	NA
233	NA	NA	66.31	NA	NA	NA	NA	NA	NA	NA	NA	NA	NA	NA	NA	NA	NA	85.42	134.88	NA	NA	NA	NA	NA	NA	NA	NA	NA	NA	NA	NA	NA	NA	NA	NA	NA	NA	150.24	NA	NA	107.02	NA	NA	NA	NA	NA	NA	NA	NA
234	NA	NA	1373.87	NA	NA	NA	1129.59	NA	NA	NA	NA	NA	NA	NA	NA	NA	NA	1435.21	507.2	NA	NA	NA	NA	NA	NA	NA	NA	NA	NA	NA	NA	NA	NA	489.98	NA	NA	NA	1052.23	NA	NA	2102.94	NA	NA	NA	NA	NA	NA	NA	NA
235	NA	NA	NA	NA	NA	NA	NA	NA	NA	NA	NA	NA	NA	NA	NA	NA	NA	NA	NA	NA	NA	NA	NA	NA	NA	NA	NA	NA	NA	NA	NA	NA	NA	NA	NA	NA	NA	NA	NA	NA	239.68	NA	NA	NA	NA	NA	NA	NA	NA
236	NA	NA	NA	NA	NA	NA	NA	NA	NA	NA	NA	NA	NA	NA	NA	NA	NA	NA	NA	NA	NA	NA	NA	NA	NA	NA	NA	NA	NA	NA	NA	NA	NA	NA	NA	NA	NA	NA	NA	NA	NA	NA	NA	NA	NA	NA	NA	NA	NA
237	NA	NA	NA	NA	NA	NA	NA	NA	NA	NA	NA	NA	NA	NA	NA	NA	NA	NA	NA	NA	NA	NA	NA	NA	NA	NA	NA	NA	NA	NA	NA	NA	NA	NA	NA	NA	NA	NA	NA	NA	NA	NA	NA	NA	NA	NA	NA	NA	NA
238	NA	NA	NA	NA	NA	NA	NA	NA	NA	NA	NA	NA	NA	NA	NA	NA	NA	NA	NA	NA	NA	NA	NA	NA	NA	NA	NA	NA	NA	NA	NA	NA	NA	NA	NA	NA	NA	NA	NA	NA	NA	NA	NA	NA	NA	NA	NA	NA	NA
239	NA	NA	NA	NA	NA	NA	NA	NA	NA	NA	NA	NA	NA	NA	NA	NA	NA	NA	NA	NA	NA	NA	NA	NA	NA	NA	NA	NA	NA	NA	NA	NA	NA	NA	NA	NA	NA	NA	NA	NA	NA	NA	NA	NA	NA	NA	NA	NA	NA
240	NA	NA	NA	NA	NA	NA	NA	NA	NA	NA	NA	NA	NA	NA	NA	NA	NA	NA	NA	NA	NA	NA	NA	NA	NA	NA	NA	NA	NA	NA	NA	NA	NA	NA	NA	NA	NA	NA	NA	NA	NA	NA	NA	NA	NA	NA	NA	NA	NA
241	NA	NA	NA	NA	NA	NA	NA	NA	NA	NA	NA	NA	NA	NA	NA	NA	NA	NA	NA	NA	NA	NA	NA	NA	NA	NA	NA	NA	NA	NA	NA	NA	NA	NA	NA	NA	NA	NA	NA	NA	NA	NA	NA	NA	NA	NA	NA	NA	NA
242	1754.44	2436.58	6716.57	2355.39	3947.01	1317.63	NA	1748.57	1082.43	NA	NA	NA	NA	NA	NA	NA	3399.43	NA	828.62	NA	NA	1321.61	NA	NA	726.77	697.91	654.17	1682	1880.75	1368.61	NA	1230.44	2565.93	3169.6	NA	1665.71	998.64	NA	1483.92	NA	516.37	396.98	711.48	NA	498.33	679.02	1218.5	NA	910.46
243	8735.15	9050.84	21436.3	8422.55	12624.6	5231.3	NA	5971.39	4849.68	NA	NA	NA	NA	NA	NA	NA	12261.2	NA	3263.28	NA	NA	4922.11	NA	NA	3031.31	2712.32	2380.51	6208.91	5921.07	5691.37	NA	3613.85	9142.56	10353.9	NA	5204.82	3625.88	NA	4893.93	NA	1971.13	1625.27	2385.58	NA	2130.3	2132.15	5264.2	NA	3071.13
244	770.59	1456.52	4761.81	870.83	3000.85	743.84	NA	846.26	1041.88	NA	NA	NA	NA	NA	NA	NA	3418.44	NA	915.54	NA	NA	978.99	NA	NA	875.41	771.84	635.53	1480.24	1209.46	626.21	NA	866.79	1511.63	1452.96	NA	871.56	764.86	NA	533.35	NA	580.23	267.16	1019.5	NA	691.81	664.15	1430.36	NA	1126.48
245	7579.57	9292.72	26931.1	9861.42	15243.4	6817.2	4477.68	7005.42	5229.67	2812.53	7561.04	1559.02	5037.85	NA	4725.75	3839.24	23418	4520.47	7315.39	5087.57	3470.16	7178.57	6487.19	4286.76	7402.56	4714.42	7044.67	15182.2	19147.3	12979.1	NA	10830.8	21338.8	19484.5	4827.47	11752.8	9168.36	8429.08	9793.47	4169.88	5453.72	4726.77	5008.26	2756.5	6179.61	4143.32	7217.07	10269.7	6143.94
246	7315.08	7521.15	20136	8481.27	12826	4940.59	3746.61	6299.7	4444.08	2523.9	4277.82	1612.17	4266	NA	4373.2	2917.53	17206.1	3198.06	5413.4	3956.52	3255.77	5626.47	4730.1	4008.91	5195.02	3412.16	5028.17	10897	13837.8	9472.18	NA	7439.1	16387.3	14882.5	2885.32	8660.59	6575.52	7098.22	7452.76	3622.92	4018.24	3699.83	3475.26	2341.99	4663.1	3302.53	5462.31	7851.35	4086.52
247	4207.39	4614.7	11236.7	5066.63	6372.31	3069.67	2239.66	3730.75	2197.45	1157.42	2276.11	NA	2404.61	NA	2260.71	1362.46	9271.2	1602.22	2717.75	2409.38	1576.77	3249.37	2605.25	2016.32	2837.53	1760.48	2668.88	5623.02	7275.41	5137.2	NA	4891.52	8819.2	8925.15	1384.65	4950.17	3715.12	3967.06	3887.33	1582.56	1973.3	2114.39	1794.42	983.27	2371.96	1609.1	3056.58	4176.18	2001.63
248	NA	852.03	2747.01	730.72	NA	NA	NA	267.81	NA	NA	NA	NA	NA	NA	NA	710.57	1812.97	474.63	803.56	NA	NA	1930.5	NA	NA	NA	NA	NA	NA	NA	753.35	NA	NA	3930.99	514.15	2920.67	688.52	NA	NA	NA	NA	NA	NA	NA	NA	NA	NA	NA	NA	NA
249	NA	185.2	1149.62	111.56	NA	NA	NA	191.43	NA	NA	NA	NA	NA	NA	NA	345.37	1099.88	168.28	264.98	NA	NA	1095.6	NA	NA	NA	NA	NA	NA	NA	302.35	NA	NA	2112.96	306.09	2231.71	452.69	NA	NA	NA	NA	NA	NA	NA	NA	NA	NA	NA	NA	NA
250	NA	659.48	1896.18	679.89	NA	NA	NA	346.09	NA	NA	NA	NA	NA	NA	NA	545.05	1738.95	367.65	566.27	NA	NA	1471.9	NA	NA	NA	NA	NA	NA	NA	342.03	NA	NA	2739.34	469.75	2788.29	642.76	NA	NA	NA	NA	NA	NA	NA	NA	NA	NA	NA	NA	NA
251	342.67	NA	NA	NA	NA	NA	NA	NA	NA	NA	NA	NA	NA	NA	NA	481.68	1061.7	NA	NA	NA	NA	314.04	NA	1133.19	NA	727.63	NA	NA	842.73	NA	NA	462.75	484.16	638.79	NA	NA	NA	458.34	NA	NA	NA	993.8	378.16	298.36	NA	700.64	NA	NA	NA
252	NA	NA	NA	NA	NA	NA	NA	NA	NA	NA	NA	NA	NA	NA	NA	118.22	208.57	NA	NA	NA	NA	95.16	NA	326.47	NA	196.47	NA	NA	210.6	NA	NA	126.09	92.37	235.66	NA	NA	NA	NA	NA	NA	NA	266.83	54.06	111.15	NA	114.49	NA	NA	NA
253	57.94	NA	NA	NA	NA	NA	NA	NA	NA	NA	NA	NA	NA	NA	NA	214.79	460.36	NA	NA	NA	NA	NA	NA	387.07	NA	325.45	NA	NA	209.21	NA	NA	168.99	168.92	285.25	NA	NA	NA	126.12	NA	NA	NA	435.83	105.02	68.81	NA	257.03	NA	NA	NA
254	2927.62	1493.21	1388.5	2890.07	3166.1	1275.25	323.85	1392.03	1517.2	NA	2809.04	1153.44	3098.49	NA	NA	2036.23	3982.08	1020.59	775.7	NA	1637.1	2142.66	1202.98	3876.07	1106.07	2383.45	1573.25	2229.13	2972.59	1270.74	NA	2311.53	2875.72	3272.63	NA	1372.34	1224.22	2221.61	851.61	NA	996.36	3038.78	2383.03	1918.2	1616	3042.8	NA	2559.15	1150.57
255	3533.72	1712.85	1970.16	3017.95	4079.45	1179.88	476.82	1360.15	1692.98	NA	3463.3	730.37	3195.88	NA	NA	2304.16	4633.65	1195.02	803.74	NA	1774.14	2014.25	1100.15	4240.9	1298.98	2422.88	1739.36	2717.96	3031.26	1640.02	NA	2675.32	3179.5	3187.22	NA	1326.04	975.41	2805.44	721.28	NA	1066.14	3771.24	2154.35	1902.16	1538.74	2990.94	NA	2380.03	1031.43
256	3095.9	1530.95	1191.48	2647.41	2983.51	900.03	239.29	1265.21	1040.09	NA	2439.15	390.44	2564.96	NA	NA	1723.89	3363.61	555.21	427.88	NA	1314.84	1694.48	768.71	3324.67	986.83	2308.88	1402.67	2437.46	1715.68	1254.04	NA	1920.91	2537.78	2654.1	NA	1080.46	826.4	1596.48	725.93	NA	708.56	2833.54	1749.88	1495.52	1003.58	2144.47	NA	1810.3	999.35
257	NA	NA	NA	NA	NA	NA	721.18	NA	NA	NA	NA	NA	NA	NA	NA	NA	NA	NA	NA	NA	NA	NA	NA	NA	NA	NA	NA	NA	NA	NA	NA	NA	NA	NA	NA	NA	NA	NA	NA	NA	NA	NA	NA	NA	NA	NA	NA	NA	938.02
258	NA	NA	NA	NA	NA	NA	281.57	NA	NA	NA	NA	NA	NA	NA	NA	NA	NA	NA	NA	NA	NA	NA	NA	NA	NA	NA	NA	NA	NA	NA	NA	NA	NA	NA	NA	NA	NA	NA	NA	NA	NA	NA	NA	NA	NA	NA	NA	NA	817.53
259	NA	NA	NA	NA	NA	NA	189.35	NA	NA	NA	NA	NA	NA	NA	NA	NA	NA	NA	NA	NA	NA	NA	NA	NA	NA	NA	NA	NA	NA	NA	NA	NA	NA	NA	NA	NA	NA	NA	NA	NA	NA	NA	NA	NA	NA	NA	NA	NA	164.43
260	7535.17	1258.42	1670.64	NA	1954.09	NA	NA	NA	1708.43	NA	NA	NA	NA	NA	NA	NA	NA	NA	NA	NA	NA	NA	NA	NA	654.27	NA	2395.02	1601.85	NA	NA	NA	3564.73	NA	NA	NA	NA	NA	NA	NA	NA	NA	NA	NA	4079.43	NA	4811.97	NA	NA	NA
261	10859.2	3876.36	4576.65	NA	5066.15	NA	NA	NA	2742.43	NA	NA	NA	NA	NA	NA	NA	NA	NA	NA	NA	NA	NA	NA	NA	1855.8	NA	4678.08	4166.18	NA	NA	NA	7459.69	NA	NA	NA	NA	NA	NA	NA	NA	NA	NA	NA	7339.52	NA	8519.19	NA	NA	NA
262	4131.13	1164.15	1347.24	NA	1859.73	NA	NA	NA	977.46	NA	NA	NA	NA	NA	NA	NA	NA	NA	NA	NA	NA	NA	NA	NA	636.21	NA	1381.56	565.87	NA	NA	NA	2211.38	NA	NA	NA	NA	NA	NA	NA	NA	NA	NA	NA	2922.73	NA	3387.71	NA	NA	NA
263	NA	NA	NA	NA	NA	3543.65	5202.01	1670.23	23320.3	3478.53	NA	NA	5861.8	NA	1103.68	NA	7197.94	NA	NA	NA	NA	NA	4878.99	5147.12	NA	NA	NA	NA	NA	NA	NA	9115.3	2801.39	NA	NA	NA	3278.59	NA	NA	NA	NA	NA	NA	3020.61	NA	2386.31	3525.28	NA	NA
264	NA	NA	NA	NA	NA	332.74	1053.88	126.28	1934.95	NA	NA	NA	697.47	NA	NA	NA	2170.48	NA	NA	NA	NA	NA	1266.23	752.57	NA	NA	NA	NA	NA	NA	NA	312.79	472.84	NA	NA	NA	234.48	NA	NA	NA	NA	NA	NA	314	NA	287.67	272.41	NA	NA
265	NA	NA	NA	NA	NA	1576.21	3206.96	1048.7	299.89	342.76	NA	NA	2451.27	NA	628.55	NA	5092.65	NA	NA	NA	NA	NA	3428.69	2579.23	NA	NA	NA	NA	NA	NA	NA	629.13	1876.95	NA	NA	NA	820.54	NA	NA	NA	NA	NA	NA	1334.35	NA	803.36	2474.11	NA	NA
266	79191.4	53218.8	110019	84293.5	96179	44095.1	58888.1	62877.1	79461.6	89399.8	103787	63785	61327.8	NA	107350	67876.4	185257	41838.4	71835.4	65739.8	53018.7	41390.2	47560	41106.9	47554.3	85697.9	30963.2	65805.1	60072.4	70389	NA	107756	339070	163620	56720.5	123566	51264.4	98248.6	59879.4	67701.4	43674.7	44185.5	87498.7	52624.2	68043.1	49747.1	29085.1	84777.2	68080.5
267	84520.4	55492.9	113115	84482.6	97505.6	46455	63342	63700	76991.5	90990.3	101533	62142.1	61867.6	NA	105682	65515.2	186242	41384.8	70809.7	64094.1	51172.8	40622.4	46804	42952.8	49045	92052.9	30867.4	66353.5	60675.3	70527.6	NA	112586	348908	172446	57372.9	130246	53543	102285	61765.7	69759.9	45042.9	46546.8	87986.3	52411	67289.5	47699.3	28520.7	85362.9	69511.7
268	48087.4	32869.4	68053.8	50277.9	57197.2	27553.5	35719	40094.2	50245.7	54983.8	64001.7	41015.6	39357	NA	69978.8	45059.6	118997	27499.4	47449.3	43472.4	34883.9	26387.4	33079	26855.5	31523.9	55453.9	20844.3	43995.8	39916.1	46686.8	NA	69104.2	222224	101785	38892	81964.7	34601.9	63010.4	39663.8	43975.5	28786.9	29414.7	53598.7	33914.6	44806.5	33442.3	18790.7	56590.2	45291.5
269	62385.5	42609.7	88591.4	66927	75475.5	35337.4	45453.8	50150.9	63721.1	70519.1	81756.8	51523.9	51083.6	NA	85502.5	54505.9	149592	33161.6	57464.4	53135.3	42474.9	32504.6	39422.9	32391.6	37408.4	66631	25818.8	53455.1	48564.1	58361.4	NA	83822.5	259137	122180	45037.2	96006.9	39878.9	77157.3	47945.3	53933.4	34879.7	34979.8	70332.2	42495.7	54832.8	39282.1	23163.1	67805.6	54993.2
270	35376.7	28212.8	50725.9	36449.9	43581.3	21243.5	30103.6	28534.9	40341.6	45041.8	53981.4	30706.5	29798.1	NA	35517.8	40514.9	78222.1	19811.2	37331.2	32830	25162.9	23111	29924.2	19715.3	24938.4	30011.2	16021.7	34104.5	25766.6	28267.1	NA	29783.8	90973.5	38739	26857.5	58772.5	23828.3	41090.9	27723.4	26097.5	16530.8	14268.2	25417.4	17304.8	24507.9	20416.1	9351.56	29730.8	23567.2
271	60068.7	42644.2	77892.1	55439.1	69525	33266.2	45254.3	40061.8	59206.1	69183.4	83181.2	45351.4	42997.6	NA	53820.8	65108.8	123432	28370.3	58281.7	55964.7	39861.8	36436.1	48718.9	32499.9	40408.5	47093.8	24610.7	50169	37891.9	45108.9	NA	43959	135827	59803.2	39719.3	85115.5	35642.3	64177.8	41891.3	41215.4	25434.3	20816.1	39254.5	26353.1	38556.2	31996.4	13494.4	44504.4	34570.2
272	24655.7	17859.7	30323.5	24890.1	28557.1	14611.7	18860.4	15861.2	24635.3	28081.9	35153.1	17667.2	16943.5	NA	22003.3	26861.9	48543.7	10904.4	24683.3	20816.6	15232.9	14968.2	18324.6	12897.4	15919.4	20054.6	9789.49	20222	15148.3	17486.2	NA	19301.2	60406.2	23694	15461.8	36600.3	15029.3	26797.4	17722.6	16519.3	10568.6	9018.65	16119	10441.1	14953.2	12873.9	5118.55	18071.4	14224.4
273	NA	NA	NA	NA	NA	NA	NA	NA	NA	NA	NA	NA	NA	NA	NA	NA	NA	NA	NA	NA	NA	NA	NA	NA	NA	NA	NA	NA	NA	NA	NA	NA	NA	NA	NA	NA	NA	NA	NA	NA	NA	NA	NA	NA	NA	NA	NA	NA	NA
274	NA	NA	NA	NA	NA	NA	NA	NA	NA	NA	NA	NA	NA	NA	NA	NA	NA	NA	NA	NA	NA	NA	NA	NA	NA	NA	NA	NA	NA	NA	NA	NA	NA	NA	NA	NA	NA	NA	NA	NA	NA	NA	NA	NA	NA	NA	NA	NA	NA
275	NA	NA	NA	NA	NA	NA	NA	NA	NA	NA	NA	NA	NA	NA	NA	NA	NA	NA	NA	NA	NA	NA	NA	NA	NA	NA	NA	NA	NA	NA	NA	NA	NA	NA	NA	NA	NA	NA	NA	NA	NA	NA	NA	NA	NA	NA	NA	NA	NA
276	983.6	1367.51	567.7	1211.78	2384.41	1568.51	1005.79	993.44	1359.91	740.33	1276.36	NA	1650.76	NA	828.75	745.91	3593.25	NA	1869.14	1528.86	327.3	NA	737.83	397.33	1113.75	1225.06	740.91	1603.91	2741.33	1152.85	NA	864.04	4519.34	109.04	5909.49	56.86	1275.07	924.8	NA	NA	489.39	581.86	NA	939.55	383.01	572.98	732.43	977.82	414.15
277	689.5	1252.27	745.79	1031.68	2518.43	1502.91	1032.34	862.28	1532.27	865.37	1449.3	NA	1754.18	NA	1105.8	631.56	3910.96	NA	2156.65	1486.24	549.36	NA	870.07	421.93	828.58	1212.8	673.33	1614.19	1595.04	1081.98	NA	778.37	4175.83	82.53	5356.75	NA	1488.89	1024.17	NA	NA	415.26	291.62	NA	817.26	229.79	553.32	588.77	971.49	298.6
278	2762.6	3724.31	2052.21	3214.8	6446.28	4375.97	2116.32	2684.9	4144.67	2317.21	4320.17	NA	4520.5	NA	2987.44	2057.89	10121.9	NA	6589.17	3754.13	1515.98	NA	2387.37	1565.35	2688.46	2836.86	1585.1	3642.34	4883.55	2989.88	NA	1934.94	10369.3	521.12	14392.2	274.82	2790.13	2277.04	NA	NA	1095.07	1026.84	NA	2702.64	1607.16	1752.77	1944.22	3177.47	1163.63
279	NA	NA	NA	NA	NA	NA	NA	NA	NA	NA	NA	NA	NA	NA	1281.19	NA	NA	NA	NA	NA	NA	NA	NA	NA	NA	NA	NA	592.35	847.12	NA	NA	NA	NA	NA	NA	NA	NA	264.89	NA	NA	NA	NA	NA	NA	NA	NA	NA	NA	NA
280	NA	NA	NA	NA	NA	NA	NA	NA	NA	NA	NA	NA	NA	NA	532.8	NA	NA	NA	NA	NA	NA	NA	NA	NA	NA	NA	NA	234.61	794.29	NA	NA	NA	NA	NA	NA	NA	NA	132.17	NA	NA	NA	NA	NA	NA	NA	NA	NA	NA	NA
281	NA	NA	NA	NA	NA	NA	NA	NA	NA	NA	NA	NA	NA	NA	568.08	NA	NA	NA	NA	NA	NA	NA	NA	NA	NA	NA	NA	263.28	376.29	NA	NA	NA	NA	NA	NA	NA	NA	51.94	NA	NA	NA	NA	NA	NA	NA	NA	NA	NA	NA
282	NA	NA	NA	NA	NA	NA	NA	NA	NA	NA	NA	NA	NA	NA	NA	NA	NA	NA	NA	NA	NA	NA	NA	NA	NA	NA	NA	NA	NA	NA	NA	NA	NA	NA	NA	NA	NA	NA	NA	NA	NA	NA	NA	NA	NA	NA	NA	NA	NA
283	NA	NA	NA	NA	NA	NA	NA	NA	NA	NA	NA	NA	NA	NA	NA	NA	NA	NA	NA	NA	NA	NA	NA	NA	NA	NA	NA	NA	NA	NA	NA	NA	NA	NA	NA	NA	NA	NA	NA	NA	NA	NA	NA	NA	NA	NA	NA	NA	NA
284	NA	NA	NA	NA	NA	NA	NA	NA	NA	NA	NA	NA	NA	NA	NA	NA	NA	NA	NA	NA	NA	NA	NA	NA	NA	NA	NA	NA	NA	NA	NA	NA	NA	NA	NA	NA	NA	NA	NA	NA	NA	NA	NA	NA	NA	NA	NA	NA	NA
285	1199.92	1249.53	NA	1794.98	4676.07	2415.29	5555.76	255.39	829.19	NA	329.19	2905.4	1337.51	NA	4476.95	716.79	8848.32	1873.89	7391.93	3473.5	NA	NA	8765.99	NA	2120.94	NA	389.44	1751.95	3568.61	NA	NA	997.13	8493.69	NA	NA	NA	1474.48	NA	NA	NA	NA	622.47	NA	843.54	619.7	1715.22	3355.64	607.76	NA
286	2785.41	6196.74	NA	5383.85	13301.4	9215.12	12339.1	1044.42	6102.39	NA	467.79	9851.02	8901.22	NA	16382.7	2091.69	24279.6	5278.07	17161.3	9237.59	NA	NA	23640.5	NA	7169.34	NA	3012.73	7286.37	12549.8	NA	NA	3459.39	18247.6	NA	NA	NA	5886.25	NA	NA	NA	NA	1669.44	NA	4306.03	2122.07	6382.43	8675.3	2426.35	NA
287	2086.85	2433.5	NA	3117.08	8584.71	5882.09	8090.69	502.77	2374.87	NA	NA	5897.19	6281.99	NA	9258.48	876.56	13276.1	3121.49	10891.9	5199.06	NA	NA	12029.2	NA	4177.16	NA	1316.82	2120.29	7126.9	NA	NA	791.09	10122.9	NA	NA	NA	3343.57	NA	NA	NA	NA	725.42	NA	2634.42	1038.5	3583.43	5686.05	1430.17	NA
288	NA	150.07	NA	87.83	578	164.65	188.79	157.05	NA	NA	NA	65.65	374.32	NA	396.1	NA	789.47	NA	NA	NA	NA	NA	NA	NA	152.15	NA	NA	399.71	117.54	NA	NA	91.9	804.75	NA	NA	NA	102.26	NA	NA	NA	NA	NA	NA	60.48	NA	118.68	185.84	NA	NA
289	715.57	945.3	NA	942.07	2868.83	941.6	1167.58	809.66	NA	NA	423.58	668.2	1686.75	NA	2123.12	NA	3422.29	NA	NA	NA	NA	NA	NA	NA	1067.8	NA	629.34	1835.36	1085.63	NA	NA	480.51	3775.9	NA	NA	NA	433.13	473.42	NA	NA	NA	NA	NA	376.47	NA	629.01	792.31	NA	NA
290	384.87	406	NA	626.91	1330.68	351.66	705.53	326.43	NA	NA	318.39	200.61	820.7	NA	1069.97	NA	1575.32	NA	NA	NA	NA	NA	NA	NA	401.68	NA	221.21	411.86	335.86	NA	NA	248.53	2021.05	NA	NA	NA	146.85	235.47	NA	NA	NA	NA	NA	270.66	NA	337.71	400.47	NA	NA
291	NA	NA	NA	NA	NA	NA	NA	NA	NA	NA	NA	NA	NA	NA	NA	NA	NA	NA	NA	NA	NA	NA	NA	NA	NA	NA	NA	NA	NA	NA	NA	NA	NA	NA	NA	NA	NA	NA	NA	NA	NA	NA	NA	NA	NA	NA	NA	NA	NA
292	NA	NA	NA	NA	NA	NA	NA	NA	NA	NA	NA	NA	NA	NA	NA	NA	NA	NA	NA	NA	NA	NA	NA	NA	NA	NA	NA	NA	NA	NA	NA	NA	NA	NA	NA	NA	NA	NA	NA	NA	NA	NA	NA	NA	NA	NA	NA	NA	NA
293	NA	NA	NA	NA	NA	NA	NA	NA	NA	NA	NA	NA	NA	NA	NA	NA	NA	NA	NA	NA	NA	NA	NA	NA	NA	NA	NA	NA	NA	NA	NA	NA	NA	NA	NA	NA	NA	NA	NA	NA	NA	NA	NA	NA	NA	NA	NA	NA	NA
294	NA	NA	1350.95	NA	NA	NA	NA	NA	NA	NA	NA	NA	NA	NA	NA	NA	NA	82.4	NA	345.32	NA	NA	NA	NA	NA	NA	NA	58.14	NA	NA	NA	NA	NA	NA	NA	NA	NA	NA	NA	NA	NA	NA	NA	NA	NA	NA	NA	NA	NA
295	NA	NA	2903.72	NA	NA	NA	NA	NA	NA	NA	NA	NA	NA	NA	NA	NA	NA	372.79	NA	1593.87	NA	NA	NA	325.6	NA	NA	NA	488.44	NA	877.51	NA	NA	NA	NA	NA	NA	NA	NA	NA	NA	NA	NA	NA	NA	NA	NA	NA	NA	NA
296	NA	NA	4858.8	NA	NA	NA	NA	NA	NA	NA	NA	NA	NA	NA	NA	NA	NA	545.01	NA	2847.39	NA	NA	NA	581.31	NA	NA	NA	850.37	NA	1150.99	NA	NA	NA	NA	NA	NA	NA	NA	NA	NA	NA	NA	NA	NA	NA	NA	NA	NA	NA
297	4556.77	1635.25	14626.3	5836.96	18215	NA	5346	2059.79	27298.9	7580.82	4603.66	5910.69	16187.1	NA	NA	3641.17	3842.04	7022.14	NA	42036.6	NA	1313.43	NA	8460.19	NA	3574.64	NA	13927.7	8254.32	16610.3	NA	3996.12	NA	NA	NA	1248.54	NA	4690.58	NA	7762.67	6403.82	5900.26	5162.77	9526.79	3543.67	NA	5947.49	6720.91	NA
298	949.02	354.44	3680.22	1656.93	4211.81	NA	1503.64	490.4	7955.24	2082.74	997.97	1842.34	4026.57	NA	NA	1391.34	1500.84	2617.86	NA	12171.8	NA	353.53	NA	3256.75	NA	1469.38	NA	5066.93	3530.64	6057.38	NA	2094.79	NA	NA	NA	885.9	NA	1732.44	NA	2682.23	2327.25	2522.97	1526.18	4357.42	1762.11	NA	3008.05	3199.51	NA
299	1409.14	615.07	5337.83	2219.02	6269.09	NA	1980.97	620.78	10502.9	2538.66	1652.57	2090.84	5424.5	NA	NA	1563.84	2010.01	2377.29	NA	13747.1	NA	283.29	NA	2816.64	NA	1560.3	NA	5348.21	3280.62	6697.45	NA	1786.76	NA	NA	NA	630.49	NA	1745.95	NA	2708.37	2667.66	2573.19	1683.15	4835.19	1740.81	NA	2780.38	3313.13	NA
300	343.25	60.1	780.27	755.68	655.63	684.36	691.97	278.98	807.38	NA	NA	437.56	1966.59	NA	NA	NA	476.48	698.03	292.25	2558.12	NA	NA	474.31	927.78	NA	330.88	NA	589.41	966.41	1034.1	NA	NA	297.88	357.94	3027.72	1220	NA	NA	NA	347.17	1632.65	1203.22	NA	2102.12	790.16	75.13	1263.89	753.65	NA
301	97.84	223.14	577.99	411.93	461.25	452.45	469.19	232.32	685.55	NA	NA	680.77	1347.12	NA	NA	NA	412.97	423.26	155.66	1623.47	NA	NA	297.36	636.17	NA	211.27	NA	627.47	639.7	810.08	NA	NA	221.17	212.75	2107.35	999.2	NA	NA	NA	393.72	983.72	827.5	NA	1566.02	545.35	75.61	987.81	514.73	NA
302	355.63	205.21	934.68	746.19	517.22	677.17	802.78	411.25	993.74	NA	NA	771.87	1933.05	NA	NA	NA	459.75	598.45	272.77	2352.57	NA	NA	409.41	708.83	NA	293.48	NA	861.88	906.77	835.05	NA	NA	344.71	426.88	3232.12	1361.35	NA	NA	NA	420.84	2074.81	1225.98	NA	2533.15	861.24	93.78	1438.81	733.66	NA
303	NA	NA	NA	NA	NA	NA	NA	NA	NA	NA	NA	NA	NA	NA	NA	NA	NA	NA	NA	NA	NA	NA	NA	NA	NA	NA	NA	NA	NA	NA	NA	NA	NA	NA	NA	NA	NA	NA	NA	NA	NA	NA	NA	NA	NA	NA	NA	NA	NA
304	NA	NA	NA	NA	NA	NA	NA	NA	NA	NA	NA	NA	NA	NA	NA	NA	NA	NA	NA	NA	NA	NA	NA	NA	NA	NA	NA	NA	NA	NA	NA	NA	NA	NA	NA	NA	NA	NA	NA	NA	NA	NA	NA	NA	NA	NA	NA	NA	NA
305	NA	NA	NA	NA	NA	NA	NA	NA	NA	NA	NA	NA	NA	NA	NA	NA	NA	NA	NA	NA	NA	NA	NA	NA	NA	NA	NA	NA	NA	NA	NA	NA	NA	NA	NA	NA	NA	NA	NA	NA	NA	NA	NA	NA	NA	NA	NA	NA	NA
306	NA	NA	NA	NA	NA	NA	NA	NA	NA	NA	NA	NA	NA	NA	NA	NA	4250.67	NA	NA	NA	NA	NA	271.6	NA	NA	NA	NA	NA	NA	NA	NA	NA	NA	NA	NA	NA	NA	NA	NA	NA	NA	NA	NA	2201.61	355.96	NA	1828.72	420.61	NA
307	NA	NA	NA	NA	NA	NA	NA	NA	NA	NA	NA	NA	NA	NA	NA	NA	6538.62	NA	NA	NA	NA	NA	1352.71	NA	NA	NA	NA	NA	NA	NA	NA	NA	NA	NA	NA	NA	NA	NA	NA	NA	NA	NA	NA	5603.16	2382.64	NA	2960.47	1762.46	NA
308	NA	NA	NA	NA	NA	NA	NA	NA	NA	NA	NA	NA	NA	NA	NA	NA	3918.67	NA	NA	NA	NA	NA	198.18	NA	NA	NA	NA	NA	NA	NA	NA	NA	NA	NA	NA	NA	NA	NA	NA	NA	NA	NA	NA	2110.03	391.13	NA	1812.63	352.58	NA
309	NA	NA	NA	NA	NA	1120.96	NA	NA	NA	NA	NA	1681.86	1067.1	NA	930.57	NA	2198.95	NA	912.07	NA	NA	NA	250.23	NA	NA	NA	NA	NA	NA	NA	NA	NA	NA	NA	NA	NA	NA	NA	NA	NA	NA	NA	506.43	NA	2235.15	NA	NA	NA	NA
310	NA	NA	NA	NA	NA	696.11	NA	NA	NA	NA	NA	1746.84	449.43	NA	185.51	NA	1101.01	NA	296.54	NA	NA	NA	50.77	NA	NA	NA	NA	NA	NA	NA	NA	NA	NA	NA	NA	NA	NA	NA	NA	NA	NA	NA	94.68	NA	858.78	NA	NA	NA	NA
311	NA	NA	NA	NA	NA	653.12	NA	NA	NA	NA	NA	1935.36	456.59	NA	317.11	NA	972.71	NA	479.05	NA	NA	NA	80.13	NA	NA	NA	NA	NA	NA	NA	NA	NA	NA	NA	NA	NA	NA	NA	NA	NA	NA	NA	78.46	NA	1121.06	NA	NA	NA	NA
312	3232.28	NA	NA	NA	NA	NA	NA	4586.99	NA	4140.41	NA	6518.84	NA	NA	NA	NA	10311.2	NA	1757.94	447.47	NA	NA	3692.41	3700.57	NA	NA	NA	NA	NA	NA	NA	NA	6444.24	6986.8	NA	NA	NA	NA	NA	NA	NA	NA	NA	4239.36	6026.05	NA	NA	NA	NA
313	973.28	NA	NA	NA	NA	NA	NA	1097.14	NA	824.21	NA	1456.16	NA	NA	NA	NA	3453.26	NA	804.35	131.78	NA	NA	981.64	1402.84	NA	NA	NA	NA	NA	NA	NA	NA	2430.21	2729.09	NA	NA	NA	NA	NA	NA	NA	NA	NA	1277.05	1754.68	NA	NA	NA	NA
314	813.91	NA	NA	NA	NA	NA	NA	964.64	NA	729.29	NA	1487.46	NA	NA	NA	NA	4639.59	NA	368.25	127.16	NA	NA	935.77	2388.75	NA	NA	NA	NA	NA	NA	NA	NA	3410.61	3758.65	NA	NA	NA	NA	NA	NA	NA	NA	NA	534.37	1422.74	NA	NA	NA	NA
315	411.52	NA	NA	NA	NA	705.35	NA	NA	NA	NA	NA	NA	NA	NA	NA	NA	NA	NA	NA	NA	NA	NA	NA	NA	NA	NA	NA	NA	NA	NA	NA	NA	NA	NA	NA	NA	NA	NA	NA	NA	NA	NA	NA	505.64	512.07	NA	NA	NA	NA
316	459.02	NA	NA	NA	NA	1154.21	NA	NA	NA	NA	334.99	NA	NA	NA	NA	NA	NA	NA	NA	NA	NA	NA	NA	NA	NA	NA	NA	NA	NA	NA	NA	NA	NA	NA	NA	NA	NA	NA	NA	NA	NA	NA	NA	497.6	1044.24	NA	NA	NA	NA
317	1101.37	NA	NA	NA	NA	2471.6	NA	NA	NA	NA	808.88	NA	NA	NA	NA	NA	NA	NA	NA	NA	NA	NA	NA	NA	NA	NA	NA	NA	NA	NA	NA	NA	NA	NA	NA	NA	NA	NA	NA	NA	NA	NA	NA	1734.37	2174.33	NA	NA	NA	NA
318	NA	NA	NA	3248.32	NA	1741.35	3834.27	NA	NA	2116.4	7835.54	2366.73	2661.51	NA	2610.16	1144.72	1365.76	NA	1740.65	1581.12	NA	NA	3006.41	3273.54	NA	698.06	1753.84	NA	1180.64	3596.8	NA	3161.26	4798.02	3107.95	NA	1000.8	2153.57	3364.21	NA	NA	2309.66	NA	1189.79	2675.81	1773.59	NA	NA	4510.05	NA
319	NA	NA	NA	751.7	NA	922.13	1351.41	NA	NA	1634.77	1266.11	236.44	1023.49	NA	1358.45	807.92	1801.45	NA	1168.2	1428.02	NA	NA	1687.03	2010.39	NA	769.65	1300	NA	898.9	2340.46	NA	2023.12	2898.1	1003.27	NA	673.23	1213.78	1961.5	NA	NA	1659.1	NA	870.4	1284.17	1300.13	NA	NA	2510.7	NA
320	NA	NA	NA	1084.62	NA	600.88	831.19	NA	NA	671.31	1567.26	267.48	753.34	NA	691.42	227.31	384.04	NA	236.19	260.02	NA	NA	943.51	1287.14	NA	NA	570.7	NA	287.32	1428.54	NA	729.02	1406.84	152.24	NA	126.92	289.55	634.19	NA	NA	943.49	NA	201.67	619.61	546.32	NA	NA	1695.47	NA
321	431.87	515.05	NA	NA	NA	NA	NA	NA	NA	NA	483.31	NA	NA	NA	656.95	NA	NA	NA	2014.55	NA	NA	NA	NA	NA	NA	NA	NA	NA	NA	NA	NA	614.75	NA	NA	NA	339.3	NA	NA	NA	NA	NA	759.28	669.49	2141.47	558.02	NA	534.23	583.09	NA
322	92.19	126.65	NA	NA	NA	NA	NA	NA	NA	NA	85.35	NA	NA	NA	206.78	NA	NA	NA	246.76	NA	NA	NA	NA	NA	NA	NA	NA	NA	NA	NA	NA	212.04	NA	NA	NA	186.6	NA	NA	NA	NA	NA	146.34	208.21	670	124.44	NA	177.32	59.96	NA
323	570.4	623.61	NA	NA	NA	NA	NA	NA	NA	NA	412.9	NA	NA	NA	768.26	NA	NA	NA	1953.46	NA	NA	NA	NA	NA	NA	NA	NA	NA	NA	NA	NA	701.04	NA	NA	NA	364.57	NA	NA	NA	NA	NA	846.25	631.94	2265.3	512.04	NA	566.8	720.85	NA
324	NA	NA	NA	NA	NA	NA	NA	NA	NA	NA	NA	NA	NA	NA	NA	NA	NA	NA	NA	NA	NA	NA	NA	NA	NA	NA	NA	NA	NA	NA	NA	NA	NA	NA	NA	NA	NA	NA	NA	NA	NA	NA	NA	NA	NA	NA	NA	NA	NA
325	NA	NA	NA	NA	NA	NA	NA	NA	NA	NA	NA	NA	NA	NA	NA	NA	NA	NA	NA	NA	NA	NA	NA	NA	NA	NA	NA	NA	NA	NA	NA	NA	NA	NA	NA	NA	NA	NA	NA	NA	NA	NA	NA	NA	NA	NA	NA	NA	NA
326	NA	NA	NA	NA	NA	NA	NA	NA	NA	NA	NA	NA	NA	NA	NA	NA	NA	NA	NA	NA	NA	NA	NA	NA	NA	NA	NA	NA	NA	NA	NA	NA	NA	NA	NA	NA	NA	NA	NA	NA	NA	NA	NA	NA	NA	NA	NA	NA	NA
327	1305.3	1814.92	4940.46	1285.14	3145.19	1071.11	1146.75	283.64	1274.54	2810.86	1335.27	6399.77	3228.55	NA	625.16	NA	4584.04	1386.95	NA	1358.46	NA	NA	NA	1396.32	1231.14	NA	NA	1060.96	2318.6	6622.86	NA	1597.39	646.59	NA	NA	NA	1136.7	786.19	713.72	359.59	617.08	1397.39	368.8	1052.35	1617.95	NA	2486.83	3466.7	2166.22
328	3676.04	7844.96	12797.1	4308.97	10664.4	4575.22	7424.68	1132.04	5961.84	11502.2	3988.79	14811	12236.5	NA	3011.54	NA	13372.2	4815	NA	7225.42	NA	NA	NA	5141.79	4607.6	NA	NA	7567.13	8242.95	21865	NA	5445.83	3154.24	NA	NA	NA	4980.38	3175.28	3710.98	4025.1	3102.11	5118.02	1625.52	6307.36	5694.19	NA	14319.8	7324.85	7608.77
329	676.62	1485.98	2921.52	697.93	2212.16	1193.31	1193.27	386.19	1023.01	2206.6	591.13	3457.38	2598.81	NA	696.36	NA	3317.48	1201.04	NA	1790.76	NA	NA	NA	1026.4	1557.42	NA	NA	1213	1263.56	3371.67	NA	708.26	562.82	NA	NA	NA	757.25	473.19	449.17	343.44	429.74	881.92	327.79	1161.91	809.79	NA	1961.66	1830.83	1593.96
330	13128.4	9770.47	3776.24	8389.33	2697	8101.95	4799.62	4632.1	9656.83	9602.95	3229.77	2857.11	6195.07	NA	9204.4	6458.36	12585.2	2624.71	8536.63	4485.42	20811.5	9580.45	7092.34	23341.7	5370.5	12365.8	10665.8	9148.32	17310.6	8753.12	NA	3750.74	2274.3	15790.3	2404.85	3135.57	10891.6	13738.2	10549	4056.95	7516.1	7193.84	7106.43	9464.32	13899.7	3235.46	1076.82	1797.7	3951.92
331	7507.98	5490.63	2467.92	5229.57	1104.92	5062.65	3992.52	3922.2	4861.65	4910.16	1526.73	1712.02	3406.9	NA	5011.14	3412.08	7225.06	1622.36	4733.4	2224.98	11823.2	4876.84	3598.95	12083.2	2611.88	6988.57	5874.87	6322.53	8984.85	4600.71	NA	2068.51	954.04	8663.01	1172.91	1381.02	5620.22	7678.68	5782.1	2297.02	4496.46	3763.06	4134.46	4741.37	8017.18	1718.34	678.36	1088.75	1848.74
332	13480.6	9520.85	3572.97	8212.75	1585.89	8975.35	3940.81	7411.98	10725.2	10183.4	2310.04	3497.53	5339.73	NA	9192.76	5074.92	9582.4	2495.02	7514.66	4320.9	20111.7	7057.18	5614.7	20915.8	4163.68	11881.8	9575.77	10435.9	16131.4	6954.33	NA	3065.39	1810.3	17471.2	2210.42	3235.84	10501.2	13733.7	10608.6	3221.43	6229.58	7186.33	7375.35	9666.55	14064.6	3312.64	899.34	2303.11	3537.16
333	NA	99.73	NA	NA	NA	NA	NA	673.61	NA	NA	NA	NA	NA	NA	NA	NA	NA	NA	NA	NA	NA	NA	254.63	290.47	NA	NA	NA	NA	NA	NA	NA	NA	179.45	NA	NA	NA	119	NA	NA	NA	NA	NA	NA	NA	NA	NA	NA	NA	NA
334	NA	638.83	NA	NA	NA	NA	NA	1407.58	NA	NA	NA	NA	NA	NA	NA	NA	NA	NA	NA	NA	NA	NA	1022.64	780.05	NA	NA	NA	NA	NA	NA	NA	NA	682.3	NA	NA	NA	567.27	NA	NA	NA	NA	NA	NA	NA	NA	582.35	NA	NA	NA
335	NA	198.21	NA	NA	NA	NA	NA	629.49	NA	NA	NA	NA	NA	NA	NA	NA	NA	NA	NA	NA	NA	NA	302.87	239.99	NA	NA	NA	NA	NA	NA	NA	NA	155.81	NA	NA	NA	166.75	NA	NA	NA	NA	NA	NA	NA	NA	273.12	NA	NA	NA
336	18845.1	25707.7	48286.4	23687.8	43224	30645.2	34838.2	32604.7	52452.6	19829.2	25820.9	39689.9	51011.9	NA	34142.6	20748.7	86719.5	23530.7	61793.4	29495.3	19850	31231.4	37928.4	22956.9	42865.1	25673.5	23941.5	41848.7	24066.1	33797.7	NA	28408.9	26583	7409.83	30210.5	31886	31473.8	30211.6	31547.4	27945	44661.1	24164.1	24555.5	17115.5	33824.7	34367.5	33692.3	31845.4	50378.1
337	58814.3	78297.3	143480	66311	132111	94173.5	109848	99495.4	155059	60650.5	77555.5	117192	149691	NA	98995.1	61819.8	256093	66950	177853	82569.7	55969.9	93573.2	110914	68126.2	129630	75008.5	68921.3	117869	69421.2	100218	NA	85337.8	74855.1	20569.8	82386.1	89276.2	90729.6	90926	93872.6	86111	126360	68642.4	70578.4	48130.8	96503.1	98039.7	97190.9	88458.8	137299
338	44317.2	59434.7	109140	44901.1	96221.1	73954.4	85696.1	77085.6	115036	45180.3	56955.8	88231.3	112041	NA	74484	47260.1	191777	48552.7	124708	57251.8	40920.5	70721.3	84822.3	50108.2	96261.8	57796.2	52741	85349.6	48648.9	76672.1	NA	64317.5	57986.7	15753.6	61367.6	70654.9	68171.1	68292.9	72538.9	65446.9	95542.4	52794	52634.6	34606.8	69506.4	71238.6	69090.5	63685.3	102409
339	25655.7	34904.3	65781.2	25285.2	57231.4	41910.8	47589.5	43909.2	69586.2	26674.5	35006.8	53233.2	66594.8	NA	45206.1	28030.8	112958	29255	77709.5	35159.4	23785.9	40116.8	49986.2	28831.8	54956.8	33431.7	31298	50426.9	27830.5	42443.8	NA	36674.3	34202.2	9210.45	34105.6	39375	38930.7	38783.7	41597.3	36121.6	53220.2	30605.4	31984.1	21143.3	41963.7	44466.9	42225.5	38221.3	58290.8
340	3041.21	3105.25	5354.13	1942.55	6757.69	3367.51	6112.72	4996.72	8979.71	1930.71	4216.27	4026.48	4678.25	NA	2433.01	6560.39	14019.8	4405.92	13095.1	6573.24	4389.92	8088.57	9444.36	6000.41	12315.9	3167.38	4083.6	5032.52	2318.46	2187.08	NA	811.44	NA	NA	NA	5402.72	5513.46	4549.88	4970.43	3282.12	3148.3	1679.04	1654.55	1122.51	3518.75	4547.66	2372.68	2091.5	3118.82
341	4250.77	4426.56	6789.94	3343.08	8470.86	4181.42	7554.47	5946.43	11847.1	3799.48	5207.18	5335.51	6070.46	NA	2788.17	7225.1	16292.8	4548.03	15612.6	7937.57	4917.31	8786.76	10793.9	6885.48	13951.6	3756.61	5229.85	5361.52	3375.6	2586.28	NA	988.5	NA	NA	NA	5803.4	5893.46	5133.43	5205.78	3724.81	3296.51	1845.75	2111.2	1671.53	3914.83	5755.65	2466.24	2396.32	3915.26
342	1792	2009.21	2797.92	1625.41	3875.25	1817.13	3948.63	2633.1	4561.64	1334.29	2096.98	2247.14	2686.27	NA	1267.04	3430.34	7010.45	1903.08	7644.73	3501.73	2152.03	4489.33	5040.99	3215.08	6081.36	1491.68	2059.16	1633.63	1257.77	961.91	NA	366.07	NA	NA	NA	2459.28	2646.41	2244.66	2302.19	1690.29	1537.9	1131.69	969.38	753.48	2039.79	2518.18	1313.48	1248.16	2029.08
343	602.02	NA	NA	NA	NA	NA	1293.6	NA	NA	NA	458.18	643.27	NA	NA	NA	NA	7248.22	756.38	850.69	NA	1294.02	793.93	NA	2495.29	451.71	430.77	NA	NA	NA	NA	NA	350.86	NA	7659.76	NA	NA	1173.3	633.83	1432.85	1013.54	NA	NA	NA	1870.51	NA	NA	NA	NA	NA
344	468.17	NA	NA	NA	NA	NA	905.84	NA	NA	NA	152.24	572.05	NA	NA	NA	NA	5843.65	425.91	756.28	NA	1190.75	482.82	NA	2189.83	472.43	217.22	NA	NA	NA	NA	NA	288.08	NA	6252.89	NA	NA	836.07	487.9	1216.7	762.04	NA	NA	NA	1903.04	NA	NA	NA	NA	NA
345	1587.59	NA	NA	NA	NA	NA	2444.84	NA	NA	NA	899.28	1907.97	NA	NA	NA	NA	11182.9	1494.41	1948.44	NA	2371.44	1905.24	NA	4509.66	950.05	1233.22	NA	NA	NA	NA	NA	1271.49	NA	12627	NA	NA	1740.98	899.33	3905.17	1888.67	NA	NA	NA	4311.02	NA	NA	NA	NA	NA
346	214113	114922	243423	216564	282479	196110	163026	183253	73978.2	120589	349979	312147	276465	NA	276444	259026	775709	226492	312820	265868	243611	121712	108001	295700	540453	218525	214732	280090	216023	847984	NA	211383	120137	124336	NA	94871.8	176163	258705	210776	189137	337257	53773.4	239604	181560	223682	235032	53112.7	312044	78305.4
347	1501.09	NA	1654.23	2149.03	2871.43	3929.64	1798.14	1788.15	NA	NA	3758.26	6083.72	6784.51	NA	4740.95	3062.38	10065.1	4437.17	725.74	NA	NA	NA	NA	NA	2022.87	NA	781.58	2079.64	2456.41	6267.38	NA	1538.17	NA	1178.05	NA	NA	557.78	1620.77	NA	NA	850.8	NA	4025.94	1157.62	4330.18	1369.06	NA	4910.52	646.6
348	63729.3	30646.7	71973.2	66104.2	86936.8	62173.1	51963.8	56873.3	20019.4	38277.1	97038.1	100951	89437.4	NA	92246.8	78828.7	218094	72406.6	98744.8	84416.6	74653.9	38969.8	37152	92098.1	153197	70666.7	66492.5	87471.7	69652.5	254317	NA	73658.5	40950.1	42672.8	NA	32328.2	60154.3	78024	63227	56410.6	104377	18397.7	71985.1	55249.8	69154.5	76860.7	18760	99093.7	26251.3
349	122134	66472.6	135387	129431	160017	118135	100739	109459	44131.7	69872.7	193816	178414	157721	NA	168146	148690	431317	129561	177082	151951	136654	75056.4	63667.7	177024	303672	136530	122258	160325	124341	490321	NA	129838	76033.6	78227.5	NA	62235.1	110257	148977	127199	113430	202106	35132.6	136940	107587	128015	141326	33886.9	191010	46664.1
350	NA	NA	NA	NA	NA	NA	NA	NA	NA	NA	NA	NA	NA	NA	NA	956.45	NA	NA	NA	NA	NA	NA	NA	NA	1092.1	NA	NA	NA	NA	NA	NA	NA	NA	NA	NA	NA	NA	NA	NA	NA	NA	NA	NA	NA	NA	NA	NA	NA	NA
351	NA	NA	NA	NA	NA	NA	NA	NA	NA	NA	NA	NA	NA	NA	NA	160.03	NA	NA	NA	NA	NA	NA	NA	NA	131.42	NA	NA	NA	NA	NA	NA	NA	NA	NA	NA	NA	NA	NA	NA	NA	NA	NA	NA	NA	NA	NA	NA	NA	NA
352	NA	NA	NA	NA	NA	NA	NA	NA	NA	NA	NA	NA	NA	NA	NA	1007.91	NA	NA	NA	NA	NA	NA	NA	NA	1154.01	NA	NA	NA	NA	NA	NA	NA	NA	NA	NA	NA	NA	NA	NA	NA	NA	NA	NA	NA	NA	NA	NA	NA	NA
353	1241.88	1080.51	2019.03	620.47	2714.23	520.02	470.15	530.22	1377.65	777.09	1422.24	425.27	1740.35	NA	1141.78	1529.51	5198.33	1036.51	3009.42	3383.54	2171.27	951.29	1759.16	1253.09	2373.2	799.78	2906.29	1643.05	2137.34	2783.1	NA	1524.33	444.16	383.96	1093.64	842.22	1989.34	866.3	1486.2	594.84	1627.11	1014.83	1615.3	671.05	1802.51	1605.77	1445.57	5361.6	1190.23
354	2088	2119.9	4414.3	1317.34	4398.92	1550.9	1197.85	1413.36	2666.48	2003.63	2290.67	1163.17	3018.83	NA	3445.96	2382.42	11319.3	1984.04	5739.72	7474.34	4767.16	1955.69	3248.65	2661.88	4509.52	1526.51	6381.7	3539.56	4961.84	5977.02	NA	2918.22	1066.72	824.21	2042.53	1490.81	4488.08	2145.94	3793.82	1749.18	3718.24	1870.51	3146.03	1243.42	3437.2	2977.71	2623.97	11038	2485.77
355	292.02	243.21	590.16	563.84	2128.95	577.15	NA	723.79	1184.57	1929.05	1123.28	795.98	489.16	NA	217.53	402.18	5323.42	973.37	2748.51	3689.01	2439.16	1194.71	1474.66	1250.42	713.44	730.83	2849.11	1889.48	2132.09	3022.21	NA	444.75	540.48	469.59	1029.53	792.58	2310.86	1055.11	1670.26	866.67	2018.76	305	1452.46	658.38	1674.33	1531.36	1427.19	6085.79	584.84
356	NA	NA	NA	NA	NA	NA	NA	NA	NA	NA	NA	NA	NA	NA	NA	NA	NA	NA	NA	NA	NA	NA	NA	NA	NA	NA	NA	NA	NA	NA	NA	NA	NA	NA	NA	NA	NA	NA	NA	NA	NA	NA	NA	NA	NA	NA	NA	NA	NA
357	NA	NA	138.29	NA	256.48	NA	NA	98.84	NA	NA	NA	NA	NA	NA	NA	NA	NA	NA	NA	NA	NA	NA	NA	NA	NA	NA	NA	NA	NA	NA	NA	NA	NA	NA	NA	NA	NA	NA	NA	NA	NA	NA	NA	NA	NA	NA	NA	NA	NA
358	NA	NA	90.22	NA	224.84	NA	NA	172.32	NA	NA	NA	NA	NA	NA	NA	NA	NA	NA	NA	NA	NA	NA	NA	NA	NA	NA	NA	NA	NA	NA	NA	NA	NA	NA	NA	NA	NA	NA	NA	NA	NA	NA	NA	NA	NA	NA	NA	NA	NA
359	483.8	NA	NA	NA	NA	NA	NA	NA	NA	NA	NA	NA	NA	NA	283.69	NA	NA	NA	NA	NA	NA	NA	NA	NA	NA	NA	NA	NA	NA	NA	NA	NA	NA	NA	NA	NA	NA	NA	NA	NA	NA	NA	NA	NA	NA	NA	NA	NA	NA
360	1943.19	NA	NA	NA	NA	NA	NA	NA	NA	NA	NA	NA	NA	NA	2067.71	NA	NA	NA	NA	NA	NA	NA	NA	NA	NA	NA	NA	NA	NA	NA	NA	NA	NA	NA	NA	NA	NA	NA	NA	NA	NA	NA	NA	NA	NA	NA	NA	NA	NA
361	2111.93	NA	NA	NA	NA	NA	NA	NA	NA	NA	NA	NA	NA	NA	3417.55	NA	NA	NA	NA	NA	NA	NA	NA	NA	NA	NA	NA	NA	NA	NA	NA	NA	NA	NA	NA	NA	NA	NA	NA	NA	NA	NA	NA	NA	NA	NA	NA	NA	NA
362	1884.78	866.91	3988.71	938.46	693.67	360.78	518.59	916.02	4508.73	694.42	151.81	357.33	5074.19	NA	1216.57	2245.2	7087.47	1329.71	4797.1	1495.11	13284.5	2054.56	16004.4	753.84	666.86	1651.47	1692.86	2996.5	2360.85	1757.4	NA	1947.06	1812.53	397.32	8254.03	896.81	190.81	2192.08	2302.15	3483.06	4425.9	1013.64	545.94	295.4	2230.72	602.76	2173.58	1930.88	1132.27
363	5711.93	2529.64	12531.5	3065.48	2297.02	1574.7	2803.45	2802.81	14383.2	2838.24	1469.69	2280.36	15396.9	NA	3834.43	6304	21564	5258.95	14261.9	3639.11	44175.6	7012.53	50905.6	2028.94	3145.31	4505.43	5753.29	10260.6	7564.86	4853.6	NA	7453.99	4659.97	1425.25	22386.5	3199.61	1457.88	7715.56	8412.41	12770.6	13577.4	4109.48	1680.35	1114.74	8166.47	1729.04	6776.33	7550.79	3404.35
364	16218.1	6852.55	34063	10005.9	8112.66	4604.24	8647.33	8581.65	39070.6	8365	4762.28	6704.3	43483.3	NA	11282.1	15829.3	58605.4	13399.5	35713.2	11862.9	95698.4	19065.9	111188	7013.56	8367.88	12298.5	14741.4	27702.6	20480.9	13335.8	NA	18028.7	12142.1	2855.12	60497.8	9015.11	5689.62	18811.6	21330.3	32087.2	47114.8	10637.2	4775.73	3394.53	19493.1	5595.25	18897.6	21444.8	9604.58
365	3382.19	773.84	938.5	815.45	1740.67	810.88	2076.95	5095.38	1109.48	2730.23	703.19	1087.66	931.31	NA	2389.52	998.59	2078.43	447.89	2603.21	1353.27	6871.68	1013.78	8308.51	2744.22	1375.2	3166.01	1636.72	5380.21	6062.8	NA	NA	526.62	NA	NA	NA	3361.34	3658.15	1281.96	3523.94	NA	1274.11	1154.94	1564.76	NA	3434.66	675.05	1574.48	903.57	908.14
366	3616.99	1217.66	1157.42	1105.7	2001.76	1106.67	2306.96	6075.47	1442.33	3120.75	1016.26	1051.03	1226.12	NA	2394.56	1191.38	2373.38	569.56	3323.1	1589.84	7407.4	1535.14	9039.41	2922.79	1873.12	3186.92	1746.63	6274.38	6613.03	NA	NA	618.4	NA	NA	NA	3567.17	3739.49	1414.52	3813.69	NA	1661.67	1502.52	1854.81	NA	4123.78	962.04	1823.56	1138.38	1086.02
367	1202.34	460.75	445.95	553.05	995.25	397.67	882.39	2684.89	419.97	1094.22	274.57	358.4	498.1	NA	636.83	332.3	804.17	152.16	945.77	342.3	2358.8	471.89	2771.94	1527.69	606.72	967.83	722.18	2143.26	2281.23	NA	NA	98.12	NA	NA	NA	1039.84	1112.81	427.13	1213.99	NA	336.96	427.78	651.49	NA	1535.97	256.94	554.96	543.69	390.53
368	NA	NA	NA	NA	NA	NA	NA	NA	NA	NA	NA	NA	NA	NA	NA	NA	NA	NA	NA	NA	NA	NA	NA	NA	NA	NA	NA	NA	NA	NA	NA	NA	NA	NA	NA	NA	NA	NA	NA	NA	NA	NA	NA	NA	NA	NA	NA	NA	NA
369	NA	NA	NA	NA	NA	NA	NA	NA	NA	NA	NA	NA	NA	NA	NA	NA	NA	NA	NA	NA	NA	NA	NA	NA	NA	NA	NA	NA	NA	NA	NA	NA	NA	NA	NA	NA	NA	NA	NA	NA	NA	NA	NA	NA	NA	NA	NA	NA	NA
370	NA	NA	NA	NA	NA	NA	NA	NA	NA	NA	NA	NA	NA	NA	NA	NA	NA	NA	NA	NA	NA	NA	NA	NA	NA	NA	NA	NA	NA	NA	NA	NA	NA	NA	NA	NA	NA	NA	NA	NA	NA	NA	NA	NA	NA	NA	NA	NA	NA
371	19112.3	11377.2	15460.3	11925	8360.49	9400.44	14628.2	9267.17	27741.3	8923.03	20775.7	4769.88	9557.88	NA	18557.1	12716.6	25021	4666.04	8071.69	7368.4	9081.49	9912.31	5655.2	NA	13083.8	12451.5	5820.91	NA	8257.71	11139.6	NA	13804.6	9895.46	9669.79	NA	33249.7	19777.6	16895.2	23298.5	NA	NA	9533.77	13637.5	7607.46	13438.9	14597.5	2576.98	16385.6	16068.9
372	2679.92	1226.48	2172.96	1588.97	977.87	1082.82	2220.2	1417.81	4970.24	1449.88	3583.71	452.86	1365.48	NA	3629.93	2192.71	4442.09	576.03	1460.53	1427.65	1654.3	1760.61	697.41	NA	1939.64	2234.89	962.25	NA	1123.11	1815.55	NA	2177.98	1408.25	1269.29	NA	5365.43	3247.61	2737.55	4138.69	NA	NA	1354.09	2519.2	1388.61	2591.42	2705.74	574.85	3108.31	2606.62
373	4437.35	2376.97	3794.43	2349.03	1722.42	2138.46	3242.12	2250.05	6726.11	2111.98	4916.36	903.95	2354.91	NA	4965.12	2863.93	5906.08	810.88	1779.58	1928.29	2344.84	2340.18	1120.7	NA	3199.18	2760.51	1238.6	NA	1621.19	2785.9	NA	3159.03	1937.79	2146.94	NA	7792.12	4520.5	4043.3	5723.84	NA	NA	2128.91	3573.07	1844.82	3416.97	3562.86	577.64	3828.16	3148.99
374	NA	NA	NA	NA	NA	NA	NA	NA	NA	NA	NA	NA	NA	NA	NA	NA	NA	NA	NA	NA	NA	NA	NA	NA	NA	NA	NA	NA	NA	NA	NA	NA	NA	NA	NA	NA	NA	NA	NA	NA	NA	NA	NA	NA	NA	NA	NA	NA	NA
375	NA	NA	NA	NA	NA	NA	NA	NA	NA	NA	NA	NA	NA	NA	NA	NA	NA	NA	NA	NA	NA	NA	NA	NA	NA	NA	NA	NA	NA	NA	NA	NA	NA	NA	NA	NA	NA	NA	NA	NA	NA	NA	NA	NA	82.21	NA	NA	NA	NA
376	NA	NA	NA	NA	NA	NA	NA	NA	NA	NA	NA	NA	NA	NA	NA	NA	NA	NA	NA	NA	NA	NA	NA	NA	NA	NA	NA	NA	NA	NA	NA	NA	NA	NA	NA	NA	NA	NA	NA	NA	NA	NA	NA	NA	NA	NA	NA	NA	NA
377	6520.63	10808.2	6368.21	9530.92	6843.29	16146.1	17357.8	11746	5750.9	10856.2	14441.4	14749.1	11344.2	NA	12089.3	9256.59	6909.76	7528.78	11386.2	7607.21	11535.1	8406.69	11273	12139.2	3731.61	7612.77	5947.91	5844.84	5687.99	6030.84	NA	8097.22	10753.7	6920.08	1764.21	9378.28	9868.95	6629.58	7269.99	6586.61	10064.6	9722.73	8827.29	11575.2	10965.1	13384.6	9933.75	12872.5	7874.89
378	2742.8	4536.15	2024.48	4394.51	3485.2	8233.94	8503.51	5801.22	2551.35	4972.77	7519.21	6853.89	4801.26	NA	6388.23	3916.89	3125.79	3515.15	5194.15	3632.56	5370.08	3543.77	5373.61	5791.75	965.85	3456.89	2037.46	2400.63	2424	2512.75	NA	3714.42	4629.6	3305.32	525.8	4330.27	4394.85	3073.65	2964.04	2467.2	4969.98	4254.6	3411.87	5595.69	5190.84	6635.2	3878.25	6041.5	3847.18
379	9313	13823.8	7062.35	13346.1	10720.6	21941.3	24224.6	15151.6	6716.44	14463.6	20025.2	18275.9	13489	NA	16556.5	8668.18	7381.6	8258.9	12419.6	7924.31	13311.1	9770.49	13430.1	14614	3203.29	9238.92	5068.57	4767.88	5902.76	7419.11	NA	9499.91	12200.2	8393.58	1469.79	9954.93	10294.2	7912.52	8484.98	7249.65	12303.3	11108.5	7801.16	11632.8	10997	15267.1	7982.15	12876.2	8773.52
380	80.26	378.08	229.23	NA	NA	NA	431.61	501.21	NA	382.59	NA	NA	NA	NA	1109.28	NA	477.57	519.55	706.4	448.27	1028.8	NA	NA	668.01	489.37	578.46	293.79	NA	404.64	NA	NA	483.24	578.75	162.01	1037.05	NA	424.53	468.45	173.89	850.12	684.34	158.42	618.8	585.43	349.64	881.28	241.15	1034.21	NA
381	536.21	1796.33	1920.9	NA	NA	NA	1656.93	2255.84	NA	2553.74	NA	NA	NA	NA	3489.54	NA	2506.77	2064.21	3469.54	2592.61	3945.81	NA	NA	3094.07	2333.83	1957.53	2020.61	NA	2089.32	NA	NA	1818.93	3364.56	1810.41	3759.61	NA	2891.64	2756.66	2589.69	5041.1	3539.02	1662.28	2354.47	2275.26	1620.11	4009.23	1509.09	4974.29	NA
382	1054.06	1134.77	1430.36	NA	NA	NA	1775.06	2584.06	NA	1473.19	NA	NA	NA	NA	3301	NA	2172.51	2424.81	2562.6	1666.11	2882.1	NA	NA	1984.24	1601.22	1754.49	2065.77	NA	1759.58	NA	NA	2089.97	1974.87	1426.45	3412.77	NA	1675.07	2925.8	1655.52	2845.45	2211.06	1440.89	2250.51	2089.34	1746.4	3189.62	2026.22	5614.04	NA
383	NA	NA	NA	NA	NA	NA	NA	NA	NA	NA	NA	NA	NA	NA	NA	NA	NA	NA	NA	NA	NA	NA	NA	NA	NA	NA	NA	NA	NA	NA	NA	NA	NA	NA	NA	NA	NA	NA	NA	NA	NA	NA	NA	NA	NA	NA	NA	NA	NA
384	NA	NA	NA	NA	NA	NA	NA	NA	NA	NA	NA	NA	NA	NA	NA	NA	NA	NA	NA	NA	NA	NA	NA	NA	NA	NA	NA	NA	NA	NA	NA	NA	NA	NA	NA	NA	NA	NA	NA	NA	NA	NA	NA	NA	NA	NA	NA	NA	NA
385	NA	NA	NA	NA	NA	NA	NA	NA	NA	NA	NA	NA	NA	NA	NA	NA	NA	NA	NA	NA	NA	NA	NA	NA	NA	NA	NA	NA	NA	NA	NA	NA	NA	NA	NA	NA	NA	NA	NA	NA	NA	NA	NA	NA	NA	NA	NA	NA	NA
386	NA	NA	NA	NA	NA	177.83	315.89	NA	NA	NA	NA	101.79	NA	NA	NA	NA	NA	NA	NA	NA	225.6	NA	602.67	NA	NA	219.38	101.45	NA	197.9	NA	NA	539.92	890.52	517.34	NA	569.81	NA	NA	NA	NA	NA	333.91	NA	341.26	NA	NA	NA	329.49	62.15
387	NA	NA	NA	NA	NA	114.46	304.54	NA	NA	NA	NA	103.98	NA	NA	NA	NA	NA	NA	NA	NA	NA	NA	447.44	NA	NA	50.59	170.8	NA	211.78	NA	NA	169.92	445.87	176.79	NA	154.07	NA	NA	NA	NA	NA	187.81	NA	86.06	NA	NA	NA	225.16	150.15
388	NA	NA	NA	NA	NA	533.34	836.04	NA	NA	NA	NA	211.84	NA	NA	NA	NA	NA	NA	NA	NA	194.47	NA	699.76	NA	NA	139.74	231.7	NA	121.46	NA	NA	802.01	1097.2	565.14	NA	471.41	NA	NA	NA	NA	NA	807.38	NA	804.29	NA	NA	NA	778.69	98.34
389	NA	NA	NA	NA	NA	NA	NA	NA	NA	NA	NA	NA	NA	NA	NA	508.75	NA	302.44	652.82	501.73	1056.59	603.55	1641.78	1405.89	908.17	805.87	739.6	NA	492.1	412.53	NA	481.99	958.27	607.72	NA	925.07	766.02	NA	295.52	318.37	860.77	575.55	NA	869.24	503.09	433.01	477.32	1268.55	253.76
390	NA	NA	NA	NA	NA	NA	NA	NA	NA	NA	400.75	NA	NA	NA	NA	621.75	NA	373.41	785.32	748.75	982.52	438.4	1788.46	956.11	717.84	501.37	704.04	NA	499.3	648.18	NA	458.97	847.62	505.95	NA	497.89	707.15	NA	221.67	338.23	919.92	763.17	NA	745.78	333.87	384.38	573.25	1269.88	170.38
391	NA	NA	NA	NA	NA	NA	NA	NA	NA	NA	245.09	NA	NA	NA	NA	588.01	NA	368.58	978.62	851	1193.81	464.64	2176.51	1417.89	653.15	679.93	1005.37	NA	759.28	712.98	NA	684.98	998.23	549.52	NA	630.3	816.22	NA	356.5	461.25	1019.51	1052.48	NA	1180.95	548.17	485.61	666.54	1391.12	336.05
392	202.69	NA	NA	NA	NA	NA	748.55	611.02	NA	358.1	406.5	509.14	NA	NA	NA	NA	NA	NA	NA	NA	NA	NA	781	435.26	NA	270.38	NA	NA	NA	NA	NA	NA	512.16	331.95	NA	NA	NA	NA	NA	NA	569.32	NA	NA	NA	NA	NA	NA	487.66	NA
393	143.34	NA	NA	NA	NA	NA	636.49	665.63	NA	216.85	126.99	332.2	NA	NA	NA	NA	NA	NA	NA	NA	NA	NA	582.24	228.54	NA	NA	NA	NA	NA	NA	NA	NA	345.59	220.82	NA	NA	NA	NA	NA	NA	570.26	NA	NA	NA	NA	NA	NA	313.09	NA
394	171.2	NA	NA	NA	NA	NA	1273.91	802.79	NA	473.64	550.42	455.54	NA	NA	NA	NA	NA	NA	NA	NA	NA	NA	789.98	455.08	NA	248.77	NA	NA	NA	NA	NA	NA	517.32	415.47	NA	NA	NA	NA	NA	NA	649.9	NA	NA	NA	NA	NA	NA	689	NA
395	271.52	308	486.55	NA	149.31	362.01	184.57	557.31	230.23	398.55	329.91	382.2	313.39	NA	976.95	769.5	236.85	553.04	903.31	432.03	782.38	719.62	807.3	520.8	485.45	647.63	325.64	158.81	402.48	361.19	NA	512.07	533.66	279.03	545.21	415.5	527.07	480.74	NA	381.25	641.33	449.66	372.61	336.14	392.26	831.98	773.28	314.34	281.13
396	394.59	220.7	613.81	NA	263.65	358.63	524.02	685.74	268.94	337.33	345.2	550.21	485.14	NA	1207.67	886.88	591.8	794.35	1115.48	595.26	976.77	797.3	1126.65	626.68	665.64	834.07	530.31	512.72	506.31	554.03	NA	509.49	681.23	339.39	297.72	507.4	557.33	737.41	NA	532.63	942.46	542.38	375	415.79	562.42	1066.4	960.61	515.59	330.79
397	331.84	328.67	567.85	NA	549.73	478.3	343.26	610.63	383.61	400.13	1110.05	281.35	375.15	NA	1116.65	789.69	414.15	676.07	1004.65	628.59	902.63	748.29	975.47	750.2	573.33	975.41	529.96	481.01	520.79	647.84	NA	495.79	657.01	347.96	409.36	460.46	615.34	675.18	NA	345.72	755.43	594.85	454.22	418.9	574.36	1107.32	643.2	544.74	445.6
398	2094.65	2662.61	3237.18	2366.65	3404.49	2785.45	3943.05	3720.31	2541.51	3768.81	2749.57	3504.57	2971.43	NA	4105.59	2662.45	1793.33	2934.78	4026.42	2120.29	3438.06	2949.67	3880.8	2933.76	2434.48	2639.37	2478.63	2682.17	2380.88	1920.05	NA	2535.26	2954.53	2314.82	4439.57	3558.5	3173.1	3264.11	4179.29	5041.38	3641.55	2919.69	2288.62	2254.4	2226	4071.23	1681.88	3547.58	2329.29
399	3036.53	4025.44	4181.58	4138.82	4441.88	4436.16	5442.83	5273.15	3199.25	4785.19	3602.6	4668.02	4300.75	NA	5652.19	3582.31	2622.07	3946.07	5178.68	2823.86	4489.18	3981.14	5258.22	3896.21	3367.87	3504.1	3545.68	4069.62	2316.82	2874.78	NA	3453.71	4439.64	3059.5	6452.97	4596.67	4478.8	4155.7	5290.25	6381.47	5309.31	3884.43	3307.96	3316.38	2946.68	5664.18	2064.85	4752.7	3506.65
400	2400.6	2891.54	3398.71	3397.48	3952.61	3604.92	4737.39	3597.31	2875.02	4201.82	2671.28	3741.19	3134.79	NA	4257.25	2779.28	1864.63	2780.42	4114.41	1933.48	3318.05	2763.01	4175.07	3011.9	2021.9	2533.56	2588.84	2627.81	1917.16	2173.78	NA	2406.57	3449.91	2515.13	4813.01	3217.06	3812.61	3256.78	4308.14	6450.9	4158.79	2948.13	2574.38	2592	1994.71	4555.14	1393.73	3856.99	3007.17
401	NA	NA	NA	NA	NA	NA	NA	NA	NA	NA	NA	NA	NA	NA	NA	NA	NA	NA	NA	NA	NA	NA	NA	NA	NA	NA	NA	NA	NA	NA	NA	NA	NA	NA	NA	NA	NA	NA	NA	NA	NA	NA	NA	NA	NA	NA	NA	NA	NA
402	NA	NA	NA	NA	NA	NA	NA	NA	NA	NA	NA	NA	NA	NA	NA	NA	NA	NA	NA	NA	NA	NA	NA	NA	NA	NA	NA	NA	NA	NA	NA	NA	NA	NA	NA	NA	NA	NA	NA	NA	NA	NA	NA	NA	NA	NA	NA	NA	NA
403	137.34	NA	NA	NA	NA	NA	NA	NA	NA	NA	NA	NA	NA	NA	NA	NA	NA	NA	NA	NA	NA	NA	NA	NA	NA	NA	NA	NA	NA	NA	NA	NA	NA	NA	NA	NA	NA	NA	NA	NA	NA	NA	NA	NA	NA	NA	NA	NA	NA
404	2405.93	3008.84	2967.41	1862.25	1370.28	2249.63	2505.76	2542.19	1946.01	2557.66	2393.65	3104.18	2074.44	NA	3859.14	962.39	845.53	1067.59	1583.42	1091.27	1528.78	924.23	2018.79	1287.67	697.29	1336.74	1503.06	1874.29	1131.19	1318.19	NA	2119.68	2176.22	1493.98	4672.65	2222.71	1987.28	1396.06	1888.37	2472.85	2386.25	1969.66	NA	1674.47	1208.8	1399.2	1347.88	1903.29	1286.71
405	4415.18	5222.5	5615.92	3312.6	2884.18	3775.02	4516.76	4204.17	3558.06	4542.43	4155.38	5749.07	3654.04	NA	6634.3	1636.73	1472.71	2130.32	2756.07	1544.96	2586.33	1556.32	3775.68	2301.44	1260.95	2510.59	2470.72	2977.51	2265.3	2599.23	NA	3998.57	4070.91	2673.13	7807.68	3886.55	3670.98	2693.12	3934.42	4955.5	4767.81	3706.03	NA	3244.86	2129.94	2674.01	2613	3879.04	2265.41
406	1896.12	2429.88	2483.28	1522.75	1324.64	1549.98	1715.87	1684.12	1087.36	2055.18	1633.83	2556.16	1521.31	NA	2907.89	585.94	545.36	741.65	1012.4	544.74	973.96	889.63	1320.39	1033.11	449.8	871.8	826.12	1313.34	758.63	963.43	NA	1570.25	1503.35	1021.29	3165.9	1512.12	1443.32	851.11	1527.54	2166.89	2085.26	1363.36	NA	1224.12	863.65	1150.28	1044.28	1365.92	896.52
407	3559.38	3978.7	4557.71	2545.05	NA	3790.56	4891.94	NA	NA	NA	2820.93	2895.66	NA	NA	5731.47	2672.34	2060.27	2159.32	3609.36	2542.29	3432.04	3115.38	4316.72	2804.57	1994.23	2716.47	3234.04	3624.74	2367.49	4055.29	NA	2407.08	2250.64	1316.6	4497.31	3061.09	3301.39	3118.7	3083.24	4863.71	3582.95	2190.12	1635.93	2914.86	2690.89	3577.92	2237.11	3810.33	1984.35
408	2344.98	2791.93	2605.21	1535.87	NA	2041.68	2783.98	NA	NA	NA	1999.61	955.73	NA	NA	3119.65	1584.95	894.63	1379.55	2369.71	1486.95	2266.44	1799.52	2728.95	1684.04	1118.63	1735.38	1707.4	1745.08	1486.79	1637.97	NA	1564.75	1461.7	883.16	3159.03	1695.02	2261.67	1803.45	2084.88	2279	2140.79	1596.23	947.75	2199.62	1856.68	2255.2	1652.05	2531.22	1584.23
409	1413.88	1491.64	1609.59	989.74	NA	994.16	2229.51	NA	NA	NA	1370.97	941.11	NA	NA	1560.35	947.74	690.27	799.84	1294.39	783.04	1224.69	1097.31	1476.69	904.38	654.76	1097.94	893.07	1034.83	881.77	1054.9	NA	834.29	920.56	489.74	1985.91	1019.63	1164.66	940.25	1334.55	1933.93	1454.68	904.58	679.8	1274.31	1092.03	1408.29	1029.97	1374.56	952.72
410	NA	NA	174.44	NA	NA	NA	NA	NA	NA	NA	NA	NA	NA	NA	NA	NA	NA	NA	NA	NA	NA	NA	NA	NA	NA	NA	NA	NA	NA	NA	NA	NA	NA	NA	NA	NA	NA	NA	NA	NA	NA	NA	NA	NA	NA	NA	NA	NA	NA
411	NA	NA	757.37	NA	NA	NA	NA	NA	NA	NA	NA	NA	NA	NA	NA	NA	NA	NA	NA	NA	NA	NA	NA	NA	NA	NA	NA	NA	NA	NA	NA	NA	NA	NA	NA	NA	NA	NA	NA	NA	NA	NA	NA	NA	NA	NA	NA	NA	NA
412	NA	NA	189.39	NA	NA	NA	NA	NA	NA	NA	NA	NA	NA	NA	NA	NA	NA	NA	NA	NA	NA	NA	NA	NA	NA	NA	NA	NA	NA	NA	NA	NA	NA	NA	NA	NA	NA	NA	NA	NA	NA	NA	NA	NA	NA	NA	NA	NA	NA
413	600.6	609.28	1066.17	NA	1096.71	NA	541.51	630.77	549.69	685.84	294.29	NA	NA	NA	1059.16	NA	NA	NA	NA	NA	NA	NA	NA	NA	NA	421.71	NA	NA	NA	NA	NA	NA	NA	NA	2355.59	NA	NA	490.42	NA	695.32	NA	NA	566.77	259.96	110.19	531.29	NA	58.63	NA
414	1669.8	2728.81	2406.25	NA	2244.99	NA	1595.3	2502.08	1275.67	1923.63	1829.57	NA	NA	NA	3295.86	NA	NA	NA	NA	NA	NA	NA	NA	NA	NA	852.33	NA	NA	NA	NA	NA	NA	NA	NA	6473.37	NA	NA	872.38	NA	1862.06	NA	NA	915.5	788.88	365.14	1446.43	NA	305.72	NA
415	1097	1975.15	2470.43	NA	1879.34	NA	979.7	1761.89	849.69	1408.92	1201.21	NA	NA	NA	2758.99	NA	NA	NA	NA	NA	NA	NA	NA	NA	NA	985.95	NA	NA	NA	NA	NA	NA	NA	NA	4952.81	NA	NA	752.32	NA	1322.67	NA	NA	973.11	839.78	358.76	1193.69	NA	165.99	NA
416	219.57	155.01	NA	NA	NA	620.88	739.42	210.88	NA	NA	207.52	635.92	198.75	NA	NA	229.43	NA	NA	355.03	NA	367.43	NA	1670.39	435.45	NA	108.93	NA	NA	NA	NA	NA	200.44	332.61	291.94	NA	476.59	237.47	118.74	NA	NA	557.27	412.43	220.9	520.21	206.1	NA	182.53	463.9	NA
417	116.39	108.55	NA	NA	NA	461.13	676.2	223.76	NA	NA	235.15	362.45	57.24	NA	NA	112.18	NA	NA	184.34	NA	174.01	NA	1326.02	496.15	NA	87.95	NA	NA	NA	NA	NA	98.86	239.09	219.12	NA	256.69	185.26	NA	NA	NA	354.45	276.17	151.28	448.13	245.1	NA	268.81	377.37	NA
418	240.77	90.6	NA	NA	NA	627.18	901.5	274.47	NA	NA	131.66	666.36	171.59	NA	NA	251.22	NA	NA	326.03	NA	338.32	NA	1662.39	725.29	NA	97.47	NA	NA	NA	NA	NA	182.68	430.07	355.18	NA	416.19	145.83	151.95	NA	NA	537.04	316.71	411.68	1131.14	653.46	103.26	422.12	922.67	NA
419	1075.79	2880.59	NA	NA	NA	3242.7	4845.09	2168.63	NA	NA	2835.12	3555.32	1867.07	NA	2533.99	NA	NA	1475.19	3268.47	1265.9	2782.75	1714.63	5279.04	2764.79	195.83	684.02	1841.42	NA	991.9	NA	NA	2269	2804.28	2586.18	NA	4669.27	4489.97	1716.94	2815.22	4213.83	3076.37	3595.27	1477.36	3496.87	2254.74	2997.23	521.37	2928.57	3286.81
420	1192.36	3174.34	NA	NA	NA	3592.52	4348.76	6313.06	NA	NA	3197.91	3667.64	2067.28	NA	8685.84	NA	NA	1308.6	2815.62	1386.74	2419.72	1730.76	4818.52	2480.4	239.29	481.19	1435.33	NA	1001.5	NA	NA	1998.18	2448.73	2375.31	NA	3856.35	3526.84	1565.41	2816.81	3637.26	2663.27	2719.25	1455.31	3572.25	1991.03	2628.12	520.64	2756.08	2784.65
421	784.13	2001.59	NA	NA	NA	2411.85	3546.62	1915.13	NA	NA	1930.73	2708.73	1200.18	NA	741.81	NA	NA	996.82	1892.22	981.69	1963.85	1212.02	3697.86	1967.81	148.08	414.78	1141	NA	628.12	NA	NA	1391.25	1633.59	1697.95	NA	2961.89	2881.07	1061.76	1989.44	2784.92	2075.69	2579.48	1123.79	2669.26	1745.03	2098.76	362.8	2510.65	2290.36
422	28256.8	26801.5	34242.6	29160.6	32946.3	19054.8	24520.8	30006.8	41133.4	21951.1	36931	24754.3	30014	NA	13568.2	19277	22003.3	12079.9	24035.7	17508.8	9466.64	17840.9	11502.9	10733.8	21048.9	21273.2	14940.5	28942.2	20335.7	23050.7	NA	20940.5	14383	48882	19437.8	18741.3	19567	18751	23178.2	28038.1	27613.7	16544.1	20872.1	14671.2	14262.2	19254	22612.4	40122.7	26770.4
423	40571	39739.4	50987.4	41736.1	47637.3	27698.5	34780.1	42786.8	60386.2	31943	56338.6	34728.5	40469.8	NA	19304.8	27041.5	32180	18367.7	34024.8	25548.2	13001.1	25245.6	15653.3	14187.5	28062.9	27137.3	20501	39947.6	25863	30742.5	NA	28611.2	20019.7	72679.4	28824.3	25183.2	27044.1	25017.6	30874.4	39375.1	37989.8	25522.9	30696.1	21482.9	20566.6	30436.6	32080.8	59376	43122.9
424	23925.9	23178.8	31580	24976.1	29975.3	15699	20684.2	26296.4	36712.4	21762.5	35748.5	20906.4	25603.4	NA	11550.1	15870.4	18610.2	10695.9	20379.6	15313.9	7798.63	15024.3	9032.43	8108.83	16248.3	15415.4	12127.2	23782.6	15715.4	18148.1	NA	15881.4	11278	41897.8	16117.3	13621.9	14746	14502.9	17837.5	22643.3	21257	14413.7	21985.8	13705.5	13894.6	20374.4	22538	39647.3	28438.4
425	NA	NA	NA	NA	NA	NA	NA	NA	NA	NA	NA	NA	NA	NA	NA	NA	NA	NA	NA	NA	NA	NA	NA	NA	NA	NA	NA	NA	NA	NA	NA	NA	NA	NA	NA	NA	NA	NA	NA	NA	NA	NA	NA	NA	NA	NA	NA	NA	NA
426	NA	NA	NA	NA	NA	NA	NA	NA	NA	NA	NA	NA	NA	NA	NA	NA	NA	NA	NA	NA	NA	NA	NA	NA	NA	NA	NA	NA	NA	NA	NA	NA	NA	NA	NA	NA	NA	NA	NA	NA	NA	NA	NA	NA	NA	NA	NA	NA	NA
427	NA	NA	NA	NA	NA	NA	NA	NA	NA	NA	NA	NA	NA	NA	NA	NA	NA	NA	NA	NA	NA	NA	NA	NA	NA	NA	NA	NA	NA	NA	NA	NA	NA	NA	NA	NA	NA	NA	NA	NA	NA	NA	NA	NA	NA	NA	NA	NA	NA
428	NA	NA	NA	NA	NA	NA	NA	NA	NA	NA	NA	NA	NA	NA	NA	NA	NA	NA	NA	NA	NA	NA	NA	NA	NA	754.14	NA	NA	NA	NA	NA	742.78	NA	NA	NA	NA	NA	NA	NA	NA	NA	NA	NA	675.38	1026.63	NA	NA	NA	NA
429	NA	NA	NA	NA	NA	NA	NA	NA	NA	NA	NA	NA	NA	NA	NA	NA	NA	NA	NA	NA	NA	NA	NA	NA	NA	94.62	NA	NA	NA	NA	NA	116.78	NA	NA	NA	NA	NA	NA	NA	NA	NA	NA	NA	545.92	306.54	NA	NA	NA	NA
430	NA	NA	NA	NA	NA	NA	NA	NA	NA	NA	NA	NA	NA	NA	NA	NA	NA	NA	NA	NA	NA	NA	NA	NA	NA	NA	NA	NA	NA	NA	NA	NA	NA	NA	NA	NA	NA	NA	NA	NA	NA	NA	NA	NA	NA	NA	NA	NA	NA
431	NA	NA	NA	NA	NA	NA	NA	NA	NA	NA	NA	NA	NA	NA	NA	NA	NA	NA	NA	NA	NA	NA	NA	NA	NA	NA	NA	NA	NA	NA	NA	NA	NA	NA	NA	NA	NA	NA	NA	NA	NA	NA	NA	635.67	NA	NA	NA	NA	NA
432	NA	NA	NA	NA	NA	NA	NA	NA	NA	NA	NA	NA	NA	NA	NA	NA	NA	NA	NA	NA	NA	NA	NA	NA	NA	NA	NA	NA	NA	NA	NA	NA	NA	NA	NA	NA	NA	NA	NA	NA	NA	NA	NA	351.55	NA	NA	NA	NA	NA
433	NA	NA	NA	NA	NA	NA	NA	NA	NA	NA	NA	NA	NA	NA	NA	NA	NA	NA	NA	NA	NA	NA	NA	NA	NA	NA	NA	NA	NA	NA	NA	NA	NA	NA	NA	NA	NA	NA	NA	NA	NA	NA	NA	254.56	NA	NA	NA	NA	NA
434	NA	NA	NA	NA	NA	NA	206.45	NA	NA	NA	NA	NA	NA	NA	NA	NA	NA	NA	NA	NA	NA	NA	NA	NA	NA	NA	NA	NA	NA	NA	NA	NA	NA	NA	NA	NA	NA	NA	NA	NA	NA	571.09	NA	367.16	402.4	NA	NA	NA	NA
435	NA	NA	NA	NA	NA	NA	91.92	NA	NA	NA	NA	NA	NA	NA	NA	NA	NA	NA	NA	NA	NA	NA	NA	NA	NA	NA	NA	NA	NA	NA	NA	NA	NA	NA	NA	NA	NA	NA	NA	NA	NA	135.73	NA	217.66	188.39	NA	NA	NA	NA
436	NA	NA	NA	NA	NA	NA	370.96	NA	NA	NA	NA	NA	NA	NA	NA	NA	NA	NA	NA	NA	NA	NA	NA	NA	NA	NA	NA	NA	NA	NA	NA	NA	NA	NA	NA	NA	NA	NA	NA	NA	NA	560.66	NA	278.45	363.45	NA	NA	NA	NA
437	NA	NA	NA	NA	NA	NA	NA	NA	NA	NA	NA	NA	NA	NA	NA	NA	NA	NA	NA	NA	NA	NA	NA	NA	NA	NA	NA	NA	NA	NA	NA	NA	NA	NA	NA	NA	NA	NA	NA	NA	NA	NA	NA	NA	94.78	NA	NA	NA	NA
438	NA	NA	NA	NA	NA	NA	NA	NA	NA	NA	NA	NA	NA	NA	NA	NA	NA	NA	NA	NA	NA	NA	NA	NA	NA	NA	NA	NA	NA	NA	NA	NA	NA	NA	NA	NA	NA	NA	NA	NA	NA	NA	NA	NA	96.88	NA	NA	NA	NA
439	NA	NA	NA	NA	NA	NA	NA	NA	NA	NA	NA	NA	NA	NA	NA	NA	NA	NA	NA	NA	NA	NA	NA	NA	NA	NA	NA	NA	NA	NA	NA	NA	NA	NA	NA	NA	NA	NA	NA	NA	NA	NA	NA	NA	60.65	NA	NA	NA	NA
440	NA	NA	NA	NA	NA	NA	NA	NA	NA	NA	NA	NA	NA	NA	NA	NA	NA	NA	NA	NA	282.33	NA	NA	NA	NA	NA	NA	NA	NA	NA	NA	NA	NA	NA	NA	282.19	NA	NA	NA	NA	NA	206.99	NA	NA	668.41	NA	NA	NA	NA
441	NA	NA	NA	NA	NA	NA	NA	NA	NA	NA	NA	NA	NA	NA	NA	NA	NA	NA	NA	NA	967.41	NA	NA	NA	NA	NA	NA	NA	NA	NA	NA	NA	NA	NA	NA	648.56	NA	NA	NA	NA	NA	725.65	NA	NA	1360.98	NA	NA	NA	NA
442	NA	NA	NA	NA	NA	NA	NA	NA	NA	NA	NA	NA	NA	NA	NA	NA	NA	NA	NA	NA	478.27	NA	NA	NA	NA	NA	NA	NA	NA	NA	NA	NA	NA	NA	NA	376.41	NA	NA	NA	NA	NA	453.09	NA	NA	756.24	NA	NA	NA	NA
443	NA	NA	NA	NA	NA	NA	NA	NA	NA	NA	286.97	NA	NA	NA	NA	192.6	119.78	NA	NA	NA	NA	NA	NA	NA	NA	NA	NA	NA	NA	NA	NA	NA	NA	NA	NA	210.94	94.85	NA	NA	NA	NA	252.89	NA	291.5	539.43	148.21	NA	NA	NA
444	NA	NA	NA	NA	NA	NA	NA	NA	NA	NA	831.89	NA	NA	NA	NA	531.08	199.02	NA	NA	NA	NA	NA	NA	NA	NA	NA	NA	NA	NA	NA	NA	NA	NA	NA	NA	1005.51	690.94	NA	NA	NA	NA	1038.42	NA	1075.46	1625.36	1185.93	NA	NA	NA
445	NA	NA	NA	NA	NA	NA	NA	NA	NA	NA	NA	NA	NA	NA	NA	332.44	221.53	NA	NA	NA	NA	NA	NA	NA	NA	NA	NA	NA	NA	NA	NA	NA	NA	NA	NA	126.61	166.35	NA	NA	NA	NA	446.11	NA	412.86	568.79	240.55	NA	NA	NA
446	NA	NA	NA	NA	NA	NA	NA	NA	NA	NA	NA	NA	NA	NA	NA	NA	NA	NA	NA	NA	NA	NA	NA	NA	NA	NA	NA	NA	NA	NA	NA	NA	NA	NA	NA	NA	NA	NA	NA	NA	NA	NA	NA	NA	NA	NA	NA	NA	NA
447	NA	NA	NA	NA	NA	NA	NA	NA	NA	NA	NA	NA	NA	NA	NA	NA	NA	NA	NA	NA	NA	NA	NA	NA	NA	NA	NA	NA	NA	NA	NA	NA	NA	NA	NA	NA	NA	NA	NA	NA	NA	NA	NA	NA	NA	NA	NA	NA	NA
448	NA	NA	NA	NA	NA	NA	NA	1349.6	NA	NA	NA	NA	NA	NA	NA	NA	NA	NA	NA	NA	NA	NA	NA	NA	NA	NA	NA	NA	NA	NA	NA	NA	NA	NA	NA	NA	NA	NA	NA	NA	NA	NA	NA	NA	798.74	NA	NA	NA	NA
449	NA	NA	NA	NA	NA	NA	NA	NA	NA	NA	NA	NA	NA	NA	NA	NA	NA	NA	NA	NA	NA	NA	NA	NA	NA	NA	NA	NA	NA	NA	NA	NA	NA	NA	NA	NA	NA	NA	NA	NA	NA	NA	NA	NA	NA	NA	NA	NA	NA
450	NA	NA	NA	NA	NA	NA	NA	NA	NA	NA	NA	NA	NA	NA	NA	NA	NA	NA	NA	NA	NA	NA	NA	NA	NA	NA	NA	NA	NA	NA	NA	NA	NA	NA	NA	NA	NA	NA	NA	NA	NA	NA	NA	NA	NA	NA	NA	NA	NA
451	NA	NA	NA	NA	NA	NA	NA	NA	NA	NA	NA	NA	NA	NA	NA	NA	NA	NA	NA	NA	NA	NA	NA	NA	NA	NA	NA	NA	NA	NA	NA	NA	NA	NA	NA	NA	NA	NA	NA	NA	NA	NA	NA	NA	NA	NA	NA	NA	NA
452	NA	NA	NA	NA	NA	NA	NA	NA	NA	NA	NA	NA	NA	NA	NA	NA	NA	NA	NA	NA	NA	NA	NA	NA	NA	NA	NA	NA	NA	NA	NA	NA	NA	NA	NA	NA	NA	NA	NA	NA	NA	NA	NA	NA	NA	NA	NA	NA	NA
453	NA	NA	NA	NA	NA	NA	NA	NA	NA	NA	NA	NA	NA	NA	NA	NA	NA	NA	NA	NA	NA	NA	NA	NA	NA	NA	NA	NA	NA	NA	NA	NA	NA	NA	NA	NA	NA	NA	NA	NA	NA	NA	NA	NA	NA	NA	NA	NA	NA
454	NA	NA	NA	NA	NA	NA	NA	NA	NA	NA	NA	NA	NA	NA	NA	NA	NA	NA	NA	NA	NA	NA	NA	NA	NA	NA	NA	NA	NA	NA	NA	NA	NA	NA	NA	NA	NA	NA	NA	NA	NA	NA	NA	NA	NA	NA	NA	NA	NA
455	2261.16	1761.78	2789.43	1782.62	NA	1440.84	2082.64	3121.69	59244.6	766.36	1403.65	4264.85	654.42	NA	5186.31	195303	370042	59232.3	57387.2	1133.64	738.14	NA	571.5	103175	112146	703.62	49137.1	NA	6899.41	2475.09	NA	147786	1626.38	89189.6	NA	115024	1564.3	70684.5	116257	95975.8	117383	75224.3	NA	88836.6	54207.1	66240	57033.8	135363	120847
456	1707.29	1577.54	2191.7	1542.08	NA	1257.48	1372.91	2708.43	68666.1	1409.65	1243.03	3429.7	710	NA	3870.22	199053	347656	68264.6	55153.9	1001.92	579.83	NA	380.39	102567	112593	544.21	51756.7	NA	5064.86	1841.26	NA	130840	1235.16	82439.4	NA	102177	976.25	66897.6	118514	89009.3	108843	71490	NA	95583.2	58274.1	64655	60517.1	128747	116515
457	NA	NA	NA	NA	NA	NA	NA	NA	NA	904.87	NA	NA	NA	NA	NA	59.49	NA	NA	NA	NA	NA	NA	NA	NA	NA	NA	NA	NA	NA	NA	NA	NA	NA	NA	NA	NA	NA	NA	339.51	NA	NA	NA	NA	NA	NA	NA	NA	NA	NA
458	369.88	NA	128.46	127.55	NA	198.54	3585.84	444.02	892.91	5383.49	216.05	NA	NA	NA	1190.73	NA	6443.34	544.84	NA	NA	NA	424.59	NA	NA	NA	NA	NA	NA	358.31	521.67	NA	NA	251.04	NA	NA	NA	62856.6	NA	NA	84865.5	950.4	92.15	NA	444.53	NA	NA	NA	1244.11	770.33
459	NA	NA	NA	NA	NA	140.55	1903	173.97	NA	2418.95	NA	NA	NA	NA	372.89	NA	NA	NA	NA	NA	NA	NA	NA	NA	NA	NA	NA	NA	114.69	69.25	NA	NA	NA	NA	NA	NA	16947.7	NA	NA	24699.1	144.05	NA	NA	NA	NA	NA	NA	73.34	NA
460	174.39	NA	255.22	698.04	NA	843.48	66.79	620.08	442.88	22053.6	152.74	NA	NA	NA	2861.01	NA	5795.82	761.58	NA	NA	NA	1278.28	NA	NA	NA	NA	NA	NA	285.95	579.85	NA	NA	510.61	NA	NA	NA	NA	NA	NA	NA	1023.46	106.41	NA	447.16	NA	NA	NA	1010.88	3259.7
461	NA	NA	NA	NA	NA	NA	NA	NA	NA	NA	NA	NA	NA	NA	NA	NA	NA	NA	NA	NA	NA	NA	NA	NA	NA	NA	NA	NA	NA	NA	NA	NA	NA	NA	NA	NA	NA	NA	NA	NA	NA	NA	NA	NA	NA	NA	NA	NA	NA
462	NA	NA	NA	NA	NA	201.75	NA	NA	NA	NA	NA	NA	NA	NA	NA	NA	NA	NA	NA	NA	NA	NA	NA	NA	NA	NA	NA	NA	NA	NA	NA	NA	NA	NA	NA	NA	NA	NA	NA	NA	NA	NA	NA	NA	NA	NA	NA	NA	NA
463	NA	NA	NA	NA	NA	179.37	NA	NA	NA	NA	NA	NA	NA	NA	NA	NA	NA	NA	NA	NA	NA	NA	NA	NA	NA	NA	NA	NA	NA	NA	NA	NA	NA	NA	NA	NA	NA	NA	NA	NA	NA	NA	NA	NA	NA	NA	NA	NA	NA
464	NA	NA	NA	NA	NA	NA	NA	NA	NA	NA	NA	NA	NA	NA	NA	NA	NA	NA	NA	NA	NA	NA	NA	NA	NA	NA	NA	NA	NA	NA	NA	NA	NA	NA	NA	NA	NA	NA	NA	NA	NA	NA	NA	NA	NA	NA	NA	NA	NA
465	NA	NA	NA	NA	NA	NA	NA	NA	NA	NA	NA	NA	NA	NA	NA	NA	NA	NA	NA	NA	NA	NA	NA	NA	NA	NA	NA	NA	NA	NA	NA	NA	NA	NA	NA	NA	NA	NA	NA	NA	NA	NA	NA	NA	NA	NA	NA	NA	NA
466	NA	NA	NA	NA	NA	NA	NA	NA	NA	NA	NA	NA	NA	NA	NA	NA	NA	NA	NA	NA	NA	NA	NA	NA	NA	NA	NA	NA	NA	NA	NA	NA	NA	NA	NA	NA	NA	NA	NA	NA	NA	NA	NA	NA	NA	NA	NA	NA	NA
467	80.36	NA	NA	NA	NA	79.31	NA	256.06	NA	NA	NA	NA	NA	NA	NA	NA	NA	NA	NA	NA	NA	NA	NA	NA	NA	NA	NA	NA	NA	NA	NA	NA	NA	NA	NA	NA	NA	NA	NA	NA	NA	NA	NA	163.11	194.29	NA	250.82	NA	108.2
468	1255.37	NA	NA	NA	NA	868.3	NA	571.42	NA	NA	NA	NA	NA	NA	NA	NA	NA	NA	NA	NA	NA	NA	NA	NA	NA	NA	NA	NA	NA	NA	NA	NA	NA	NA	NA	NA	NA	NA	NA	NA	NA	NA	NA	697.67	902.33	NA	575.78	NA	432.4
469	1904.39	NA	NA	NA	NA	1457.64	NA	1544.97	NA	NA	NA	NA	NA	NA	NA	NA	NA	NA	NA	NA	NA	NA	NA	NA	NA	NA	NA	NA	NA	NA	NA	NA	NA	NA	NA	NA	NA	NA	NA	NA	NA	NA	NA	1212.93	1749.09	NA	945.35	NA	845.94
470	NA	NA	NA	NA	NA	NA	NA	NA	NA	NA	NA	NA	NA	NA	NA	NA	NA	NA	NA	NA	NA	NA	NA	NA	NA	NA	NA	NA	NA	NA	NA	NA	NA	NA	NA	NA	NA	NA	NA	NA	NA	NA	NA	NA	NA	NA	NA	NA	NA
471	NA	NA	NA	NA	NA	NA	NA	NA	NA	NA	NA	NA	NA	NA	NA	NA	NA	NA	NA	NA	NA	NA	NA	NA	NA	NA	NA	NA	NA	NA	NA	NA	NA	NA	NA	NA	NA	NA	NA	NA	NA	NA	NA	NA	NA	NA	NA	NA	NA
472	NA	NA	NA	NA	NA	NA	NA	NA	NA	NA	NA	NA	NA	NA	NA	NA	NA	NA	NA	NA	NA	NA	NA	NA	NA	NA	NA	NA	NA	NA	NA	NA	NA	NA	NA	NA	NA	NA	NA	NA	NA	NA	NA	NA	NA	NA	NA	NA	NA
473	NA	NA	NA	NA	NA	NA	NA	NA	NA	NA	NA	NA	NA	NA	NA	NA	NA	NA	NA	NA	NA	NA	NA	NA	NA	NA	NA	NA	NA	NA	NA	NA	NA	NA	NA	NA	NA	NA	NA	NA	NA	NA	NA	NA	NA	NA	NA	NA	NA
474	NA	NA	NA	NA	NA	NA	NA	NA	NA	NA	NA	NA	NA	NA	NA	NA	NA	NA	NA	NA	NA	NA	NA	NA	NA	NA	NA	NA	NA	NA	NA	NA	NA	NA	NA	NA	NA	NA	NA	NA	NA	NA	NA	NA	NA	NA	NA	NA	NA
475	NA	NA	NA	NA	NA	NA	NA	NA	NA	NA	NA	NA	NA	NA	NA	NA	NA	NA	NA	NA	NA	NA	NA	NA	NA	NA	NA	NA	NA	NA	NA	NA	NA	NA	NA	NA	NA	NA	NA	NA	NA	NA	NA	NA	NA	NA	NA	NA	NA
476	NA	NA	NA	NA	NA	NA	NA	NA	NA	NA	NA	NA	NA	NA	NA	NA	NA	NA	NA	NA	NA	NA	NA	NA	NA	NA	NA	NA	NA	NA	NA	NA	NA	NA	NA	NA	NA	NA	NA	NA	NA	NA	NA	NA	NA	NA	NA	NA	NA
477	NA	NA	NA	NA	NA	NA	NA	NA	NA	NA	NA	NA	NA	NA	NA	NA	NA	NA	NA	NA	NA	NA	NA	NA	NA	NA	NA	NA	NA	NA	NA	NA	NA	NA	NA	NA	NA	NA	NA	NA	NA	NA	NA	NA	NA	NA	NA	NA	NA
478	NA	NA	NA	NA	NA	NA	NA	NA	NA	NA	NA	NA	NA	NA	NA	NA	NA	NA	NA	NA	NA	NA	NA	NA	NA	NA	NA	NA	NA	NA	NA	NA	NA	NA	NA	NA	NA	NA	NA	NA	NA	NA	NA	NA	NA	NA	NA	NA	NA
479	NA	NA	NA	NA	NA	NA	NA	NA	NA	NA	NA	NA	NA	NA	NA	NA	NA	NA	NA	NA	NA	NA	NA	NA	NA	NA	NA	NA	NA	NA	NA	NA	NA	NA	130.82	NA	NA	NA	NA	NA	NA	NA	NA	NA	NA	NA	NA	NA	NA
480	NA	NA	NA	NA	NA	NA	NA	NA	NA	NA	NA	NA	NA	NA	NA	NA	NA	NA	640.26	NA	NA	NA	NA	NA	NA	NA	814.92	NA	NA	NA	NA	NA	NA	423.83	2124.5	NA	NA	NA	NA	NA	NA	NA	NA	NA	NA	NA	NA	NA	NA
481	NA	NA	NA	NA	NA	NA	NA	NA	NA	NA	NA	NA	NA	NA	NA	NA	NA	NA	457.97	NA	NA	NA	NA	NA	NA	NA	594.11	NA	NA	NA	NA	NA	NA	316.64	2228.04	NA	NA	NA	NA	NA	NA	NA	NA	NA	NA	NA	NA	NA	NA
482	NA	NA	NA	NA	NA	122.09	NA	NA	NA	NA	NA	NA	NA	NA	NA	NA	NA	NA	NA	NA	NA	NA	NA	NA	NA	NA	NA	NA	NA	NA	NA	NA	NA	NA	NA	NA	NA	NA	NA	NA	NA	NA	NA	NA	NA	NA	NA	NA	NA
483	NA	NA	NA	NA	NA	546.31	NA	NA	NA	NA	NA	NA	NA	NA	NA	NA	NA	NA	NA	NA	NA	NA	NA	NA	NA	NA	NA	NA	NA	NA	NA	NA	NA	NA	NA	NA	NA	NA	NA	NA	NA	NA	NA	NA	NA	NA	NA	NA	NA
484	NA	NA	NA	NA	NA	1612.46	NA	NA	NA	NA	NA	NA	NA	NA	NA	NA	NA	NA	NA	NA	NA	NA	NA	NA	NA	NA	NA	NA	NA	NA	NA	NA	NA	NA	NA	NA	NA	NA	NA	NA	NA	NA	NA	NA	NA	NA	NA	NA	NA
485	1634.76	241.51	2272.92	607.04	NA	2627.81	1419.68	NA	2584.43	1219.29	NA	3936.7	NA	NA	NA	935.62	NA	NA	3777.1	2169.93	NA	1033.47	1845.71	2307.19	1388.09	1138.3	4254.09	NA	1655.68	2246.13	NA	1101.18	1978.04	2217.4	5634.5	NA	NA	1277.96	NA	NA	1188.88	1945.02	1046.25	NA	1602.79	1056.01	NA	421.1	1945.27
486	4267.32	564.05	7762.11	1459.01	NA	7518.19	3892.92	NA	6056.99	3779.26	NA	9879.76	NA	NA	NA	2383.33	NA	NA	9823.48	4206.33	NA	2472.92	3970.08	4384.71	3194.96	2847.27	9853.13	NA	4069.55	4687.98	NA	2669.29	4451.98	5130.94	12492.6	NA	NA	2949.7	NA	NA	3023.59	5095.31	2402.63	NA	4010.73	2806.57	NA	1055.78	4645.2
487	1141.91	134.19	1971.08	482.21	NA	1778.16	1112.04	NA	946.31	792.63	NA	3107.3	NA	NA	NA	766.98	NA	NA	2061.04	729.19	NA	1238.47	1509.78	1483.44	1112.62	836.97	2413.89	NA	801.9	1322.54	NA	751.23	1522.84	2205.25	3168.42	NA	NA	789.96	NA	NA	1457.03	1267.79	530.67	NA	949.33	607.77	NA	456.36	1761.1
488	NA	NA	217.32	NA	NA	NA	NA	NA	NA	NA	NA	678.98	NA	NA	NA	NA	NA	NA	NA	NA	NA	NA	NA	NA	NA	NA	NA	NA	NA	NA	NA	NA	NA	NA	215.8	NA	NA	NA	NA	NA	NA	NA	NA	NA	75.7	NA	NA	NA	NA
489	NA	NA	126.45	NA	NA	218.72	NA	NA	NA	NA	NA	853.08	NA	NA	NA	NA	NA	NA	NA	NA	NA	NA	NA	NA	NA	NA	NA	NA	NA	NA	NA	NA	NA	NA	907.55	NA	NA	NA	NA	NA	NA	NA	NA	NA	207.14	NA	NA	NA	NA
490	NA	NA	762.32	NA	NA	317.96	NA	NA	NA	NA	NA	1451.66	NA	NA	NA	NA	NA	NA	NA	NA	NA	NA	NA	NA	NA	NA	NA	NA	NA	NA	NA	NA	NA	NA	1521.01	NA	NA	NA	NA	NA	NA	NA	NA	NA	475.89	NA	NA	NA	NA
491	NA	NA	NA	NA	NA	NA	NA	NA	NA	NA	NA	NA	NA	NA	NA	NA	NA	NA	NA	NA	NA	NA	NA	NA	NA	NA	NA	NA	NA	NA	NA	NA	NA	NA	NA	NA	NA	NA	NA	NA	NA	NA	NA	NA	NA	NA	NA	NA	NA
492	NA	NA	NA	NA	NA	NA	NA	NA	NA	NA	NA	NA	NA	NA	NA	NA	NA	NA	NA	NA	NA	NA	NA	NA	NA	NA	NA	NA	NA	NA	NA	NA	NA	NA	NA	NA	NA	NA	NA	NA	NA	NA	NA	NA	NA	NA	NA	NA	NA
493	NA	NA	NA	NA	NA	NA	NA	NA	NA	NA	NA	NA	NA	NA	NA	NA	NA	NA	NA	NA	NA	NA	NA	NA	NA	NA	NA	NA	NA	NA	NA	NA	NA	NA	NA	NA	NA	NA	NA	NA	NA	NA	NA	NA	NA	NA	NA	NA	NA
494	NA	NA	NA	NA	NA	NA	NA	NA	NA	NA	NA	NA	NA	NA	NA	NA	NA	NA	NA	NA	NA	NA	NA	NA	NA	NA	NA	NA	NA	NA	NA	NA	NA	NA	NA	NA	NA	NA	NA	NA	NA	NA	NA	NA	NA	NA	NA	NA	NA
495	NA	NA	NA	NA	NA	NA	NA	NA	NA	NA	NA	NA	NA	NA	NA	NA	NA	NA	NA	NA	NA	NA	NA	NA	NA	NA	NA	NA	NA	NA	NA	NA	NA	NA	NA	NA	NA	NA	NA	NA	NA	NA	NA	NA	NA	NA	NA	NA	NA
496	NA	NA	NA	NA	NA	NA	NA	NA	NA	NA	NA	NA	NA	NA	NA	NA	NA	NA	NA	NA	NA	NA	NA	NA	NA	NA	NA	NA	NA	NA	NA	NA	NA	NA	NA	NA	NA	NA	NA	NA	NA	NA	NA	NA	NA	NA	NA	NA	NA
497	NA	NA	NA	NA	NA	NA	NA	NA	NA	NA	NA	NA	NA	NA	NA	NA	NA	NA	NA	NA	NA	NA	NA	NA	NA	NA	NA	NA	NA	NA	NA	NA	NA	NA	NA	NA	NA	NA	NA	NA	NA	NA	NA	NA	NA	NA	NA	NA	NA
498	NA	NA	NA	NA	NA	NA	NA	NA	NA	NA	NA	NA	NA	NA	NA	NA	NA	NA	NA	NA	NA	NA	NA	NA	NA	NA	NA	NA	NA	NA	NA	NA	NA	NA	NA	NA	NA	NA	NA	NA	NA	NA	NA	NA	NA	NA	NA	NA	NA
499	NA	NA	NA	NA	NA	NA	NA	NA	NA	NA	NA	NA	NA	NA	NA	NA	NA	NA	NA	NA	NA	NA	NA	NA	NA	NA	NA	NA	NA	NA	NA	NA	NA	NA	NA	NA	NA	NA	NA	NA	NA	NA	NA	NA	NA	NA	NA	NA	NA
500	NA	NA	NA	NA	NA	NA	NA	NA	366.59	67.24	NA	191.45	NA	NA	NA	NA	NA	NA	NA	NA	NA	NA	NA	253.12	NA	NA	639.86	NA	NA	NA	NA	NA	66.42	414.53	NA	NA	NA	NA	NA	NA	NA	NA	NA	NA	NA	NA	NA	NA	213.29
501	NA	NA	NA	NA	NA	NA	NA	NA	548.62	289.25	NA	914.16	NA	NA	NA	NA	NA	NA	NA	NA	NA	NA	NA	555.44	NA	NA	635.28	NA	NA	NA	NA	NA	696.47	469	NA	NA	NA	NA	NA	NA	NA	NA	NA	NA	NA	NA	NA	NA	495.09
502	NA	NA	NA	NA	NA	NA	NA	NA	718.34	265.81	NA	1219.02	NA	NA	NA	NA	NA	NA	NA	NA	NA	NA	NA	1038.76	NA	NA	1846.7	NA	NA	NA	NA	NA	964.81	726.01	NA	NA	NA	NA	NA	NA	NA	NA	NA	NA	NA	NA	NA	NA	643.56
503	NA	NA	NA	NA	NA	NA	NA	NA	NA	NA	NA	269.16	NA	NA	NA	NA	NA	NA	178.15	NA	NA	NA	NA	NA	NA	NA	116.43	NA	60.5	126.96	NA	NA	111.04	184.76	NA	NA	NA	NA	NA	NA	NA	155.82	NA	NA	NA	NA	NA	NA	NA
504	NA	NA	NA	NA	NA	270.3	NA	NA	NA	NA	NA	350.36	NA	NA	NA	NA	NA	NA	390.44	NA	NA	NA	NA	NA	NA	NA	267.68	NA	157.81	166.82	NA	NA	244.42	372.35	NA	NA	NA	52.44	NA	NA	NA	282.35	NA	NA	135.62	NA	NA	NA	NA
505	205.8	NA	NA	NA	NA	557.63	NA	NA	NA	NA	NA	1118.04	NA	NA	NA	NA	NA	NA	742.26	NA	NA	NA	NA	NA	NA	NA	533.96	NA	258.02	299.14	NA	NA	397.61	744.53	NA	NA	NA	124.92	NA	NA	NA	533.79	NA	NA	89.2	NA	NA	NA	NA
506	86.4	NA	303.8	NA	NA	663.94	372.08	NA	NA	315.97	200.68	1245.08	NA	NA	NA	NA	NA	NA	967.04	NA	NA	NA	119.8	605.43	174.02	NA	731.34	NA	342.01	291.05	NA	NA	341.35	NA	NA	NA	NA	173.07	NA	NA	NA	500.85	NA	NA	324.4	NA	NA	NA	NA
507	136.28	NA	455.01	NA	NA	827.26	289.22	NA	NA	340.16	214.98	1514.89	NA	NA	NA	NA	NA	NA	931.88	NA	NA	NA	182.23	657	181.5	NA	831.6	NA	302.39	530.07	NA	NA	408.2	NA	NA	NA	NA	249.33	NA	NA	NA	828.93	NA	NA	525.73	NA	NA	NA	NA
508	219.95	NA	572.89	NA	NA	1029.47	425.02	NA	NA	363.24	357.36	1776.56	NA	NA	NA	NA	NA	NA	1455.4	NA	NA	NA	354.63	1036.13	427.27	NA	1334.19	NA	713.38	439.15	NA	NA	743.79	NA	NA	NA	NA	332.44	NA	NA	NA	1019.4	NA	NA	694.18	NA	NA	NA	NA
509	NA	NA	NA	NA	NA	NA	NA	NA	NA	NA	NA	NA	NA	NA	NA	NA	NA	NA	NA	NA	NA	NA	NA	NA	NA	NA	NA	NA	NA	NA	NA	NA	NA	NA	NA	NA	NA	NA	NA	NA	NA	NA	NA	NA	NA	NA	NA	NA	NA
510	NA	NA	NA	NA	NA	NA	NA	NA	NA	NA	NA	NA	NA	NA	NA	NA	NA	NA	NA	NA	NA	NA	NA	NA	NA	NA	NA	NA	NA	NA	NA	NA	141.83	NA	NA	NA	NA	NA	NA	NA	NA	NA	NA	NA	NA	NA	NA	NA	NA
511	NA	NA	NA	NA	NA	NA	NA	NA	NA	NA	NA	NA	NA	NA	NA	NA	NA	NA	NA	NA	NA	NA	NA	NA	NA	NA	NA	NA	NA	NA	NA	NA	250.45	NA	NA	NA	NA	NA	NA	NA	NA	NA	NA	NA	NA	NA	NA	NA	NA
512	NA	NA	NA	NA	NA	NA	NA	NA	NA	NA	NA	NA	NA	NA	NA	NA	NA	NA	NA	NA	NA	NA	NA	NA	NA	NA	NA	NA	NA	NA	NA	NA	NA	NA	NA	NA	NA	NA	NA	NA	NA	NA	NA	NA	NA	NA	NA	NA	NA
513	NA	NA	NA	NA	NA	NA	NA	NA	NA	NA	NA	NA	NA	NA	NA	NA	NA	NA	NA	NA	NA	NA	NA	NA	NA	NA	NA	NA	NA	NA	NA	NA	NA	NA	NA	NA	NA	NA	NA	NA	NA	NA	NA	NA	NA	NA	NA	NA	NA
514	NA	NA	NA	NA	NA	NA	NA	NA	NA	NA	NA	NA	NA	NA	NA	NA	NA	NA	NA	NA	NA	NA	NA	NA	NA	NA	NA	NA	NA	NA	NA	NA	NA	NA	NA	NA	NA	NA	NA	NA	NA	NA	NA	NA	NA	NA	NA	NA	NA
515	NA	NA	NA	NA	NA	NA	NA	NA	NA	NA	NA	99.27	NA	NA	NA	NA	NA	NA	NA	NA	NA	NA	NA	NA	NA	NA	NA	NA	NA	NA	NA	NA	NA	NA	NA	NA	NA	NA	NA	NA	NA	NA	NA	NA	NA	NA	NA	NA	NA
516	NA	NA	NA	NA	NA	NA	NA	NA	NA	NA	NA	NA	NA	NA	NA	NA	NA	NA	NA	NA	NA	NA	NA	NA	NA	NA	NA	NA	NA	NA	NA	NA	NA	NA	NA	NA	NA	NA	NA	NA	NA	NA	NA	NA	NA	NA	NA	NA	NA
517	NA	NA	NA	NA	NA	NA	NA	NA	NA	NA	NA	93.63	NA	NA	NA	NA	NA	NA	NA	NA	NA	NA	NA	NA	NA	NA	NA	NA	NA	NA	NA	NA	NA	NA	NA	NA	NA	NA	NA	NA	NA	NA	NA	NA	NA	NA	NA	NA	NA
518	84.8	NA	NA	NA	NA	NA	NA	NA	NA	193.07	NA	NA	NA	NA	NA	NA	NA	NA	NA	NA	NA	NA	NA	NA	NA	NA	NA	NA	NA	NA	NA	NA	349.46	NA	NA	NA	NA	NA	NA	NA	NA	NA	NA	NA	NA	NA	NA	NA	NA
519	88.23	NA	NA	NA	NA	NA	NA	NA	NA	409.2	NA	NA	NA	NA	NA	NA	NA	NA	NA	NA	NA	NA	NA	NA	NA	NA	NA	NA	NA	NA	NA	NA	484.1	NA	NA	NA	NA	NA	NA	NA	NA	NA	NA	NA	NA	NA	NA	NA	NA
520	NA	NA	NA	NA	NA	NA	NA	NA	NA	487.11	NA	NA	NA	NA	NA	NA	NA	NA	NA	NA	NA	NA	NA	NA	NA	NA	NA	NA	NA	NA	NA	NA	569.12	NA	NA	NA	NA	NA	NA	NA	NA	NA	NA	NA	NA	NA	NA	NA	NA
521	NA	NA	NA	NA	NA	NA	NA	NA	NA	NA	NA	NA	NA	NA	NA	NA	NA	NA	NA	NA	NA	NA	NA	NA	NA	NA	NA	NA	NA	NA	NA	NA	178.76	NA	NA	NA	NA	NA	NA	NA	NA	NA	NA	NA	NA	NA	NA	NA	210.39
522	NA	NA	NA	NA	NA	NA	NA	NA	NA	NA	NA	NA	NA	NA	NA	NA	NA	NA	NA	NA	NA	NA	NA	NA	NA	NA	NA	NA	NA	NA	NA	NA	594.84	NA	NA	NA	NA	NA	NA	NA	NA	NA	NA	NA	NA	NA	NA	NA	364.08
523	NA	NA	NA	NA	NA	NA	NA	NA	NA	NA	NA	NA	NA	NA	NA	NA	NA	NA	NA	NA	NA	NA	NA	NA	NA	NA	NA	NA	NA	NA	NA	NA	86.59	NA	NA	NA	NA	NA	NA	NA	NA	NA	NA	NA	NA	NA	NA	NA	251.59
524	NA	NA	NA	NA	NA	NA	NA	NA	NA	NA	NA	NA	NA	NA	NA	NA	NA	NA	NA	NA	NA	NA	NA	NA	NA	NA	NA	NA	NA	NA	NA	NA	NA	NA	NA	NA	NA	NA	NA	NA	NA	NA	NA	NA	NA	NA	NA	NA	NA
525	NA	NA	NA	NA	NA	NA	NA	NA	NA	NA	NA	NA	NA	NA	NA	NA	NA	NA	NA	NA	NA	NA	NA	NA	NA	NA	NA	NA	NA	NA	NA	NA	NA	NA	NA	NA	NA	NA	NA	NA	NA	NA	NA	NA	NA	NA	NA	NA	NA
526	NA	NA	NA	NA	NA	NA	NA	NA	NA	NA	NA	NA	NA	NA	NA	NA	NA	NA	NA	NA	NA	NA	NA	NA	NA	NA	NA	NA	NA	NA	NA	NA	NA	NA	NA	NA	NA	NA	NA	NA	NA	NA	NA	NA	NA	NA	NA	NA	NA
527	NA	NA	528.53	180.35	207.16	NA	NA	NA	NA	NA	NA	NA	141.52	NA	NA	430.67	1363.21	730.12	1058.15	258.61	NA	NA	383.33	407.84	655.93	382.58	NA	NA	NA	NA	NA	763.84	1319.81	NA	1253.46	724.28	308.6	NA	NA	NA	1420.77	NA	430.55	509.56	494.98	NA	370.62	NA	1511.33
528	NA	NA	1257.26	489.65	445.27	NA	NA	NA	NA	NA	NA	NA	460.01	NA	NA	860.91	2775.99	1235.67	1782.17	788.13	NA	NA	668.43	1191.83	1287.46	735.36	NA	NA	NA	NA	NA	1336.55	2264.26	NA	2616.39	1307.72	743.51	NA	NA	NA	2436.22	NA	932.41	890.22	690.57	NA	663.4	NA	2236.12
529	NA	NA	1059.03	520.07	431.28	NA	NA	NA	NA	NA	NA	NA	471.85	NA	NA	436.96	2262.89	425.95	945.46	270.47	NA	NA	708.39	790.39	851.08	199.16	NA	NA	NA	NA	NA	634.05	2554.71	NA	2248.24	1193.99	398.99	NA	NA	NA	2712.33	NA	817.48	745.53	444.02	NA	584.21	NA	2783.37
530	NA	NA	NA	NA	NA	NA	NA	NA	NA	NA	NA	NA	NA	NA	NA	NA	NA	1986.34	NA	NA	NA	NA	NA	NA	NA	NA	NA	NA	NA	NA	NA	NA	NA	NA	NA	NA	NA	NA	NA	NA	NA	NA	NA	NA	NA	NA	NA	896.18	NA
531	NA	NA	NA	NA	NA	NA	NA	NA	NA	NA	NA	NA	NA	NA	NA	NA	NA	13671.9	NA	NA	NA	NA	NA	NA	NA	NA	NA	NA	NA	NA	NA	NA	NA	NA	NA	NA	NA	NA	NA	NA	NA	NA	NA	NA	NA	NA	NA	498.41	NA
532	NA	NA	NA	NA	NA	NA	NA	NA	NA	NA	NA	NA	NA	NA	NA	NA	NA	2349.7	NA	NA	NA	NA	NA	NA	NA	NA	NA	NA	NA	NA	NA	NA	NA	NA	NA	NA	NA	NA	NA	NA	NA	NA	NA	NA	NA	NA	NA	277.54	NA
533	141365	NA	NA	NA	NA	NA	NA	NA	NA	NA	NA	87855.8	NA	NA	NA	NA	NA	NA	NA	NA	NA	NA	NA	NA	NA	NA	NA	NA	NA	NA	NA	NA	NA	NA	NA	NA	NA	NA	NA	NA	NA	NA	NA	NA	NA	NA	NA	NA	NA
534	38241.3	NA	NA	NA	NA	NA	NA	NA	NA	NA	NA	24151.3	NA	NA	NA	NA	NA	NA	NA	NA	NA	NA	NA	NA	NA	NA	NA	NA	NA	NA	NA	NA	NA	NA	NA	NA	NA	NA	NA	NA	NA	NA	NA	NA	NA	NA	NA	NA	NA
535	32608.9	NA	NA	NA	NA	NA	NA	NA	NA	NA	NA	20138.6	NA	NA	NA	NA	NA	NA	NA	NA	NA	NA	NA	NA	NA	NA	NA	NA	NA	NA	NA	NA	NA	NA	NA	NA	NA	NA	NA	NA	NA	NA	NA	NA	NA	NA	NA	NA	NA
536	NA	NA	NA	NA	NA	NA	NA	NA	NA	NA	NA	NA	NA	NA	NA	NA	NA	1312.87	NA	NA	NA	NA	NA	NA	NA	NA	NA	NA	NA	NA	NA	NA	NA	NA	NA	NA	NA	NA	NA	NA	NA	NA	NA	NA	NA	NA	NA	NA	NA
537	NA	NA	NA	NA	NA	NA	NA	NA	NA	NA	NA	NA	NA	NA	NA	NA	NA	1761.95	NA	NA	NA	NA	NA	NA	NA	NA	NA	NA	NA	NA	NA	NA	NA	NA	NA	NA	NA	NA	NA	NA	NA	NA	NA	NA	NA	NA	NA	NA	NA
538	NA	NA	NA	NA	NA	NA	NA	NA	NA	NA	NA	NA	NA	NA	NA	NA	NA	2278.31	NA	NA	NA	NA	NA	NA	NA	NA	NA	NA	NA	NA	NA	NA	NA	NA	NA	NA	NA	NA	NA	NA	NA	NA	NA	NA	NA	NA	NA	NA	NA
539	NA	NA	NA	NA	NA	NA	NA	NA	NA	NA	NA	NA	NA	NA	NA	NA	NA	2198.14	NA	NA	NA	NA	NA	NA	NA	NA	NA	NA	NA	NA	NA	NA	NA	NA	NA	NA	NA	NA	NA	NA	NA	NA	NA	NA	NA	NA	NA	NA	NA
540	NA	NA	NA	NA	NA	NA	NA	NA	NA	NA	NA	NA	NA	NA	NA	NA	NA	565.94	NA	NA	NA	NA	NA	NA	NA	NA	NA	NA	NA	NA	NA	NA	NA	NA	NA	NA	NA	NA	NA	NA	NA	NA	NA	NA	NA	NA	NA	NA	NA
541	NA	NA	NA	NA	NA	NA	NA	NA	NA	NA	NA	NA	NA	NA	NA	NA	NA	1012.85	NA	NA	NA	NA	NA	NA	NA	NA	NA	NA	NA	NA	NA	NA	NA	NA	NA	NA	NA	NA	NA	NA	NA	NA	NA	NA	NA	NA	NA	NA	NA
542	108.6	NA	NA	NA	NA	NA	NA	NA	NA	NA	237.14	NA	NA	NA	NA	412.96	NA	NA	NA	NA	NA	3374.43	NA	NA	NA	NA	NA	NA	NA	NA	NA	343.53	NA	NA	NA	NA	NA	339.12	NA	NA	NA	NA	NA	NA	231.64	NA	NA	NA	401.77
543	391.92	NA	NA	NA	NA	NA	NA	NA	NA	NA	423.66	NA	NA	NA	NA	378.22	NA	NA	NA	NA	NA	5353.4	NA	NA	NA	NA	NA	NA	NA	NA	NA	310.16	NA	NA	NA	NA	NA	706.93	NA	NA	NA	NA	NA	NA	143.43	NA	NA	NA	265.86
544	956.68	NA	NA	NA	NA	NA	NA	NA	NA	NA	1119.98	NA	NA	NA	NA	687.8	NA	NA	NA	NA	NA	10382.3	NA	NA	NA	NA	NA	NA	NA	NA	NA	628.62	NA	NA	NA	NA	NA	1164.21	NA	NA	NA	NA	NA	NA	278.87	NA	NA	NA	805.53
545	418.26	NA	NA	NA	NA	NA	NA	NA	NA	NA	252.91	NA	NA	NA	NA	459.17	NA	NA	NA	NA	NA	4922.94	NA	NA	NA	299.86	NA	NA	NA	NA	NA	323.91	NA	NA	NA	NA	NA	253.27	NA	NA	NA	NA	192.08	NA	NA	NA	NA	NA	240.95
546	NA	NA	NA	NA	NA	NA	NA	NA	NA	NA	NA	NA	NA	NA	NA	NA	NA	NA	NA	NA	NA	550.08	NA	NA	NA	53.85	NA	NA	NA	NA	NA	NA	NA	NA	NA	NA	NA	NA	NA	NA	NA	NA	NA	NA	NA	NA	NA	NA	63.24
547	421.71	NA	NA	NA	NA	NA	NA	NA	NA	NA	407.61	NA	NA	NA	NA	325.48	NA	NA	NA	NA	NA	4728.97	NA	NA	NA	386.13	NA	NA	NA	NA	NA	344.4	NA	NA	NA	NA	NA	277	NA	NA	NA	NA	189.21	NA	NA	NA	NA	NA	327.28
548	1985.42	NA	NA	NA	NA	NA	NA	NA	NA	NA	1259.83	NA	NA	NA	NA	750.66	NA	NA	NA	NA	NA	10130.5	NA	NA	NA	998.96	NA	NA	NA	NA	NA	958.07	NA	NA	NA	NA	NA	661.13	NA	NA	NA	NA	600.89	NA	NA	NA	NA	NA	1133.24
549	5180.78	NA	NA	NA	NA	NA	NA	NA	NA	NA	4026.14	NA	NA	NA	NA	2398.87	NA	NA	NA	NA	NA	35320.5	NA	NA	NA	2905.98	NA	NA	NA	NA	NA	2890.44	NA	NA	NA	NA	NA	2919.93	NA	NA	NA	NA	1583.75	NA	NA	NA	NA	NA	2418.41
550	1588.64	NA	NA	NA	NA	NA	NA	NA	NA	NA	1365.42	NA	NA	NA	NA	751.87	NA	NA	NA	NA	NA	13303.6	NA	NA	NA	727.42	NA	NA	NA	NA	NA	804.14	NA	NA	NA	NA	NA	838.32	NA	NA	NA	NA	290.95	NA	NA	NA	NA	NA	903.32
551	NA	NA	NA	NA	NA	NA	NA	NA	NA	NA	NA	NA	NA	NA	NA	NA	NA	NA	NA	NA	326.55	NA	NA	NA	NA	NA	NA	NA	NA	NA	NA	NA	NA	NA	NA	328.3	NA	NA	NA	NA	NA	NA	NA	NA	NA	NA	NA	NA	NA
552	NA	NA	NA	NA	NA	NA	NA	NA	NA	NA	NA	NA	NA	NA	NA	NA	NA	NA	NA	NA	277.35	NA	NA	NA	NA	NA	NA	NA	NA	NA	NA	NA	NA	NA	NA	335.75	NA	NA	NA	NA	NA	NA	NA	NA	NA	NA	NA	NA	NA
553	NA	NA	NA	NA	NA	NA	NA	NA	NA	NA	NA	NA	NA	NA	NA	NA	NA	NA	NA	NA	344.78	NA	NA	NA	NA	NA	NA	NA	NA	NA	NA	NA	NA	NA	NA	202.32	NA	NA	NA	NA	NA	NA	NA	NA	NA	NA	NA	NA	NA
554	NA	NA	NA	NA	NA	NA	NA	NA	NA	NA	NA	NA	NA	NA	NA	NA	NA	NA	NA	NA	NA	NA	NA	NA	NA	NA	NA	NA	NA	NA	NA	NA	NA	NA	NA	1602.55	NA	NA	NA	NA	NA	NA	NA	NA	NA	NA	NA	NA	NA
555	NA	NA	NA	NA	NA	NA	NA	NA	NA	NA	NA	NA	NA	NA	NA	NA	NA	NA	NA	NA	NA	NA	NA	NA	NA	NA	NA	NA	NA	NA	NA	NA	NA	NA	NA	580.06	NA	NA	NA	NA	NA	NA	NA	NA	NA	NA	NA	NA	NA
556	NA	NA	NA	NA	NA	NA	NA	NA	NA	NA	NA	NA	NA	NA	NA	NA	NA	NA	NA	NA	NA	NA	NA	NA	NA	NA	NA	NA	NA	NA	NA	NA	NA	NA	NA	122.56	NA	NA	NA	NA	NA	NA	NA	NA	NA	NA	NA	NA	NA
557	NA	NA	NA	NA	NA	NA	NA	NA	NA	NA	NA	NA	NA	NA	NA	NA	NA	NA	NA	91.65	NA	NA	NA	NA	NA	NA	NA	NA	NA	NA	NA	NA	NA	NA	NA	NA	NA	NA	NA	NA	NA	NA	NA	NA	NA	NA	NA	NA	NA
558	NA	NA	NA	NA	NA	NA	NA	NA	NA	NA	NA	NA	NA	NA	NA	NA	NA	NA	NA	90.54	NA	NA	NA	NA	NA	NA	NA	NA	NA	NA	NA	NA	NA	NA	NA	NA	NA	NA	NA	NA	NA	NA	NA	NA	NA	NA	NA	NA	NA
559	NA	NA	NA	NA	NA	NA	NA	NA	NA	NA	NA	NA	NA	NA	NA	NA	NA	NA	NA	312.61	NA	NA	NA	NA	NA	NA	NA	NA	NA	NA	NA	NA	NA	NA	NA	NA	NA	NA	NA	NA	NA	NA	NA	NA	NA	NA	NA	NA	NA
560	NA	NA	NA	NA	NA	NA	NA	NA	NA	NA	NA	NA	NA	NA	NA	NA	NA	NA	NA	NA	NA	NA	NA	NA	NA	NA	NA	NA	NA	NA	NA	NA	NA	NA	NA	314.41	NA	NA	NA	NA	NA	NA	NA	NA	NA	NA	NA	NA	NA
561	NA	NA	NA	NA	NA	NA	NA	NA	NA	NA	NA	NA	NA	NA	NA	NA	NA	NA	NA	NA	NA	NA	NA	NA	NA	NA	NA	NA	NA	NA	NA	NA	NA	NA	NA	375.25	NA	NA	NA	NA	NA	NA	NA	NA	NA	NA	NA	NA	NA
562	NA	NA	NA	NA	NA	NA	NA	NA	NA	NA	NA	NA	NA	NA	NA	NA	NA	NA	NA	NA	NA	NA	NA	NA	NA	NA	NA	NA	NA	NA	NA	NA	NA	NA	NA	148.46	NA	NA	NA	NA	NA	NA	NA	NA	NA	NA	NA	NA	NA
563	NA	NA	NA	NA	NA	NA	NA	NA	NA	NA	NA	NA	434.23	NA	NA	NA	NA	NA	NA	NA	NA	NA	NA	NA	NA	NA	NA	NA	NA	NA	NA	NA	NA	NA	NA	NA	NA	NA	NA	NA	NA	NA	NA	NA	NA	NA	NA	NA	NA
564	NA	NA	NA	NA	NA	NA	NA	NA	NA	NA	NA	NA	247.04	NA	NA	NA	NA	NA	NA	NA	NA	NA	NA	NA	NA	NA	NA	NA	NA	NA	NA	NA	NA	NA	NA	NA	NA	NA	NA	NA	NA	NA	NA	NA	NA	NA	NA	NA	NA
565	NA	NA	NA	NA	NA	NA	NA	NA	NA	NA	NA	NA	832.17	NA	NA	NA	NA	NA	NA	NA	NA	NA	NA	NA	NA	NA	NA	NA	NA	NA	NA	NA	NA	NA	NA	NA	NA	NA	NA	NA	NA	NA	NA	NA	NA	NA	NA	NA	NA
566	NA	NA	NA	NA	NA	NA	NA	NA	NA	NA	NA	NA	NA	NA	NA	NA	NA	NA	NA	NA	NA	NA	NA	NA	NA	NA	NA	NA	NA	NA	NA	NA	NA	NA	NA	NA	NA	NA	NA	NA	NA	NA	NA	NA	NA	NA	NA	NA	NA
567	NA	NA	NA	NA	NA	NA	NA	NA	NA	NA	NA	NA	NA	NA	NA	NA	NA	NA	NA	NA	NA	NA	NA	NA	NA	NA	NA	NA	NA	NA	NA	NA	NA	NA	NA	NA	NA	NA	NA	NA	NA	NA	NA	NA	NA	NA	NA	NA	NA
568	NA	NA	NA	NA	NA	NA	NA	NA	NA	NA	NA	NA	NA	NA	NA	NA	NA	NA	NA	NA	NA	NA	NA	NA	NA	NA	NA	NA	NA	NA	NA	NA	NA	NA	NA	NA	NA	NA	NA	NA	NA	NA	NA	NA	NA	NA	NA	NA	NA
569	NA	NA	NA	NA	NA	NA	NA	NA	NA	NA	NA	NA	NA	NA	NA	NA	NA	NA	NA	NA	NA	NA	NA	NA	NA	NA	NA	NA	NA	NA	NA	NA	NA	NA	NA	NA	NA	NA	NA	NA	NA	NA	NA	NA	NA	NA	NA	NA	NA
570	NA	NA	NA	NA	NA	NA	NA	NA	NA	NA	NA	NA	NA	NA	NA	NA	NA	NA	NA	NA	NA	NA	NA	NA	NA	NA	NA	NA	NA	NA	NA	NA	NA	NA	NA	NA	NA	NA	NA	NA	NA	NA	NA	NA	NA	NA	NA	NA	NA
571	NA	NA	NA	NA	NA	NA	NA	NA	NA	NA	NA	NA	NA	NA	NA	NA	NA	NA	NA	NA	NA	NA	NA	NA	NA	NA	NA	NA	NA	NA	NA	NA	NA	NA	NA	NA	NA	NA	NA	NA	NA	NA	NA	NA	NA	NA	NA	NA	NA
572	NA	NA	NA	NA	NA	NA	NA	NA	NA	NA	NA	NA	NA	NA	NA	NA	NA	NA	NA	NA	NA	NA	NA	NA	NA	NA	NA	NA	NA	NA	NA	NA	NA	801.9	NA	2028.04	NA	NA	NA	NA	NA	NA	NA	NA	NA	NA	NA	NA	NA
573	NA	NA	NA	NA	NA	NA	NA	NA	NA	NA	NA	NA	NA	NA	NA	NA	NA	NA	NA	NA	NA	NA	NA	NA	NA	NA	NA	NA	NA	NA	NA	NA	NA	64.16	NA	103.48	NA	NA	NA	NA	NA	NA	NA	NA	NA	NA	NA	NA	NA
574	NA	NA	NA	NA	NA	NA	NA	NA	NA	NA	NA	NA	NA	NA	NA	NA	NA	NA	NA	NA	NA	NA	NA	NA	NA	NA	NA	NA	NA	NA	NA	NA	NA	1052.49	NA	1594.37	NA	NA	NA	NA	NA	NA	NA	NA	NA	NA	NA	NA	NA
575	NA	NA	NA	NA	NA	NA	NA	NA	NA	NA	NA	NA	214.95	NA	NA	NA	NA	NA	NA	NA	NA	NA	NA	NA	NA	NA	NA	NA	NA	NA	NA	134.45	NA	NA	437.07	NA	264	NA	NA	NA	NA	NA	NA	NA	NA	NA	NA	250.55	181.51
576	NA	NA	NA	NA	NA	NA	NA	NA	NA	NA	NA	NA	245.24	NA	NA	NA	NA	NA	NA	NA	NA	NA	NA	NA	NA	NA	NA	NA	NA	NA	NA	182.04	NA	NA	567.18	NA	151.12	NA	NA	NA	NA	NA	NA	NA	NA	NA	NA	291.88	287.12
577	NA	NA	NA	NA	NA	NA	NA	NA	NA	NA	NA	NA	222.73	NA	NA	NA	NA	NA	NA	NA	NA	NA	NA	NA	NA	NA	NA	NA	NA	NA	NA	162.48	NA	NA	568.92	NA	136	NA	NA	NA	NA	NA	NA	NA	NA	NA	NA	266.4	186.25
578	NA	NA	NA	NA	NA	NA	NA	NA	NA	NA	NA	NA	NA	NA	NA	NA	NA	NA	NA	NA	NA	NA	NA	NA	NA	NA	NA	NA	NA	NA	NA	NA	NA	NA	NA	1334.02	NA	NA	NA	NA	NA	NA	NA	NA	NA	NA	NA	NA	NA
579	NA	NA	NA	NA	NA	NA	NA	NA	NA	NA	NA	NA	NA	NA	NA	NA	NA	NA	NA	NA	NA	NA	NA	NA	NA	NA	NA	NA	NA	NA	NA	NA	NA	NA	NA	754.3	NA	NA	NA	NA	NA	NA	NA	NA	NA	NA	NA	NA	NA
580	NA	NA	NA	NA	NA	NA	NA	NA	NA	NA	NA	NA	NA	NA	NA	NA	NA	NA	NA	NA	NA	NA	NA	NA	NA	NA	NA	NA	NA	NA	NA	NA	NA	NA	NA	1971.13	NA	NA	NA	NA	NA	NA	NA	NA	NA	NA	NA	NA	NA
581	293.6	NA	NA	358.95	NA	215.78	NA	NA	NA	NA	NA	NA	619.05	NA	NA	NA	NA	NA	NA	NA	NA	NA	215.26	NA	NA	NA	NA	NA	NA	NA	NA	NA	NA	NA	NA	1405.04	NA	NA	NA	NA	NA	NA	NA	NA	NA	NA	NA	NA	NA
582	195.15	NA	NA	282.83	NA	248.61	NA	NA	NA	NA	NA	NA	536.86	NA	NA	NA	NA	NA	NA	NA	NA	NA	344.68	NA	NA	NA	NA	NA	NA	NA	NA	NA	NA	NA	NA	2039.49	NA	NA	NA	NA	NA	NA	NA	NA	NA	NA	NA	NA	NA
583	NA	NA	NA	NA	NA	NA	NA	NA	NA	NA	NA	NA	NA	NA	NA	NA	NA	NA	NA	NA	NA	NA	NA	NA	NA	NA	NA	NA	NA	NA	NA	NA	NA	NA	NA	93.58	NA	NA	NA	NA	NA	NA	NA	NA	NA	NA	NA	NA	NA
584	NA	NA	NA	NA	180.87	278.3	NA	NA	NA	NA	NA	NA	NA	NA	420.83	235.08	312.32	NA	NA	NA	NA	NA	NA	NA	NA	295.18	NA	NA	NA	NA	NA	109.66	NA	NA	852.42	NA	NA	NA	NA	NA	NA	NA	NA	461.54	NA	NA	NA	NA	NA
585	NA	NA	NA	NA	191.04	156.6	NA	NA	NA	NA	NA	NA	NA	NA	359.61	196.77	412.15	NA	NA	NA	NA	NA	NA	NA	NA	229.63	NA	NA	NA	NA	NA	55.55	NA	NA	364.25	NA	NA	NA	NA	NA	NA	NA	NA	457.14	NA	NA	NA	NA	NA
586	NA	NA	NA	NA	657.57	687.61	NA	NA	NA	NA	NA	NA	NA	NA	876.53	437	1067.71	NA	NA	NA	NA	NA	NA	NA	NA	607.22	NA	NA	NA	NA	NA	560.92	NA	NA	1361.02	NA	NA	NA	NA	NA	NA	NA	NA	780.21	NA	NA	NA	NA	NA
587	NA	NA	NA	NA	NA	158.98	NA	NA	NA	NA	194.2	NA	317.11	NA	NA	NA	219.29	NA	NA	168.64	NA	NA	NA	NA	NA	NA	NA	NA	NA	NA	NA	NA	NA	131.15	NA	697.35	113.33	NA	NA	NA	NA	NA	NA	53.54	NA	NA	NA	NA	77.4
588	NA	NA	280.19	NA	NA	400.42	NA	NA	NA	NA	222.31	NA	223.1	NA	NA	NA	185.64	NA	NA	502.65	NA	NA	NA	NA	NA	NA	NA	NA	NA	NA	NA	NA	NA	325.81	NA	1153.43	213.73	NA	NA	NA	NA	NA	NA	455.04	NA	NA	NA	NA	61.42
589	NA	NA	706.12	NA	NA	347.49	NA	NA	NA	NA	578.46	NA	399.69	NA	NA	NA	446.4	NA	NA	661.7	NA	NA	NA	NA	NA	NA	NA	NA	NA	NA	NA	NA	NA	491.78	NA	2041.81	402.31	NA	NA	NA	NA	NA	NA	772.88	NA	NA	NA	NA	505.86
590	NA	NA	NA	NA	NA	NA	NA	NA	NA	NA	NA	NA	NA	NA	NA	NA	NA	NA	NA	NA	NA	NA	NA	236.15	NA	NA	NA	NA	NA	NA	NA	NA	NA	249.56	NA	405.95	NA	NA	NA	NA	NA	NA	NA	439.44	NA	NA	NA	NA	NA
591	NA	NA	NA	NA	NA	NA	NA	NA	NA	NA	NA	NA	NA	NA	NA	NA	NA	NA	NA	NA	NA	NA	NA	619.83	NA	NA	NA	NA	NA	NA	NA	NA	NA	832.59	NA	1805.28	NA	NA	NA	NA	NA	NA	NA	1553.53	NA	NA	NA	NA	NA
592	NA	NA	NA	NA	NA	NA	NA	NA	NA	NA	NA	NA	NA	NA	NA	NA	NA	NA	NA	NA	NA	NA	NA	252.04	NA	NA	NA	NA	NA	NA	NA	NA	NA	329.48	NA	381.97	NA	NA	NA	NA	NA	NA	NA	425.43	NA	NA	NA	NA	NA
593	NA	NA	NA	NA	NA	NA	NA	NA	NA	NA	NA	NA	NA	NA	NA	NA	171.42	NA	NA	247.18	245.67	NA	NA	NA	NA	NA	NA	NA	NA	NA	NA	NA	NA	95.87	NA	NA	NA	NA	NA	NA	NA	NA	82.76	173.74	86.61	NA	NA	NA	NA
594	NA	NA	NA	NA	NA	NA	NA	NA	NA	NA	NA	NA	NA	NA	NA	NA	186.78	NA	NA	187.03	174.72	NA	NA	NA	NA	NA	NA	NA	NA	NA	NA	NA	NA	68.24	NA	NA	NA	NA	NA	NA	NA	NA	NA	148.77	119.66	NA	NA	NA	NA
595	NA	NA	NA	NA	NA	NA	NA	NA	NA	NA	NA	NA	NA	NA	NA	NA	66.88	NA	NA	NA	75.58	NA	NA	NA	NA	NA	NA	NA	NA	NA	NA	NA	NA	NA	NA	NA	NA	NA	NA	NA	NA	NA	NA	NA	NA	NA	NA	NA	NA
596	NA	NA	NA	NA	NA	NA	NA	NA	1839.67	NA	NA	NA	NA	NA	NA	NA	NA	NA	NA	NA	2173.32	NA	NA	NA	NA	NA	NA	NA	NA	NA	NA	NA	NA	NA	NA	2756.82	NA	NA	NA	NA	NA	NA	NA	1801.06	1571.83	NA	NA	NA	2535.38
597	NA	NA	NA	NA	NA	NA	NA	NA	1093.09	NA	NA	NA	NA	NA	NA	NA	NA	NA	NA	NA	934.03	NA	NA	NA	NA	NA	NA	NA	NA	NA	NA	NA	NA	NA	NA	603.57	NA	NA	NA	NA	NA	NA	NA	493.79	354.75	NA	NA	NA	879.73
598	NA	NA	NA	NA	NA	NA	NA	NA	NA	NA	NA	NA	NA	NA	NA	NA	NA	NA	NA	NA	296.27	NA	NA	NA	NA	NA	NA	NA	NA	NA	NA	NA	NA	NA	NA	279.89	NA	NA	NA	NA	NA	NA	NA	144.06	87.31	NA	NA	NA	161.67
599	NA	NA	NA	NA	NA	NA	NA	NA	NA	NA	NA	NA	401.47	NA	NA	NA	NA	235.98	NA	718.22	421.05	NA	461.28	451.54	NA	NA	NA	NA	NA	NA	NA	373.11	NA	605.88	NA	1452.08	NA	NA	NA	NA	NA	NA	306.79	884.09	484.96	NA	NA	NA	NA
600	NA	NA	NA	NA	NA	NA	NA	NA	NA	NA	NA	NA	348.73	NA	NA	NA	NA	219.52	NA	810.04	530.97	NA	375.81	403.07	NA	NA	NA	NA	NA	NA	NA	363.56	NA	647.61	NA	1413.74	NA	NA	NA	NA	NA	NA	337.39	871.67	550.32	NA	NA	NA	NA
601	NA	NA	NA	NA	NA	NA	NA	NA	NA	NA	NA	NA	461.12	NA	NA	NA	NA	450.19	NA	757.46	647.57	NA	521.62	688.1	NA	NA	NA	NA	NA	NA	NA	520.62	NA	579.17	NA	1375.22	NA	NA	NA	NA	NA	NA	639.04	1054.98	629.35	NA	NA	NA	NA
602	NA	NA	NA	NA	NA	NA	NA	NA	NA	NA	NA	NA	NA	NA	NA	NA	NA	NA	NA	NA	NA	NA	NA	NA	NA	NA	NA	NA	NA	NA	NA	NA	NA	NA	NA	NA	NA	NA	NA	NA	NA	NA	NA	150.86	NA	NA	NA	NA	NA
603	NA	NA	NA	NA	NA	NA	NA	NA	NA	NA	NA	NA	NA	NA	NA	NA	NA	NA	NA	NA	NA	NA	NA	NA	NA	NA	NA	NA	NA	NA	NA	NA	NA	NA	NA	NA	NA	NA	NA	NA	NA	NA	NA	202.01	NA	NA	NA	NA	NA
604	NA	NA	NA	NA	NA	NA	NA	NA	NA	NA	NA	NA	NA	NA	NA	NA	NA	NA	NA	NA	NA	NA	NA	NA	NA	NA	NA	NA	NA	NA	NA	NA	NA	NA	NA	NA	NA	NA	NA	NA	NA	NA	NA	115.9	NA	NA	NA	NA	NA
605	NA	NA	NA	NA	NA	NA	NA	NA	NA	NA	NA	NA	NA	NA	NA	NA	NA	NA	NA	NA	NA	NA	NA	NA	NA	NA	NA	NA	NA	NA	NA	NA	NA	NA	NA	498.33	NA	NA	NA	NA	NA	NA	NA	NA	NA	NA	NA	NA	NA
606	NA	NA	NA	NA	NA	NA	NA	NA	NA	NA	NA	NA	NA	NA	NA	NA	NA	NA	NA	NA	NA	NA	NA	NA	NA	NA	NA	NA	NA	NA	NA	NA	NA	NA	NA	308.41	NA	NA	NA	NA	NA	NA	NA	NA	NA	NA	NA	NA	NA
607	NA	NA	NA	NA	NA	NA	NA	NA	NA	NA	NA	NA	NA	NA	NA	NA	NA	NA	NA	NA	NA	NA	NA	NA	NA	NA	NA	NA	NA	NA	NA	NA	NA	NA	NA	392.28	NA	NA	NA	NA	NA	NA	NA	NA	NA	NA	NA	NA	NA
608	379.56	783.66	NA	NA	461.94	NA	1441.03	672	566.61	NA	2023.33	153.88	844.45	NA	169.63	4250.15	NA	NA	NA	1062.93	NA	7599.3	287.3	907.61	1830.23	NA	NA	2467.81	755.74	470.31	NA	382.42	NA	429.37	NA	1377.66	640.8	NA	NA	294.71	366.2	677.61	NA	1288.8	296.37	NA	745.33	594.9	209.01
609	219.07	208.37	NA	NA	160.58	NA	508.08	280.01	176.33	NA	1560.61	52.45	638.82	NA	134.82	2571.87	NA	NA	NA	573.43	NA	4824.86	NA	486.65	1148.38	NA	NA	1717.85	127.57	246.76	NA	55.13	NA	178.25	NA	853.56	311.15	NA	NA	327.95	141.72	417.36	NA	822.28	98.14	NA	378.62	349.03	263.53
610	753.44	1088.78	NA	NA	851.6	NA	1956.2	1140.29	937.31	NA	4360.43	553.38	1080.99	NA	621.92	6747.29	NA	NA	NA	1903.07	NA	13280.4	747.47	1459.29	2615.69	NA	NA	4651.21	815.49	859.57	NA	824.09	NA	848.28	NA	2528.18	1238.93	NA	NA	662.42	670.36	1197.92	NA	2444.94	313.49	NA	1067.03	1205.02	681.3
611	NA	NA	NA	NA	NA	131.3	224.97	NA	NA	326.64	NA	NA	NA	NA	NA	NA	NA	NA	NA	NA	204.13	176.48	NA	201.59	NA	76.39	NA	NA	NA	NA	NA	NA	NA	NA	NA	102.57	NA	NA	NA	NA	NA	NA	NA	92.79	253.93	NA	NA	123.82	135.67
612	NA	NA	NA	NA	NA	358.34	483.46	NA	NA	1173.93	NA	NA	NA	NA	NA	NA	NA	NA	NA	NA	385.97	586.3	NA	566.85	NA	410.78	NA	NA	NA	NA	NA	NA	NA	345.16	NA	426.38	NA	NA	NA	NA	NA	NA	NA	850.71	603.72	NA	NA	626.32	603.44
613	NA	NA	NA	NA	NA	131.22	224.93	NA	NA	326.67	NA	NA	NA	NA	NA	NA	NA	NA	NA	NA	208.1	191.45	NA	201.56	NA	76.39	NA	NA	NA	NA	NA	NA	NA	NA	NA	102.58	NA	NA	NA	NA	NA	NA	NA	92.8	253.93	NA	NA	123.83	135.69
614	NA	NA	NA	NA	NA	NA	NA	NA	NA	NA	NA	NA	NA	NA	NA	NA	NA	NA	NA	NA	NA	NA	NA	148.25	NA	NA	NA	NA	NA	NA	NA	NA	NA	NA	NA	NA	NA	58.99	NA	NA	NA	NA	NA	NA	NA	NA	NA	NA	175.98
615	NA	NA	NA	NA	NA	NA	NA	NA	NA	NA	NA	NA	NA	NA	NA	NA	NA	NA	NA	NA	NA	NA	NA	146.01	NA	NA	NA	NA	NA	NA	NA	NA	NA	NA	NA	NA	NA	199.9	NA	NA	NA	NA	NA	NA	NA	NA	NA	NA	389.24
616	NA	NA	NA	NA	NA	NA	NA	NA	NA	NA	NA	NA	NA	NA	NA	NA	NA	NA	NA	NA	NA	NA	NA	NA	NA	NA	NA	NA	NA	NA	NA	NA	NA	NA	NA	NA	NA	NA	NA	NA	NA	NA	NA	NA	NA	NA	NA	NA	NA
617	461.36	89.59	NA	177.43	NA	450.78	287.98	NA	NA	764.32	NA	NA	NA	NA	252.06	206.63	139.22	101.84	NA	NA	152.35	184.82	NA	77.49	225.89	139.53	73.81	NA	NA	147.72	NA	152.74	252.16	79.69	NA	62.89	160.6	NA	NA	NA	NA	87.23	236.43	373.28	204.15	182.22	115.31	258.98	330.37
618	908.01	548.1	NA	694.51	NA	1139.91	1280.61	NA	NA	1618.48	NA	NA	NA	NA	594.28	410.26	385.95	230.76	NA	NA	509.85	466.82	NA	332.63	545.41	428.23	294.78	NA	NA	374.09	NA	406.2	419.74	240.11	NA	323.04	357.64	NA	NA	NA	NA	495.78	421.34	682.55	463.75	384.65	229.14	426.67	635.73
619	720.7	273.06	NA	529.73	NA	587.18	793.31	NA	NA	999.96	NA	NA	NA	NA	498.49	332.8	207.15	238.12	NA	NA	363.85	180.72	NA	109.17	447.22	163.44	129.54	NA	NA	179.59	NA	114.13	159.37	87.37	NA	130.06	153.39	NA	NA	NA	NA	172.99	256.04	381.38	195.95	325.13	102.59	130.51	277.1
620	NA	NA	NA	NA	NA	NA	NA	NA	NA	NA	NA	NA	NA	NA	NA	NA	NA	NA	NA	NA	NA	NA	NA	NA	NA	NA	NA	NA	NA	NA	NA	NA	NA	NA	NA	NA	NA	NA	NA	NA	NA	NA	NA	NA	NA	NA	NA	NA	NA
621	NA	NA	NA	NA	NA	NA	NA	NA	NA	NA	NA	NA	NA	NA	NA	NA	NA	NA	NA	NA	NA	NA	NA	NA	NA	NA	NA	NA	NA	NA	NA	NA	NA	NA	NA	NA	NA	NA	NA	NA	NA	NA	NA	NA	NA	NA	NA	NA	NA
622	NA	NA	NA	NA	NA	NA	NA	NA	NA	NA	NA	NA	NA	NA	NA	NA	NA	NA	NA	NA	NA	NA	NA	NA	NA	NA	NA	NA	NA	NA	NA	NA	NA	NA	NA	NA	NA	NA	NA	NA	NA	NA	NA	54.48	NA	NA	NA	NA	NA
623	NA	NA	NA	NA	NA	NA	NA	NA	NA	NA	NA	NA	NA	NA	NA	131.5	NA	NA	NA	NA	NA	NA	NA	NA	NA	84.35	NA	NA	NA	NA	NA	112.04	NA	NA	NA	NA	NA	NA	NA	NA	NA	NA	NA	81.37	NA	NA	NA	NA	NA
624	NA	NA	NA	NA	NA	NA	NA	NA	NA	NA	NA	NA	NA	NA	NA	76.74	NA	NA	NA	NA	NA	NA	NA	NA	NA	NA	NA	NA	NA	NA	NA	NA	NA	NA	NA	NA	NA	NA	NA	NA	NA	NA	NA	89.73	NA	NA	NA	NA	NA
625	NA	NA	NA	NA	NA	NA	NA	NA	NA	NA	NA	NA	NA	NA	NA	97.16	NA	NA	NA	NA	NA	NA	NA	NA	NA	66.08	NA	NA	NA	NA	NA	72.26	NA	NA	NA	NA	NA	NA	NA	NA	NA	NA	NA	152.28	NA	NA	NA	NA	NA
626	NA	NA	NA	NA	NA	NA	277.43	NA	NA	711.39	NA	203.97	NA	NA	NA	NA	NA	NA	NA	NA	NA	NA	NA	NA	NA	NA	NA	NA	NA	NA	NA	NA	NA	NA	NA	NA	NA	NA	NA	NA	NA	NA	NA	NA	NA	NA	NA	NA	NA
627	NA	NA	NA	NA	NA	NA	502.8	NA	NA	373.22	NA	729.2	NA	NA	NA	NA	NA	NA	NA	NA	NA	NA	NA	NA	NA	NA	NA	NA	NA	NA	NA	NA	NA	NA	NA	NA	NA	NA	NA	NA	NA	NA	NA	NA	NA	NA	NA	NA	NA
628	NA	NA	NA	NA	NA	NA	1590.21	NA	NA	2459.02	NA	802.61	NA	NA	NA	NA	NA	NA	NA	NA	NA	NA	NA	NA	NA	NA	NA	NA	NA	NA	NA	NA	NA	NA	NA	NA	NA	NA	NA	NA	NA	NA	NA	NA	NA	NA	NA	NA	NA
629	NA	NA	NA	NA	NA	NA	NA	NA	NA	NA	NA	NA	NA	NA	NA	NA	NA	NA	NA	NA	NA	NA	NA	NA	NA	NA	NA	NA	NA	NA	NA	NA	NA	NA	NA	NA	NA	NA	NA	NA	NA	NA	NA	NA	NA	NA	NA	NA	NA
630	NA	NA	NA	NA	NA	NA	NA	NA	NA	NA	NA	NA	NA	NA	NA	NA	NA	NA	NA	NA	NA	NA	NA	NA	NA	NA	NA	NA	NA	NA	NA	NA	NA	NA	NA	NA	NA	NA	NA	NA	NA	NA	NA	NA	NA	NA	NA	NA	NA
631	NA	NA	NA	NA	NA	NA	NA	NA	NA	NA	NA	NA	NA	NA	NA	NA	NA	NA	NA	NA	NA	NA	NA	NA	NA	NA	NA	NA	NA	NA	NA	NA	NA	NA	NA	NA	NA	NA	NA	NA	NA	NA	NA	NA	NA	NA	NA	NA	NA
632	507.52	607.65	429.94	337.44	307.39	729.38	974.08	343.86	509.07	1509.69	457.99	134.58	394.1	NA	411.89	317.19	555.48	250.96	218.51	377.04	488.44	541.44	NA	358.98	541.03	334.27	286.08	232.52	356.83	NA	NA	164.07	305.36	166.82	581.97	553.05	435.12	314.46	319.37	350.72	NA	459.17	252.48	671.27	431.34	488.11	303.76	536.13	416.59
633	250.53	259.01	100.42	226.52	73.02	311.84	565.66	104.56	422.67	975.98	105.31	NA	191.35	NA	158.89	196.68	913.65	511.63	197.55	154.25	222.53	176.45	NA	243.46	276.96	143.34	183.8	101.08	129.74	NA	NA	72.48	269.45	64.29	290.53	411.23	241.31	51.05	90.5	344.01	NA	115.22	187.47	352.33	218.98	224.59	691.26	791.26	272.32
634	1680.45	1799.92	1353.6	1599.62	1074.36	1958.72	3004.73	1242.88	1954.29	4238.9	1185.31	564.88	850.29	NA	1406.27	958.95	1477.67	906.44	718.67	1089.17	1420.48	1066.48	NA	1303.31	1624.24	1188.83	818.26	674.64	879.76	NA	NA	691.83	964.34	701.7	1468.95	1541.67	1453.66	1026.15	1187.36	1765.99	165.34	1165.15	857.31	1968.24	1266.75	1364.37	840.78	1709.08	1535.43
635	NA	4120.94	NA	NA	NA	NA	NA	NA	NA	NA	NA	NA	NA	NA	NA	NA	NA	NA	NA	NA	NA	NA	NA	NA	NA	NA	NA	NA	NA	NA	NA	NA	NA	NA	NA	NA	NA	NA	NA	NA	NA	NA	NA	NA	NA	NA	NA	NA	NA
636	NA	930.09	NA	NA	NA	NA	NA	NA	NA	NA	NA	NA	NA	NA	NA	NA	NA	NA	NA	NA	NA	NA	NA	NA	NA	NA	NA	NA	NA	NA	NA	NA	NA	NA	NA	NA	NA	NA	NA	NA	NA	NA	NA	NA	NA	NA	NA	NA	NA
637	NA	357.29	NA	NA	NA	NA	NA	NA	NA	NA	NA	NA	NA	NA	NA	NA	NA	NA	NA	NA	NA	NA	NA	NA	NA	NA	NA	NA	NA	NA	NA	NA	NA	NA	NA	NA	NA	NA	NA	NA	NA	NA	NA	NA	NA	NA	NA	NA	NA
638	9925.48	22746.3	26010.1	2815.99	25671.3	23170.2	19612.7	11449	19215.3	12697.3	13885.4	NA	30135.1	NA	9101.03	27205.6	79239.6	22220.6	56285.8	38040	17794.7	26270.7	46880.1	28499.8	23060.7	24187	18696.8	60020.3	67103.1	27691.7	NA	26745.3	21001.2	6935.84	19729.3	28425.7	58640.5	12980.7	NA	NA	26983.8	53775.7	11862	13581.3	17919	12682.7	23389.1	16099	5485.03
639	1974.62	5325.47	5849.65	734.83	6009.92	5336.94	4888.58	2454.31	4741.68	2995.15	2639.59	NA	7263.35	NA	1893.14	6304.59	16625.7	5220.87	12352.6	7469.66	4182.77	5848.12	10437.6	6367.62	5225.35	5336.72	4038.68	14870.5	16089.7	5871.76	NA	5765.51	4388.39	1168.57	4202.62	4891.71	13909.1	1760.3	NA	NA	1939.31	8195.56	2651.28	2838.64	4006.83	2751.03	5250.37	3581.96	1039.77
640	737.65	1041.57	1227.23	68.01	1360.95	1572.17	1137.28	594.73	454.17	699.06	588.32	NA	1462.16	NA	348.03	1378.35	4362.93	1001.03	3458.27	1726.72	935.89	1396.51	3319.34	1768.14	1445.5	961.01	934.28	3472.35	3897.52	1705.34	NA	1085.53	1183.82	215.57	635.41	1374.06	2698.96	401.98	NA	NA	NA	2225.72	548.92	817.78	973.16	436.05	1155.29	1015.84	274.48
641	121902	217947	451172	104257	324442	207916	364728	303351	270027	162582	192813	652047	502012	NA	166605	313619	575759	165041	300639	354529	175538	218257	463303	222707	212159	159401	149742	479297	261505	225074	NA	172717	388700	144919	95859.5	393573	390682	257484	42607.2	534997	702854	1.14195e+06	283936	312193	162071	134977	309569	420023	192240
642	27199.4	47979.9	102478	21523.2	69752.2	53029.2	83053.6	73535.1	60572.7	36691.8	46707.8	109058	121621	NA	34509	60666.7	149266	34411.2	71495.6	97445.1	40345.9	54230.8	114094	58349.8	47462.5	43583.7	38054.6	123458	69062.1	56553.9	NA	42731.3	104813	36950.6	23492.3	110670	100417	75537.7	6068.14	68328.4	91346	296585	45962.4	67434.5	31547.4	29073.3	68864.6	96575.2	48200.9
643	41039.4	69138.4	152055	35525.7	115220	67230.4	125980	100950	93368.4	53104.3	65091.6	166477	170979	NA	55466.1	79509.2	178081	48179.3	98404.6	102438	57571.6	72553.4	147401	75330.1	65645.5	52832.6	45049.6	143991	85631.5	69839	NA	56586.2	134729	46229.8	31425.6	128272	119997	82941.5	3415.43	88681.7	131477	326171	79412	104368	49678.4	44761.5	100696	144572	65621.2
644	14260.5	16252.9	25493.5	20230.3	47537	8157.47	18386.6	15716.6	16722.2	15762.3	12451.5	9080.26	27694	NA	21954.5	24991.4	63133.9	17976.5	35264.5	29893.8	22416.5	32921.2	9665.75	26904	47494.2	25731	20273.3	61452.7	28587.1	30683.3	NA	13944	26117.5	9146.17	20803.2	11438.1	11165.8	25485.5	17002	13117.1	9646.54	9574.09	12731.4	10579.4	11484.9	11899.4	19415.5	21471	10608.3
645	5731.45	6750.13	11207.5	8572.67	19768.1	3295.16	7875.05	6734.11	6760.47	6298.65	5132.07	3983.55	12063.4	NA	8546.21	11572.8	27895.5	8322.07	15533.9	11736.7	9140.13	14322	4109.02	11658.6	20584.4	10576.4	8991.96	23921.7	12370.8	12685	NA	5772.19	10623.9	3684.58	8507.02	4155.11	4185.62	9895.99	6406.16	5301.4	3832.91	3299.33	6128.03	4225.04	5104.86	5213.75	9068.06	9365	4125.14
646	8986.66	9565.71	14821.9	12482.1	27936.1	4637.3	10233.4	9514.78	9349.3	9552.12	7901.65	5501.28	16147.4	NA	12504.9	14791.8	37675.2	11164.4	20823.4	16233.6	12663.7	19147.1	5764.48	16009.8	26619	15124.4	12353.4	34314.8	16317.4	17162.4	NA	7842.17	14739.4	4955.65	11449.3	5826.44	5952.34	14251.8	8913.71	7503.2	5360.45	4496.22	8887.02	6232.46	7121.56	7156.41	12576.8	13226.6	5594.44
647	223449	326704	483995	271864	544616	124777	235329	170165	203684	213370	159867	129775	208833	NA	277394	163251	342790	138141	245399	184892	177480	215500	81932.6	202535	301189	120523	149572	528335	173736	181132	NA	141912	202169	81347.9	186120	90877.8	87301.5	173819	164536	165337	78914.1	79869.1	314891	283032	210192	176050	388245	432530	185931
648	32606.7	48680.1	66366	43169.2	78621.9	19094.7	36495.9	23843.7	31742.5	32785.8	23067.4	21866.3	31739.8	NA	45118.7	24032.3	56482.3	19950	37997.8	26359.2	28480.3	36192.2	12644.3	32482.3	44635.3	20116.5	25007.3	84655.6	25949.7	29374.8	NA	23865.4	36104.9	12979.3	28705.2	16091.4	16444.3	26100.6	28369.9	25629	13050.4	14462.1	44510.8	42132.5	32138.7	26950.9	58419.7	63543.8	30462.6
649	57896.3	74483.4	120580	76740.6	150643	27947.6	63830.1	51760.3	48593.6	49545.5	48723.3	28973.6	73285.6	NA	76292	54245	132274	41014.9	81448	66436.7	55663.7	75155.7	25628	74002.4	114304	47898.8	50253.9	179735	67990.3	70740.3	NA	60330.6	91596.3	27531.2	77099.1	39312.4	44095.7	68840.4	73647.6	56079.9	31590.4	26911.8	49319.2	45759.9	35010.8	33303.3	62126	73801.6	34171.2
650	81647.4	98366.3	161460	98873.2	193010	37114.8	76514.7	66782.5	64233.6	61862.9	67952.2	34327	99840	NA	94451.9	66564.2	160140	53905.7	98082.9	85214.7	70234.6	97074.8	31149.4	90209.3	139221	63612	65372.7	227070	80572.9	88664.4	NA	72344.2	116186	36468	97510.3	49870.9	55781.7	83207	89396.3	73637.6	41352.3	35182.5	68706.4	64462.1	48636.9	44506.5	87771.2	102544	44056.1
651	18319.5	NA	13341.4	869.04	7916.47	10373.8	1520.14	5554.62	NA	13648.3	48906.1	NA	14713.9	NA	44397.6	8813.91	14016.4	NA	6084.63	NA	19991.1	NA	9491.95	NA	28959.6	NA	NA	NA	5728.31	5812.38	NA	36383.3	3779.77	17424.3	NA	5497.54	16620.6	NA	21511.4	NA	20276.3	11651.8	NA	28683.1	16750.5	10601.2	NA	24785	10702.5
652	40176.2	NA	23818.8	3517.43	17453.5	26690.5	2340.25	14298.9	NA	29777.7	133688	NA	31956.6	NA	84041	16176.5	25422.6	NA	3029.07	NA	39026.1	NA	14410.8	NA	49847.5	NA	NA	NA	10122.7	10911.5	NA	71117.3	4612.74	35663.6	NA	10024.2	33646.2	NA	44460.5	NA	39518	23684.2	NA	61378.9	33345.1	22911.5	NA	47061.9	18997.8
653	14721.2	NA	11895.1	1223.97	12675.7	8716.02	560.21	4668.37	NA	11531.7	29900.2	NA	11446.6	NA	36853.5	7560.36	11561.4	NA	5127.89	NA	16390.2	NA	7018.49	NA	24104.6	NA	NA	NA	4974.36	4443.06	NA	32406.7	2507.19	15817.1	NA	4953.52	15535.6	NA	19592	NA	18520.8	10936.8	NA	23194.2	15878.4	9847.27	NA	23600.2	9617.46
654	NA	NA	NA	NA	NA	2915.67	6874.62	NA	NA	NA	14518.5	NA	3263.72	NA	2841.94	4112.14	4878.17	3052.71	2738.39	9470.71	5431.16	NA	2513.85	3646.7	3320.33	5605.51	1784.02	NA	NA	NA	NA	5329.34	12058.6	1463.36	NA	2069.28	3530.38	NA	3748.27	3741.26	NA	2075.65	NA	2532.9	NA	NA	1319.3	NA	NA
655	NA	NA	NA	NA	NA	NA	NA	NA	NA	NA	NA	NA	NA	NA	NA	NA	NA	NA	NA	NA	NA	NA	NA	NA	NA	NA	NA	NA	NA	NA	NA	NA	NA	NA	NA	NA	NA	NA	NA	NA	NA	NA	NA	NA	NA	NA	NA	NA	NA
656	NA	NA	NA	NA	NA	1412.67	2354.35	NA	NA	NA	8574.27	NA	1923.78	NA	1794.51	1734.61	1927.19	1144.16	985.34	3674.83	2385.69	NA	966.96	1568.8	1363.3	1990.8	824.61	NA	NA	NA	NA	2042.08	4788.94	509.15	NA	769.04	1351.78	NA	1660.13	1817.71	NA	850.1	NA	943.15	NA	NA	307.09	NA	NA
657	NA	NA	NA	NA	NA	3372.46	5968.03	NA	NA	NA	15218.8	NA	3615.82	NA	3754.18	4951.27	5708.11	3382.44	3266.97	10191.5	5918.46	NA	2574.26	3942.85	4498.98	6564.52	2540.11	NA	NA	NA	NA	6043.66	13373.6	1661.16	NA	2296.4	4497.86	NA	5151.11	4284.56	NA	2557.19	NA	3360.23	NA	NA	1682.37	NA	NA
658	NA	NA	NA	NA	NA	NA	NA	NA	NA	NA	NA	NA	NA	NA	NA	NA	NA	NA	NA	NA	NA	NA	NA	NA	NA	NA	NA	NA	NA	NA	NA	NA	NA	NA	NA	NA	NA	NA	NA	NA	NA	NA	NA	NA	NA	NA	NA	NA	NA
659	NA	NA	NA	NA	NA	NA	NA	NA	NA	NA	NA	NA	NA	NA	NA	NA	NA	NA	NA	NA	NA	NA	NA	NA	NA	NA	NA	NA	NA	NA	NA	NA	NA	NA	NA	NA	NA	NA	NA	NA	NA	NA	NA	NA	NA	NA	NA	NA	NA
660	NA	NA	NA	NA	NA	NA	NA	NA	NA	NA	NA	NA	NA	NA	NA	NA	NA	NA	NA	NA	NA	NA	NA	NA	NA	NA	NA	NA	NA	NA	NA	NA	NA	NA	NA	NA	NA	NA	NA	NA	NA	NA	NA	NA	NA	NA	NA	NA	NA
661	12022.1	11735.7	22339.1	12446.3	30777	14185.9	16996.2	8972.53	13008.4	4563.58	15372.8	8102.18	30404.2	NA	14464.5	28273.4	59224.3	15289.3	39441.7	47891.2	17098.4	23313.3	24293.8	26378	23334.6	23558.4	10661.3	27383.4	22407.5	20340.9	NA	10022	21330.6	9419.9	3755.56	14605.7	14901.4	20463.7	10847.1	8587.92	16433	12046.9	15767.1	16097.7	27059.1	13353.9	44224.6	37132.8	16413.8
662	3287.26	3397.04	6924.97	3434.84	10001	5211.4	5247.2	2882.56	4107.98	1316.48	3635.9	2560.83	8914.98	NA	4426.1	10303.8	24525.4	5643.98	14186.2	14874.5	8866.25	10175.1	10288.9	10366.1	10485.7	10162.8	4131.59	10141.7	8323.2	7400.14	NA	3526.48	6686.15	3156.86	5200.2	4615.97	9423.94	8597.64	8167.1	2928.82	5079.76	4373.72	8754.26	7030.9	12187.1	7105.86	16463.8	16794.3	9540.7
663	3337.25	3716.26	6451.67	3118.85	9024.02	4180.07	5357.22	3041.7	4237.8	1759.31	3469.58	2496.04	9372.44	NA	5139.82	18176	71956.7	11478.9	30442.8	14224.2	22320.3	31182.9	27539.3	19832	31396.9	21402	4553.63	23386.4	9913.51	9685.88	NA	6006.14	8655.37	3817.42	3699.79	4753.1	4695.85	18968.2	3611.07	2974.95	5313.56	3931.29	19954	10083.8	23491	17562.2	40176.7	49191.7	28024
664	65296.1	73597.9	127174	93102.5	147961	71310.3	144563	78788.5	111880	52067	96068.8	65533.9	183569	NA	52630.9	72883.1	178809	53785.1	117076	150143	49553.6	76939.4	68195.8	120807	68669.1	69887	57008.3	100894	87129.6	88358.5	NA	56471.8	82355.7	49023.1	46038.8	89297.1	69265.6	77817.8	61408.8	77871.3	108307	67235.7	83536.9	142530	122801	37688.3	177393	133308	46335.5
665	178443	205099	352301	251681	413880	210148	393962	222993	285784	141520	253347	182544	487508	NA	141249	192047	482638	139889	306854	410362	129828	220369	197053	328412	182088	184445	147631	282651	249521	236591	NA	159790	229118	133541	122467	231517	181089	209511	153681	202007	275131	176169	231002	388844	323729	103292	480527	377838	131419
666	97597.8	120041	208207	144462	224390	111739	207564	129910	164101	76853.4	141281	99310.1	274577	NA	88251.6	115535	280163	84361.2	183464	248662	81738.8	126626	115195	195681	112765	109673	90098.7	170974	149408	142484	NA	98927.2	127876	75138	73188.7	135712	114061	125926	96013.3	126645	165941	103053	123920	206657	179540	58421.3	254945	200059	68942.1
667	142948	170849	293619	200460	335431	169078	311795	183916	240595	113546	207060	153372	411776	NA	124632	164511	399193	123495	261417	343146	110003	177652	160859	266420	163999	152342	125342	236231	197459	199331	NA	134475	181842	108425	99871.6	185397	157284	177818	134111	170742	241278	144981	170373	288841	250231	80879.3	358883	290797	98915.7
668	NA	NA	NA	NA	NA	NA	NA	NA	NA	NA	NA	NA	NA	NA	NA	NA	NA	NA	NA	NA	NA	NA	NA	NA	NA	NA	NA	NA	NA	NA	NA	NA	NA	NA	NA	NA	NA	NA	NA	NA	NA	NA	NA	NA	NA	NA	NA	NA	NA
669	NA	NA	NA	NA	NA	NA	NA	NA	NA	NA	NA	NA	NA	NA	NA	NA	NA	NA	NA	NA	NA	NA	NA	NA	NA	NA	NA	NA	NA	NA	NA	NA	NA	NA	NA	NA	NA	NA	NA	NA	NA	NA	NA	NA	NA	NA	NA	NA	NA
670	NA	NA	NA	NA	NA	NA	NA	NA	NA	NA	NA	NA	NA	NA	NA	NA	NA	NA	NA	NA	NA	NA	NA	NA	NA	NA	NA	NA	NA	NA	NA	NA	NA	NA	NA	NA	NA	NA	NA	NA	NA	NA	NA	NA	NA	NA	NA	NA	NA
671	NA	NA	NA	NA	NA	NA	NA	NA	NA	NA	NA	NA	NA	NA	NA	NA	NA	NA	NA	NA	NA	NA	NA	NA	NA	NA	NA	NA	NA	NA	NA	NA	NA	NA	1727.15	NA	NA	NA	NA	NA	NA	NA	NA	NA	NA	NA	NA	NA	NA
672	NA	NA	NA	NA	NA	NA	NA	NA	NA	NA	NA	NA	NA	NA	NA	NA	NA	NA	NA	NA	NA	NA	NA	NA	NA	NA	NA	NA	NA	NA	NA	NA	NA	NA	1562.43	NA	NA	NA	NA	NA	NA	NA	NA	NA	NA	NA	NA	NA	NA
673	NA	NA	NA	NA	NA	NA	NA	NA	NA	NA	NA	NA	NA	NA	NA	NA	NA	NA	NA	NA	NA	NA	NA	NA	NA	NA	NA	NA	NA	NA	NA	NA	NA	NA	1195.86	NA	NA	NA	NA	NA	NA	NA	NA	NA	NA	NA	NA	NA	NA
674	NA	NA	NA	NA	NA	NA	NA	NA	NA	NA	NA	NA	NA	NA	NA	NA	NA	NA	NA	NA	NA	NA	NA	NA	NA	NA	NA	NA	NA	NA	NA	NA	3805.03	NA	NA	NA	NA	NA	NA	NA	NA	NA	NA	NA	NA	1955.92	NA	4313.68	NA
675	NA	NA	NA	NA	NA	NA	NA	NA	NA	NA	NA	NA	NA	NA	NA	NA	NA	NA	NA	NA	NA	NA	NA	NA	NA	NA	NA	NA	NA	NA	NA	NA	5999.89	NA	NA	NA	NA	NA	NA	NA	NA	NA	NA	NA	NA	2897.6	NA	4855.38	NA
676	NA	NA	NA	NA	NA	NA	NA	NA	NA	NA	NA	NA	NA	NA	NA	NA	NA	NA	NA	NA	NA	NA	NA	NA	NA	NA	NA	NA	NA	NA	NA	NA	2750.5	NA	NA	NA	NA	NA	NA	NA	NA	NA	NA	NA	NA	1897.23	NA	4529.99	NA
677	504.07	619.2	1051.14	936.11	461.29	421.62	1732.71	NA	819	396.14	1082.62	752.09	552.8	NA	1326.2	931.86	4480.69	671.92	2305.57	1883.36	887.62	687.54	989.06	1092.15	445.97	1273.39	389.36	NA	203.8	819.34	NA	1488.92	1754.92	229.21	NA	851.59	1987.57	1778.1	2342.58	2508.94	1655.01	938.19	1245.05	1123.29	1323.75	2174.69	1657.17	1628.6	319.77
678	1658.51	2074.5	3705.62	2813.98	1007.33	1290.47	5361.62	NA	3094.49	1708.2	3029.82	2344.04	1157.52	NA	4018.05	2648.1	11657.3	2115.58	5930.3	5290.57	2548.69	2224.36	2189.74	2976.35	1529.39	3712.04	1332.23	NA	911.72	2763.75	NA	3588.79	4559.54	849.14	NA	2440.44	5485.05	4517.85	6402.67	6772.48	5013.19	3630.85	3784.74	3510.4	3826.84	6095.47	4121.71	4742.37	2107.3
679	3407.66	3821.25	7184.83	6202.52	2472.14	2085.41	10227.9	NA	5746.73	3562.16	5346.63	4160.66	3080.14	NA	6623.18	4515.85	20375	3482.96	10328.1	7927.76	4458.8	3273.17	4135.13	5092.49	2848.12	6052.25	2476.24	NA	1677.48	4714.93	NA	6261.28	7660.43	1197.4	NA	3598.82	10231.4	7163.92	11698.4	12162.2	8303.1	5895.89	5659.15	5450.51	5598.35	9448.25	6798.88	8044.78	2996.01
680	NA	694.54	930.32	772.67	NA	154.9	1526.84	NA	781.75	511.51	840.05	293.81	NA	NA	1082.6	861.25	2881.69	NA	2084.14	945.98	479.02	477.56	NA	563.33	NA	NA	NA	NA	NA	NA	NA	NA	897.61	NA	NA	NA	1739.51	611.83	1778.44	2441.13	678.52	379.99	NA	660.62	760.31	1377.69	760.7	841.17	NA
681	NA	565.25	1241.03	756.2	NA	212.52	2086.99	NA	816.29	430.23	1382.37	357.47	NA	NA	824.68	878.86	2949.1	NA	2067.21	1206.74	657.07	633.65	NA	641.22	NA	NA	NA	NA	NA	NA	NA	NA	601.12	NA	NA	NA	1526	552.08	1530.17	2183.37	833.59	495.02	NA	660.86	720.92	1195.82	600.03	789.97	NA
682	NA	368.96	712.29	481.19	NA	165.79	1125.04	NA	559.79	386.47	618.84	448.56	NA	NA	308.61	588.94	1750.79	NA	1167.29	448.53	324.95	316.05	NA	404.25	NA	NA	NA	NA	NA	NA	NA	NA	737.15	NA	NA	NA	1201.19	405.64	859.91	1225.78	316.54	282.42	NA	402.16	435.51	866.15	606.6	558.71	NA
683	2592.58	5592.8	NA	2153.44	NA	8780.57	6184.49	2112.96	1883.41	1225.46	4669.33	6973.92	4148.43	NA	1640.27	3108.5	3602.88	NA	2206.42	1559.26	3332.56	2405.9	5751.61	5433.93	3546.55	3196.72	3184.25	NA	NA	NA	NA	4171.02	2709.49	3039.97	NA	2921.69	3824.32	3265.62	NA	1614.15	3222.37	4481.17	4530.14	3998.76	6015.06	2361.55	4282.46	5792.62	3946.53
684	1797.1	3066.27	NA	1734.18	NA	5513.84	4191.01	1690.04	1364.61	826.81	2695.35	4256.93	2944.54	NA	1066.46	2047.77	2870.11	NA	1584.35	1701.58	1748.84	1542.15	4205.41	3305.05	2133.41	1866.61	2014.45	NA	NA	NA	NA	2086.98	1423.88	2161.94	NA	1904.39	3124.59	1869.08	NA	1326.82	1617	3385.6	2454.08	1812.37	3217.89	1351.33	1466.83	3049.64	1825.74
685	3981.88	7279.27	NA	2883.12	NA	13189.5	10068.7	3274.17	2833.83	2241.69	6635.99	10143.9	5607.27	NA	2430.38	3277.27	5174.15	NA	2970.68	3373.09	3914.34	2894.72	7128.89	5711.88	4400.34	3093.68	3261.9	NA	NA	NA	NA	3983.28	3326.78	3459	NA	2301.32	4465.3	3725.38	NA	2355.56	3534.29	5160.2	4865.86	4079.44	6808.47	2398.77	5085.02	6508.36	3551.5
686	5213.13	3947.98	1363.37	5820.8	NA	12352.1	5677.5	2690.69	2230.97	818.53	9087.76	4477.71	3491.53	NA	1570.16	3351.63	4478.93	NA	3323.28	3077.85	3226.95	2691.73	14032.6	5217.3	NA	2965.92	4297.96	NA	2913.05	2633.52	NA	4267.3	2298.21	4549.7	NA	4413.91	3745.23	3645.38	1264.39	NA	5059.49	5453.46	1909.78	4100.55	5935.18	NA	2405.44	2953.21	NA
687	1040.68	851.92	246.96	1116.98	NA	2623.02	1267.34	494.55	143.05	74.65	1034	788.02	616.71	NA	58.65	544.04	669.58	NA	275.9	472.47	468.74	461.53	2231.87	764	NA	320.07	483.87	NA	203.33	63.82	NA	894.72	338.24	592.87	NA	535.1	609.37	392.26	65.05	NA	930.3	893.91	191.12	526.21	807.82	NA	414.77	324.45	NA
688	168.57	261.14	NA	291.37	NA	921.28	573.44	308.33	111.57	NA	150.67	292.51	126.16	NA	NA	118.95	239.23	NA	160.59	181.46	62.66	145.7	717.2	170.97	NA	153.88	140.71	NA	NA	NA	NA	134.67	NA	264.8	NA	139.13	91.86	NA	NA	NA	276.16	328.8	NA	NA	152.97	NA	NA	184.92	NA
689	NA	NA	NA	NA	NA	105.6	NA	NA	NA	NA	NA	NA	NA	NA	NA	NA	NA	NA	NA	NA	NA	NA	NA	NA	NA	NA	NA	NA	NA	NA	NA	NA	NA	NA	NA	NA	NA	NA	NA	NA	NA	NA	NA	NA	NA	NA	NA	NA	NA
690	NA	NA	NA	NA	NA	139.23	NA	NA	NA	NA	NA	NA	NA	NA	NA	NA	NA	NA	NA	NA	NA	NA	NA	NA	NA	NA	NA	NA	NA	NA	NA	NA	NA	NA	NA	NA	NA	NA	NA	NA	NA	NA	NA	NA	NA	NA	NA	NA	NA
691	NA	NA	NA	NA	NA	184.02	NA	NA	NA	NA	NA	NA	NA	NA	NA	NA	NA	NA	NA	NA	NA	NA	NA	NA	NA	NA	NA	NA	NA	NA	NA	NA	NA	NA	NA	NA	NA	NA	NA	NA	NA	NA	NA	NA	NA	NA	NA	NA	NA
692	NA	NA	NA	87.18	NA	380.76	NA	217.35	79.29	NA	NA	120.78	144.82	NA	NA	223.08	363.94	NA	NA	NA	371.34	NA	267.15	445.21	207.02	269.44	275.79	NA	113.89	280.89	NA	185.62	226.3	187.74	NA	NA	246.69	NA	NA	NA	235.96	257.36	165.49	164.69	233.01	70.74	214.62	187.94	112.11
693	297.31	NA	NA	327.8	NA	559.73	NA	438.11	205.56	NA	NA	204.82	349.37	NA	NA	352.45	609.43	NA	NA	NA	526.41	NA	497.51	733.8	626.99	419.87	532.34	NA	353.45	558.05	NA	388.2	352.31	359.8	NA	NA	425.27	337.66	NA	NA	474.9	593.19	356.89	432.26	418.85	213.92	401.44	515.54	309.41
694	183.07	NA	NA	333.09	NA	456.13	NA	231.28	154.43	NA	NA	217.84	200.67	NA	NA	266.59	409.74	NA	NA	NA	381.04	NA	283.57	536.6	366.86	250.71	367.01	NA	244.11	380.4	NA	257.02	240.25	226.99	NA	NA	248.66	144.14	NA	NA	351.92	381.65	308.98	313.04	294.38	108.28	166.66	225.97	164.37
695	NA	NA	NA	NA	NA	NA	NA	NA	NA	NA	NA	266	74.55	NA	NA	NA	NA	NA	NA	NA	NA	NA	NA	NA	NA	NA	NA	NA	NA	NA	NA	105.43	NA	176.49	NA	123.76	NA	NA	NA	NA	224.97	NA	87.38	NA	307.34	NA	59.38	NA	NA
696	17418.3	23142	12059.6	20713.2	6701.39	18734	13083.1	12272.1	10952.2	7513.55	28259.1	17482	14654.2	NA	19500.5	10030.7	17056.5	4052.15	9394.48	8118.3	10722.6	14818	10780.9	11240.8	12972.9	12100.4	13525.5	10459.5	9909.48	13881.4	NA	15046.5	8316.21	7389.92	5727.68	10960.4	14347.1	13913	12154.3	10393.3	12006.7	10371.3	11265.7	7630.12	12986.4	11044	10239.9	11664.7	17253.3
697	17949.2	23038.2	9684.29	20005.4	6756.08	19988.8	13647.1	11083.6	10190.6	5803.47	28018.9	18671	15217.5	NA	19432.4	8889.98	15678.8	3750.33	8211.95	7527.18	9479.79	13693	10462.9	11821.9	10143	11480.3	11517.2	9620.48	8299.33	13783.3	NA	14436.3	7933.22	7571	5257.43	10863.4	13750.6	12726.9	11048.1	10454.1	13126	10218.7	10406.6	7253.04	11781.5	10224.6	9335.23	11265.4	16633.8
698	8072.23	10122.3	4975.29	8815.89	2295.13	8196.81	5614.22	5119.89	5250.6	2617.39	13271.3	8246.95	6441.88	NA	8379.59	3851.83	6949.76	1680.65	3669.69	3526.97	4446.34	6154.45	4795.69	5172.98	4789.66	4752.83	5445.54	4210.84	4251.94	6049.95	NA	6312.4	3377.85	3030.26	2448.94	4487.62	5685.32	5519.71	5017.58	5035.51	5323.97	4156.48	5268.43	3353.85	5873.72	4929.62	3994.94	5298.98	7921.77
699	NA	NA	NA	NA	NA	NA	NA	NA	NA	NA	NA	NA	NA	NA	NA	NA	NA	NA	NA	NA	NA	NA	NA	NA	NA	NA	NA	NA	NA	NA	NA	NA	NA	NA	639.23	NA	NA	NA	NA	NA	NA	NA	NA	NA	NA	NA	NA	NA	NA
700	NA	NA	NA	NA	NA	NA	NA	NA	NA	NA	NA	NA	NA	NA	NA	NA	NA	NA	NA	NA	NA	NA	NA	NA	NA	NA	NA	NA	NA	NA	NA	NA	NA	NA	595.82	NA	NA	NA	NA	NA	NA	NA	NA	NA	NA	NA	NA	NA	NA
701	NA	NA	NA	NA	NA	NA	NA	NA	NA	NA	NA	NA	NA	NA	NA	NA	NA	NA	NA	NA	NA	NA	NA	NA	NA	NA	NA	NA	NA	NA	NA	NA	NA	NA	344.9	NA	NA	NA	NA	NA	NA	NA	NA	NA	NA	NA	NA	NA	NA
702	1440.2	2045.07	814.94	2362.33	824.35	3903.1	2574.14	1566.63	1479.98	554.64	1639.6	1830.61	1808.61	NA	1364.83	1552.87	2771.05	445.64	1470.75	1291.25	2124.05	1525.81	2770.47	2299.7	2625.59	1693.33	2185.58	664.64	1437.5	1487.87	NA	1574.47	1258.58	1595.89	NA	1364.74	2301.62	1517.87	963.17	1188.93	1358.12	2313.19	1895.44	2236.17	3199.52	1604.05	2681.41	2190.71	1508.99
703	2520.84	3157.66	1372.93	3816.02	2461.13	5939.84	4777.17	3066.14	2336.31	990.23	3092.42	2951.14	2744.76	NA	2747.02	2201.88	4270.95	978.94	2500.57	1701.46	3067.43	2631.03	4413.63	3981.73	4273.04	2550.48	3856.11	1440.62	2745.96	3028.83	NA	2323.51	1954.72	2745.98	NA	2322.13	3343.8	2738.94	1814.98	1967.5	2129.31	4200.13	2149.88	2963.93	4739.27	2296.61	3123.46	3373.39	2180.86
704	4266.81	6127.63	2538.33	6320.71	4070.53	11081.7	6012.47	5056.87	4911.77	2057.74	5086.87	6540.68	6081.88	NA	5277.05	5297.58	9572.8	2127.67	5500.68	3976.93	7572.11	5150.74	9481.87	7913.76	8630.43	5310.07	6277.27	2534.56	4506.23	5198.87	NA	4898.44	4086.7	4940.17	NA	4559.74	7546.21	4797.65	2658.23	2564.9	4285.15	6746.85	6477.68	7313.55	11563.8	6067.46	9059.48	8577.93	6202.33
705	3554.57	3723.38	1750.73	4246.4	1904.39	5084.38	2426.58	2766.28	2564.71	1530.25	2560.1	3998.82	2602.55	NA	2270.13	2291.18	3579.7	1418.52	3144.77	2192.04	2277.77	2611.46	3317.5	2916.82	3279.02	2652.51	3101.52	1644.38	2289.48	2481.94	NA	2329.19	1690.75	1643.28	NA	2678.02	3048.48	2056.87	1681.57	1443.21	2872.36	2329.26	3027.46	2642.81	5692.44	2901.68	3411.54	3323.1	3885.81
706	5686.76	6758.51	3777.27	7260.43	3685.32	9127.33	5946.72	4644.67	4342.21	2340.02	5280.88	6297.12	4564.81	NA	4597.71	4994.81	6668.91	2460.43	5361.02	3835.21	4346.99	4907.12	6084.29	5572.96	5825.24	5045.4	5757.12	3187.25	4658.18	5160.07	NA	4804.06	3272.91	3726.72	NA	5736.68	6264.78	4581.25	4572.4	5213.35	6871.67	5445.58	4299.74	3693.16	8158.24	4367.46	4861.14	4291.95	5434.58
707	1779.56	2169.25	839.95	2194.98	732.12	2712.38	1738.53	1250.12	1331.32	484.17	1608.37	1849.32	1382.16	NA	1169.58	1536.02	2071.3	793.98	1522.98	995.68	1261.35	1268.73	1857.83	1251.66	1654.38	1475.53	1906.91	954.29	1502.28	1263.79	NA	1466.17	929.97	1017.44	NA	1517.79	1663.93	1224.52	1032.97	1147.4	1934.4	1523.48	1154.82	959.42	2462.37	1232.81	1380.63	1346.85	1769.24
708	NA	4760.35	NA	2132.58	NA	5379.28	3837.15	1629.24	NA	NA	4710.03	5674.82	2956.79	NA	1605.35	NA	4955.08	NA	NA	NA	NA	2736.11	NA	NA	NA	NA	NA	NA	NA	NA	NA	NA	NA	3089.21	NA	NA	NA	NA	NA	NA	NA	NA	4138.49	NA	5468.99	NA	NA	NA	1460.97
709	NA	1348.71	NA	689.06	NA	1973.06	1167.65	242.9	NA	NA	1167.02	1414.02	505.61	NA	474.69	NA	747.76	NA	NA	NA	NA	752.34	NA	NA	NA	NA	NA	NA	NA	NA	NA	NA	NA	543.78	NA	NA	NA	NA	NA	NA	NA	NA	778.78	NA	1395.24	NA	NA	NA	688.52
710	NA	938.16	NA	678.19	NA	1348.68	1094.38	88.22	NA	NA	608.59	1165.27	348.39	NA	NA	NA	250.46	NA	NA	NA	NA	306.76	NA	NA	NA	NA	NA	NA	NA	NA	NA	NA	NA	685.18	NA	NA	NA	NA	NA	NA	NA	NA	526.53	NA	779.1	NA	NA	NA	278.12
711	552.67	494.07	NA	408.91	NA	1063.17	726.52	818.27	NA	238	153.17	1072.32	449.94	NA	268.36	1066.79	369	500.76	593.17	2286.19	2068.08	1227.85	2911.35	2077.76	586.18	1146.49	1386.91	NA	707.68	1145.33	NA	817.27	835.31	1318.3	NA	864.36	NA	1201.44	NA	NA	1143.66	1948.24	1089.65	2373.19	1486.91	850.9	1717.81	1036.25	726.56
712	1199.82	715.64	NA	1031.86	NA	1591.21	1299.34	1251.17	NA	398.37	721	1574	982.07	NA	419.1	1774.21	468.79	644.27	929.71	3661.65	3689.57	2200.6	4089.71	3373.01	1174	1753.78	2075.58	NA	1018.81	1674.49	NA	1276.09	1198.92	1986.84	NA	1246.25	NA	1970.09	NA	NA	1678.23	3565.4	1201.01	3195.94	1663.4	785.16	1946.73	1517.35	875.1
713	1414.75	486.6	NA	1553.55	NA	1631.23	952.24	1247.88	NA	375.93	800.85	929.13	856.96	NA	280.26	1720.25	166.82	561.35	1034.17	4186.88	4091.1	2284.55	4405.5	3844.31	1289.09	1851.52	1813.02	NA	1248.9	1922.69	NA	1359.31	1416.29	2109.06	NA	1136.2	NA	1961.27	NA	NA	1883.02	3743.54	1395.51	3424.32	1612.96	841.06	2234.97	1891.04	800.23
714	1082.91	970.01	90.87	1098.82	131.27	2154.28	1588.6	1212.49	605.92	705.88	853.65	1885.45	1474.43	NA	216.18	960.2	NA	526.81	723.6	2229.29	2327.64	1450.96	2546.21	2321.78	682.65	1004.23	1347.08	NA	527.09	1156.73	NA	1113.23	897.44	1341.64	NA	1340.02	659.27	968.16	NA	95.66	1558.58	2247.98	1422.57	2731.32	1448.68	802.76	1695.34	1073.7	1045.06
715	2462.55	1994.21	942.68	3552.82	1050.24	3709.57	3896.12	2846.84	1557.47	1580.09	2473.73	3576.06	2564.7	NA	563.36	1647.7	NA	933.59	1403.62	4682.67	4670.47	2406.32	5079.82	4348.35	1670.14	2708.46	2554.71	794.54	1540.24	2081.56	NA	2605.36	2628.22	3002.51	NA	3300.44	1727.1	3199.57	414.82	1463.09	3643.17	5207.46	2167.72	4385.1	2114.68	1040.13	3233.36	2100.46	1385.39
716	NA	NA	606.38	NA	115.36	609.57	NA	NA	NA	NA	NA	356.73	1278.4	NA	NA	NA	NA	NA	NA	NA	NA	NA	497.76	NA	NA	NA	NA	670.41	NA	NA	NA	NA	NA	183.86	NA	NA	NA	NA	254.8	992.23	139.9	249.23	NA	NA	NA	NA	NA	95.93	NA
717	NA	NA	2568.27	NA	1377.59	1224.15	NA	NA	NA	NA	NA	1196.26	3286.9	NA	NA	NA	NA	NA	NA	NA	NA	NA	2612.77	NA	NA	NA	NA	1725.95	NA	NA	NA	NA	NA	351.23	NA	NA	NA	NA	1315.67	3337.14	827.38	857.85	NA	NA	NA	NA	NA	354.52	NA
718	2129.03	1931.34	74.68	3190.2	716.77	3952.44	3381.18	1867.32	1016.06	1339.27	3128.38	3459.83	2218.05	NA	724.76	1298.3	NA	612.35	967.72	3497.24	3780.7	2239.47	4163.24	3851.81	1103	1761.79	2065.85	NA	1410.6	1917.13	NA	1798.64	2281.28	2651.84	NA	2663.52	1203.11	2125.82	NA	998.91	2931.52	4196.1	1878.79	3996.83	1951.62	942.58	2788.07	2470.64	1778.97
719	15940.9	11826.7	9306.19	20456	11605.2	26129.2	30006.5	20133.2	11674.8	14629.7	20575	37659.1	23746.2	NA	8149.87	19939.7	10358.8	9227.27	12547.9	47606.9	37196.7	23802.2	53237.6	43567.2	13202.5	21695.3	21234.7	10202.2	16729	21704.8	NA	22602.6	27927.1	25747.8	1030.36	27101.2	17977.5	24167.8	10981.6	13073.7	31482.4	38069.1	18768.3	37268	18576.9	13466	27793.3	22262.1	15393.3
720	12343.8	8156.96	5474.46	15020.2	8602.28	20086	19432.4	14240.9	8585.92	10894	13531.3	25765.2	18567.7	NA	4658.12	12545.6	6555.99	5573.55	8298.5	30409.1	24977.5	16027.7	35061	30007.7	8367.89	14636.2	14036.4	6392.38	11151.6	13814.2	NA	14800.4	17889.5	16832.4	668.94	17231.7	10947.7	15259.2	7151.02	9632.03	20412.9	24659.7	12915.7	26173.6	13127.3	8306.92	19353.2	15045.7	9706.69
721	22825.7	17197.2	11906.9	31977.8	16105.4	37793.8	39552.8	31788.8	19439.7	23849.9	28795.2	57303.9	37378.8	NA	9399.36	25850.7	13103.8	11667.9	16222.4	62946.2	52336.7	29999.6	71074.5	57089.3	16571.3	27732	27265.2	11827	21382	25839.3	NA	28229.2	34933.8	33204.2	1227.5	32796.9	21487.6	28475.2	12932.6	17831	38674.9	48928.2	25001.5	51249.8	25392.6	16017	38207.2	28858.8	20177.7
722	544.2	199.41	NA	NA	NA	696.4	537.52	583.69	NA	203.73	NA	NA	146.62	NA	NA	NA	NA	NA	NA	NA	NA	NA	NA	NA	NA	NA	NA	NA	NA	NA	NA	495.58	535.33	468.57	NA	2110.52	272.54	NA	NA	NA	1637.74	851.05	NA	NA	NA	NA	NA	NA	NA
723	726.46	129.89	NA	NA	NA	456.99	748.54	718.53	NA	NA	NA	NA	304.07	NA	NA	NA	NA	NA	NA	NA	NA	NA	NA	NA	NA	NA	NA	NA	NA	NA	NA	336.46	364.8	597.65	NA	489.59	54.27	NA	NA	NA	567.13	618.18	NA	NA	NA	NA	NA	NA	NA
724	NA	NA	NA	NA	NA	NA	NA	171.04	NA	NA	NA	NA	NA	NA	NA	NA	NA	NA	NA	NA	NA	NA	NA	NA	NA	NA	NA	NA	NA	NA	NA	NA	88.83	98.15	NA	245.11	NA	NA	NA	NA	130.33	71.93	NA	NA	NA	NA	NA	NA	NA
725	7783.07	4683.4	3303.54	6486.84	2782.88	8010.73	6959.61	6942.04	42040.9	4727.58	9250.27	21289.9	7232.75	NA	12774.1	5561.6	10298.1	4393.25	442.73	6387.29	6767.38	6815.35	9505.71	5014.3	3459.66	5944.49	7088.66	6153.81	5337.86	7740.82	NA	10410.5	12030	12668.2	3116.54	17821.4	4099.75	6678.12	6129.9	13667.6	15559.8	10640.3	8105.41	8349.74	8419.31	4682.11	12684.4	5870.02	6351.95
726	12909	8732.19	5902.16	11646.3	6130.37	14700.4	11520.8	13849.2	12115.6	7574.7	18618.8	39173.7	12814.6	NA	19825.5	9835.66	19171.5	8167.76	4512.32	10749	13412.2	13084.8	17725.7	9867.44	6788.64	11115.7	13826.7	10499.9	10001.2	13730	NA	17389.8	20685.1	21251.9	5119.79	31396	8967.51	12930.5	12218.6	21152.8	25968.7	17759.7	14711	17094.3	16294.3	9242.48	26733.2	12296.3	12894.6
727	13303.9	8737.48	5959.33	12435.6	5803.27	15064.4	11809.3	13037.5	9495.98	7799.68	16857.2	35514.2	11421	NA	16588.8	7792.36	18148.2	7168.1	2877.66	9658.62	11684.6	11522.3	13654.6	8060.8	6084.3	10606.1	11726	9223.39	8625.24	11357.6	NA	15568.4	18508.3	18089	3554.51	22778.6	7101.68	10198.3	11662.2	17719.1	22106.9	14474.5	16154.7	17295.7	17118.1	8671.17	28343.8	11963.3	12093.7
728	NA	NA	NA	NA	NA	NA	NA	NA	NA	NA	NA	NA	NA	NA	NA	NA	NA	NA	NA	389.56	NA	NA	NA	NA	NA	296.48	NA	NA	NA	604.93	NA	NA	NA	NA	2828.94	NA	NA	NA	NA	NA	NA	NA	NA	NA	NA	NA	NA	NA	NA
729	NA	NA	NA	NA	NA	NA	NA	NA	NA	NA	NA	NA	NA	NA	NA	NA	NA	NA	NA	62.11	NA	NA	NA	NA	NA	NA	NA	NA	NA	89.24	NA	NA	NA	NA	336.7	NA	NA	NA	NA	NA	NA	NA	NA	NA	NA	NA	NA	NA	NA
730	NA	NA	NA	NA	NA	NA	NA	NA	NA	NA	NA	NA	NA	NA	NA	NA	NA	NA	NA	184.47	NA	NA	NA	NA	NA	142.71	NA	NA	NA	363.07	NA	NA	NA	NA	1820.86	NA	NA	NA	NA	NA	NA	NA	NA	NA	NA	NA	NA	NA	NA
731	436.64	286.53	74.36	380.24	344.65	NA	186.78	270.95	218.33	428.34	143.92	198.67	225.96	NA	114.64	402.88	71.88	165.56	NA	684.04	569.56	460.21	NA	270.91	553.59	255.41	190.11	533.68	NA	333.42	NA	73.03	136.83	NA	579.81	NA	NA	221.66	87.61	333.1	NA	NA	307.05	190.86	59.22	281.05	146.46	63.4	379.45
732	1143.12	1062.87	482.51	1350	1591.31	349.79	526.13	1082.94	1148.75	1463.93	1525.57	1031	852.4	NA	302.34	1177.66	442.06	669.32	NA	1684.65	1756.04	1640.55	NA	687.84	1604.01	964.48	487.66	1065.44	NA	894.12	NA	199.83	413.41	152.16	1840.56	NA	NA	1015.05	436.03	623.26	NA	NA	1305.38	825.73	273.61	1120.39	748.14	694.64	1157.74
733	1051.98	626.47	454.39	1309.66	1255.68	144.71	247.39	824.42	714.02	956.83	931.15	542.95	633.81	NA	193.56	821.9	169.54	378.42	NA	1089.01	1196.76	850.48	NA	569.55	918.21	404.83	96.29	874.76	NA	626.82	NA	113.98	319.68	89.29	1169.26	NA	NA	360.31	115.79	598.94	NA	NA	1096.5	671.93	281.03	827.16	502.79	674.63	1135.47
734	3082.05	1822.94	NA	2907.55	NA	2433.55	1936.98	2443.4	956.19	NA	1474.64	2974.56	NA	NA	NA	NA	NA	587.75	NA	1245.46	NA	NA	NA	NA	NA	1538.01	2468.05	NA	1384.57	NA	NA	NA	NA	NA	NA	NA	1812.05	NA	1941.01	1144.37	791.73	4190.01	NA	2655.08	NA	NA	NA	NA	NA
735	2998	1247.66	NA	3381.35	NA	1972.94	2012.44	2231.2	866.62	NA	1465.85	4078.82	NA	NA	NA	NA	NA	142	NA	945.15	NA	NA	605.71	NA	NA	637.81	1999.57	NA	1180.95	NA	NA	NA	NA	NA	NA	NA	1435.3	NA	1601.72	972.92	683.28	3565.71	NA	2076.75	NA	NA	NA	NA	NA
736	4745.22	2393.8	NA	4894.04	NA	4026.16	2924.52	4130.64	1527.81	NA	2820.02	5466.35	NA	NA	NA	NA	NA	311.27	NA	1967.01	NA	NA	1920.88	NA	NA	546.1	3393.63	NA	2039.48	NA	NA	NA	NA	NA	NA	NA	2607.64	NA	2706.71	1978.8	1718.98	6515.02	NA	3929.91	NA	NA	NA	NA	NA
737	7634.53	10124.7	2884.92	12550.8	NA	12253.2	16287	12962	6657.49	14030	8476.77	10384.8	4126.09	NA	NA	NA	NA	NA	NA	17595.6	NA	NA	NA	NA	NA	NA	10941.1	NA	7108.46	NA	NA	NA	NA	NA	2319.52	NA	8623.52	NA	9752.61	9473.51	2140.35	15944.7	NA	6959.25	NA	NA	NA	NA	NA
738	26406.3	27050.6	18362.2	36030.9	NA	33259.2	32706.2	28388.3	16777.7	32886.6	29304.3	24183.2	11182.9	NA	NA	NA	NA	NA	NA	45065.5	NA	NA	NA	NA	NA	NA	24040.6	NA	16062.2	NA	NA	NA	NA	NA	5758.37	NA	16590.6	NA	16856	19951.3	6380.78	32150.2	NA	18477.5	NA	NA	NA	NA	NA
739	11807	13093.2	3986.25	11502.7	NA	8231.63	20224.7	19622.8	7991.6	18917.1	12355.2	17269.5	6980.06	NA	NA	NA	NA	NA	NA	16816.1	NA	NA	NA	NA	NA	NA	9129.56	NA	6554.49	NA	NA	NA	NA	NA	955.93	NA	6538.12	NA	3114.38	7496.33	1879.86	13304.7	NA	12986.9	NA	NA	NA	NA	NA
740	NA	NA	NA	NA	NA	NA	NA	NA	NA	NA	NA	NA	NA	NA	NA	NA	NA	NA	NA	NA	NA	NA	NA	NA	NA	NA	NA	NA	NA	NA	NA	NA	NA	NA	NA	NA	NA	NA	NA	NA	NA	NA	NA	NA	NA	NA	NA	NA	NA
741	NA	NA	NA	NA	NA	NA	NA	NA	NA	NA	NA	NA	NA	NA	NA	NA	NA	NA	NA	NA	NA	NA	NA	NA	NA	NA	NA	NA	NA	NA	NA	NA	NA	NA	NA	NA	NA	NA	NA	NA	NA	NA	NA	NA	NA	NA	NA	NA	NA
742	NA	NA	NA	NA	NA	NA	NA	NA	NA	NA	NA	NA	NA	NA	NA	NA	NA	NA	NA	NA	NA	NA	NA	NA	NA	NA	NA	NA	NA	NA	NA	NA	NA	NA	NA	NA	NA	NA	NA	NA	NA	NA	NA	NA	NA	NA	NA	NA	NA
743	NA	419.77	NA	NA	NA	NA	NA	NA	NA	NA	NA	NA	NA	NA	1071.7	794	NA	474.86	NA	1435.09	1526.7	1826.68	NA	1026.8	1240.39	895.71	1110.5	NA	313.5	1048.19	NA	851.25	1359.99	1080.76	NA	NA	NA	NA	NA	978.77	987.02	729.56	NA	799.74	NA	NA	605.17	NA	NA
744	NA	708.26	NA	NA	NA	NA	NA	NA	NA	NA	NA	NA	NA	NA	1425.83	1063.23	NA	545.29	NA	1598.6	2001.37	2487.47	NA	1323.25	1769.01	816.46	908.91	NA	296.17	1208.03	NA	981.38	2293.12	920.73	NA	NA	NA	NA	NA	704.18	1250.28	1079.07	NA	566.84	NA	NA	550.3	NA	NA
745	NA	386.88	NA	NA	NA	NA	NA	NA	NA	NA	NA	NA	NA	NA	543.41	800.49	NA	416.62	NA	1360.77	1367.88	916.01	NA	956.28	1632.9	762.81	853.5	NA	454.7	981.67	NA	916.93	1321.91	928.41	NA	NA	NA	NA	NA	675.31	513.06	767.14	NA	705.31	NA	NA	471.24	NA	NA
746	2931.93	3058.52	3068.96	4404.05	4459.63	2495.74	3357.96	4635.68	3386.35	4962.29	4120.27	4036.85	3700.44	NA	4266.04	4521.56	2845.3	NA	2572.32	5866.59	10326	8872.14	3186.13	7450.74	7648.03	5518.11	5461.14	6656.06	3576.43	6649.72	NA	4718.52	5395.41	2525.49	973.03	3193.02	NA	4606.35	NA	4782.49	3673.06	NA	3546.94	4702.88	1992.62	3126.82	2883.05	3853.36	3921.32
747	3710.48	4496.73	3475.12	5756.82	5779.77	3199.44	4320.78	5788.96	4295.94	5825.96	4929.49	4631.25	4162.47	NA	5848.76	5710.84	3292.82	NA	2394.86	7875.64	12695	9943.6	3578.48	9585.44	7079.4	6802.72	7327.65	7313.7	4760.63	8505.96	NA	5766.19	7355.58	3054.14	1143.14	3390.19	NA	6702.44	NA	4311.5	3217.92	NA	4506.13	5414.95	2635.74	5180.22	3521.1	3462.94	4817.38
748	5046.42	5229.87	4079.36	5582.24	4728.54	3227.46	3612.92	4837.64	3670.17	5028.89	6253.66	4915.77	4356.98	NA	4902.74	6705.6	2376.35	NA	4216.84	16237.4	13101.5	10965.4	2479.95	9473.44	12309.4	7690.62	9648.61	8956.31	7992.29	9505.28	NA	7613.03	7568.56	4019	1438.35	2911.16	NA	6688.27	NA	8123.61	4138	NA	5135	4989.82	2734.79	7855.03	3413.79	5317.58	4299.09
749	7094.61	8725.74	5435.74	9192.82	5155.36	9416.03	6348.99	8362.52	5992.77	6643.45	7961.1	13212.7	8255.53	NA	6994.05	8378.95	NA	NA	6314.29	13077.1	10590.6	13653.8	9640.96	10904.9	NA	9798.36	10041.5	7643.31	10798.6	9709.09	NA	13282.2	8591.6	8929.35	2798.88	19273.9	8633.9	10967.8	6526.44	22278.1	19195.8	12150.3	3526.46	7571.14	6000.21	6238.1	8369.39	4578.93	8531.58
750	20142.2	24615.6	13198.7	21873.1	13100.2	24158.5	15828	21624.4	15581.3	16961.7	22279.8	34381.6	20201.1	NA	19711.5	22151.3	NA	NA	16191.5	32081.2	27128.5	31422.7	23883.5	27868.6	NA	24776.9	25926.1	17437.4	27568.7	25071	NA	36406.7	22021.1	23300.5	8354.71	47501.4	21863.8	25881	21991	63861.6	52487.9	32288.2	11655.9	19936.4	15268.3	16234.4	21231.8	12196.3	24031.1
751	3387.42	3698.27	2223.56	3839.95	2222.07	3372.53	2240.57	3360.03	2456.47	2805.7	3176.99	5225.72	3667.13	NA	3049.27	3573.98	NA	NA	2197.53	5047.12	3786.08	5020.32	3705.89	4880.82	NA	3789.83	3910.66	2946.72	4331.98	3486.46	NA	5648.6	3272.4	3393.94	891.51	7529.5	3456.77	3544.61	2594.97	9762.63	8855.18	4930.64	1765.44	3229.52	2683.58	2826.53	3524.17	1903.6	3695.98
752	NA	NA	NA	NA	NA	NA	NA	NA	NA	NA	NA	16649	NA	NA	NA	17211	NA	NA	NA	28797.2	11051	NA	NA	19095.1	NA	11675	NA	NA	NA	NA	NA	8896.68	14953.8	3117.22	NA	28541.6	12732.8	20482.7	NA	28709.4	46584.8	NA	NA	15845.7	5595.72	10704.8	8233.97	NA	10579.8
753	NA	NA	NA	NA	NA	NA	NA	NA	NA	NA	NA	4303.49	NA	NA	NA	4132.53	NA	NA	NA	7338.35	2614.2	NA	NA	5674.27	NA	5566.18	NA	NA	NA	NA	NA	2954.7	4575.2	898.61	NA	8447.19	4677.62	2343.95	NA	7258.34	14478.4	NA	NA	5708.51	1765.07	3360.52	3467.32	NA	5074.71
754	NA	NA	NA	NA	NA	NA	NA	NA	NA	NA	NA	1784.77	NA	NA	NA	2148.55	NA	NA	NA	4676.92	2245.79	NA	NA	4205.86	NA	1410.74	NA	NA	NA	NA	NA	1030.92	3012.43	219.19	NA	5947.63	359.96	1575.65	NA	5602.56	9220.28	NA	NA	4433.5	918.62	2422.98	2106.22	NA	2443.4
755	NA	NA	NA	NA	NA	NA	NA	NA	NA	NA	NA	NA	NA	NA	NA	NA	NA	NA	NA	NA	NA	NA	NA	NA	NA	NA	NA	NA	NA	NA	NA	NA	NA	NA	NA	NA	NA	NA	NA	NA	NA	NA	NA	NA	NA	NA	NA	NA	NA
756	NA	NA	NA	NA	NA	NA	NA	NA	NA	NA	NA	NA	NA	NA	NA	NA	NA	NA	NA	NA	NA	NA	NA	NA	NA	NA	NA	NA	NA	NA	NA	NA	NA	NA	NA	NA	NA	NA	NA	NA	NA	NA	NA	NA	NA	NA	NA	NA	NA
757	NA	NA	NA	NA	NA	NA	NA	NA	NA	NA	NA	NA	NA	NA	NA	NA	NA	NA	NA	NA	NA	NA	NA	NA	NA	NA	NA	NA	NA	NA	NA	NA	NA	NA	NA	NA	NA	NA	NA	NA	NA	NA	NA	NA	NA	NA	NA	NA	NA
758	NA	NA	NA	NA	NA	NA	NA	NA	NA	NA	NA	NA	NA	NA	NA	NA	NA	NA	NA	NA	NA	NA	NA	NA	NA	NA	NA	NA	NA	NA	NA	NA	NA	NA	NA	NA	NA	NA	NA	NA	NA	NA	NA	NA	NA	NA	NA	NA	NA
759	NA	NA	NA	NA	NA	NA	NA	NA	NA	NA	NA	NA	NA	NA	NA	NA	NA	NA	NA	NA	NA	NA	NA	NA	NA	NA	NA	NA	NA	NA	NA	NA	NA	NA	NA	NA	NA	NA	NA	NA	NA	NA	NA	NA	NA	NA	NA	NA	NA
760	NA	NA	NA	NA	NA	NA	NA	NA	NA	NA	NA	NA	NA	NA	NA	NA	NA	NA	NA	NA	NA	NA	NA	NA	NA	NA	NA	NA	NA	NA	NA	NA	NA	NA	NA	NA	NA	NA	NA	NA	NA	NA	NA	NA	NA	NA	NA	NA	NA
761	NA	NA	NA	NA	NA	NA	NA	NA	NA	NA	NA	NA	NA	NA	NA	NA	NA	NA	NA	NA	NA	NA	NA	NA	NA	NA	NA	NA	NA	NA	NA	NA	NA	NA	NA	NA	NA	NA	NA	NA	NA	NA	NA	NA	NA	NA	NA	NA	NA
762	NA	NA	NA	NA	NA	NA	NA	NA	NA	NA	NA	NA	NA	NA	NA	NA	NA	NA	NA	NA	NA	NA	NA	NA	NA	NA	NA	NA	NA	NA	NA	NA	NA	NA	NA	NA	NA	NA	NA	NA	NA	NA	NA	NA	295.36	NA	NA	NA	NA
763	NA	NA	NA	NA	NA	NA	NA	NA	NA	NA	NA	NA	NA	NA	NA	NA	NA	NA	NA	NA	NA	NA	NA	NA	NA	NA	NA	NA	NA	NA	NA	NA	NA	NA	NA	NA	NA	NA	NA	NA	NA	NA	NA	NA	NA	NA	NA	NA	NA
764	602.81	3908.79	1540.62	2132.5	1328.69	1192.09	NA	2184.15	1801.09	1301.27	1551.57	983.65	1255.37	NA	1840.17	1346.11	1313.9	1597.83	1189.32	1982.84	1309.29	1315.87	NA	1699.27	1459.23	1348.32	468.87	2508.11	1733.95	758.62	NA	721.14	1314.93	2287.47	1525.78	569.56	3314.24	1622.95	2410.54	2998.52	1108.92	1532.61	1659.69	906.14	1779.99	1752.91	963	2149.31	1944
765	3203.52	6615.58	2078.09	3655.08	3732.2	3646.44	NA	4984.48	6123.08	4253.75	2878.25	2852.33	5453.23	NA	3496.27	3064.43	2728.35	2836.9	2119.07	3949.76	2718.63	2695	NA	3345.96	4034.75	3233.75	1302.15	4054.78	3778.76	2780.23	NA	3298.16	3095.47	4130.94	2973.67	2102.94	4925.07	3223.64	4868.28	6111.57	2560.85	4542.99	3887.41	3453.11	4775.73	5039.63	2589.27	4266.81	3419.31
766	1467.81	3641.37	2034.81	2385.31	1673.12	2262.59	NA	3341.37	3189.09	2266.29	2153.4	1609.36	1687.03	NA	1270.15	1296.59	1509.09	1370.71	974.74	2064.8	922.55	1827.28	NA	1948.57	2588.86	1835.47	553.27	2589.19	1683.5	1823.58	NA	2072.2	1455.97	2782.41	1557.64	1223.24	2172.18	1604.81	3088.16	3970.8	1672.27	1938.34	2910.46	1379.64	2268.33	2141.22	1238.63	2369.91	2150.02
767	NA	NA	NA	NA	NA	NA	NA	NA	NA	NA	NA	NA	NA	NA	NA	NA	NA	NA	NA	NA	NA	NA	NA	NA	NA	347.87	NA	NA	NA	NA	NA	NA	NA	426.68	NA	NA	NA	NA	NA	NA	NA	227.13	NA	247.53	453.51	NA	NA	364.05	270.16
768	NA	NA	NA	NA	NA	NA	NA	NA	NA	NA	NA	NA	NA	NA	NA	NA	NA	NA	NA	NA	NA	NA	NA	NA	NA	159.96	NA	NA	NA	NA	NA	NA	NA	407.64	NA	NA	NA	NA	NA	NA	NA	NA	NA	140.5	149.93	NA	NA	139.58	85.82
769	NA	NA	NA	NA	NA	NA	NA	NA	NA	NA	NA	NA	NA	NA	NA	NA	NA	NA	NA	NA	NA	NA	NA	NA	NA	1298.43	NA	NA	NA	NA	NA	NA	NA	2176.57	NA	NA	NA	NA	NA	NA	NA	1614.69	NA	1271.42	1775.83	NA	NA	1703.6	1130.36
770	NA	NA	NA	NA	NA	NA	NA	NA	NA	NA	NA	NA	NA	NA	NA	NA	NA	NA	NA	NA	NA	NA	NA	NA	NA	NA	NA	NA	NA	NA	NA	NA	NA	NA	NA	NA	NA	NA	NA	NA	NA	NA	NA	NA	NA	NA	NA	NA	NA
771	NA	NA	NA	NA	NA	NA	NA	NA	NA	NA	NA	NA	NA	NA	NA	NA	NA	NA	NA	NA	NA	NA	NA	NA	NA	NA	NA	NA	NA	NA	NA	NA	NA	NA	286.3	NA	NA	NA	NA	NA	NA	NA	NA	NA	NA	NA	NA	NA	NA
772	NA	NA	NA	NA	NA	NA	NA	NA	NA	NA	NA	NA	NA	NA	NA	NA	NA	NA	NA	NA	NA	NA	NA	NA	NA	NA	NA	NA	NA	NA	NA	NA	NA	NA	NA	NA	NA	NA	NA	NA	NA	NA	NA	NA	NA	NA	NA	NA	NA
773	NA	NA	NA	NA	NA	1279.48	430.94	1466.45	NA	NA	NA	560.31	1357.4	NA	444.71	NA	NA	NA	NA	NA	NA	NA	NA	NA	NA	NA	NA	NA	NA	NA	NA	207.72	267.03	754.19	NA	NA	NA	NA	NA	NA	NA	385.18	NA	518.34	527.63	647.68	NA	846.55	409.53
774	NA	NA	NA	NA	NA	6434.18	3643.99	5444.81	NA	NA	NA	3180.08	6767.32	NA	3891.28	NA	NA	NA	NA	NA	NA	NA	NA	NA	NA	NA	NA	NA	NA	NA	NA	1802.82	1507.76	2763.17	NA	NA	NA	NA	NA	NA	NA	3784.74	NA	4676.55	3790.85	2468.01	NA	4760.69	2002.26
775	NA	NA	NA	NA	NA	2647.19	1989.93	2997.72	NA	NA	NA	2235.74	3593.73	NA	1648.25	NA	NA	NA	NA	NA	NA	NA	NA	NA	NA	NA	NA	NA	NA	NA	NA	657.61	610.5	1439.37	NA	NA	NA	NA	NA	NA	NA	1713.84	NA	2198.92	1858.27	840.76	NA	2360.99	902.78
776	NA	NA	NA	NA	NA	NA	NA	NA	NA	NA	NA	NA	NA	NA	NA	2896.48	NA	2018.78	1565.67	2872.46	2234.19	2439.21	988.5	3770.67	NA	2432.06	NA	NA	NA	2909.22	NA	2976.91	2406.87	3502.89	NA	2236.47	3766.41	3072.38	3853.43	5026.44	3708.81	3330.32	NA	NA	1685.6	NA	NA	NA	NA
777	NA	NA	NA	NA	NA	NA	NA	NA	NA	NA	NA	NA	NA	NA	NA	2861.99	NA	1576.87	2094.15	2967.87	1786.77	2439.49	1167.51	3099.57	NA	1806.44	NA	NA	NA	3100.61	NA	1843.37	2096.15	3002.26	NA	1860	3206.5	2212.7	2242.95	3554.92	2823.62	3144.65	NA	NA	1168.99	NA	NA	NA	NA
778	NA	NA	NA	NA	NA	NA	NA	NA	NA	NA	NA	NA	NA	NA	NA	667.95	NA	485.28	336.24	591.58	246.11	551.07	465.32	866.51	NA	75.13	NA	NA	NA	125.56	NA	853.98	758.01	967.83	NA	632.59	798.6	733.24	1461.11	1028.93	424.94	727.59	NA	NA	231.7	NA	NA	NA	NA
779	914.23	1324.24	569.57	602.81	741.7	711.53	723.4	986.92	879.39	567.53	485.34	977.03	1147.24	NA	313.16	570.03	383.46	636.44	800.26	NA	271.77	249.86	196.54	688.03	804.7	413.06	490.62	996.4	957.44	600.4	NA	602.84	574.22	1023.19	445.34	248.32	1000.23	669.19	955.88	1001.25	699.41	1014.05	643.31	513.71	777.56	891.61	388.8	486.04	593.79
780	5307.24	5647.53	3438.31	4285.32	4249.47	5155.43	4371.75	6520.76	5333.52	4182.33	3323.68	6281.35	6428.37	NA	4707.76	3658.73	3233.2	3597.95	3557.25	NA	2659.35	2620.92	2025.18	6364.47	4564.19	3170.45	2584.2	5997.55	5315.42	4222.89	NA	4743.22	3979.54	5535.86	2960.84	2250.91	5086.86	4311.14	5711.74	6721.58	3837.3	5803.75	4795.73	4473.97	5133.49	5797.02	3334.76	4660.99	4647.78
781	1066	890.6	575.63	692.75	410.91	834.48	797.83	1211.56	1087.36	785.28	639.13	1270.66	916.37	NA	53.8	852.17	395.96	779.62	659.89	NA	210.68	239.66	512.53	586.87	559.42	506.82	444.57	1117.32	667.9	252.78	NA	631.95	663.16	954.37	547.45	91.34	768.83	879.64	874.57	902.23	765.19	911.65	1425.31	1318.66	1472.03	1886.04	1050.21	1469.08	1125.79
782	NA	320.93	NA	NA	NA	NA	NA	NA	NA	NA	NA	NA	NA	NA	NA	NA	NA	NA	NA	NA	NA	NA	NA	NA	NA	NA	NA	NA	NA	NA	NA	NA	NA	NA	NA	NA	NA	NA	NA	NA	NA	NA	NA	NA	NA	NA	NA	NA	435.86
783	NA	587.8	NA	NA	NA	NA	NA	NA	NA	NA	NA	NA	NA	NA	NA	NA	NA	NA	NA	NA	NA	NA	NA	NA	NA	NA	NA	NA	NA	NA	NA	NA	NA	NA	NA	NA	NA	NA	NA	NA	NA	NA	NA	NA	NA	NA	NA	NA	806.25
784	NA	303.5	NA	NA	NA	NA	NA	NA	NA	NA	NA	NA	NA	NA	NA	NA	NA	NA	NA	NA	NA	NA	NA	NA	NA	NA	NA	NA	NA	NA	NA	NA	NA	NA	NA	NA	NA	NA	NA	NA	NA	NA	NA	NA	NA	NA	NA	NA	121.22
785	NA	NA	NA	NA	NA	73.78	NA	NA	NA	NA	NA	145.86	NA	NA	155.78	NA	NA	NA	NA	NA	NA	NA	NA	231.44	NA	NA	NA	NA	NA	NA	NA	NA	585.37	128.17	NA	NA	234.93	NA	NA	237.46	NA	NA	NA	NA	NA	504.2	149.69	NA	NA
786	NA	NA	NA	NA	NA	146.66	NA	NA	NA	NA	NA	161.9	NA	NA	264.04	NA	NA	NA	NA	NA	NA	NA	NA	218.09	NA	NA	NA	NA	NA	NA	NA	NA	688.13	145.05	NA	NA	331.32	NA	NA	219.69	NA	NA	NA	NA	NA	760.7	216.48	NA	NA
787	NA	NA	NA	NA	NA	174.71	NA	NA	NA	NA	NA	268.19	NA	NA	708.51	NA	NA	NA	NA	NA	NA	NA	NA	647.27	NA	NA	NA	NA	NA	NA	NA	NA	1060.63	398.14	NA	NA	513.97	NA	NA	494.95	NA	NA	NA	NA	NA	1178.39	487.04	NA	NA
788	291.51	143.59	752.93	NA	1472.2	719.31	450.65	349.25	187.35	375.38	315.08	873.13	1425.83	NA	1573.66	293.28	NA	313.32	694.98	313.52	NA	590.82	447.54	1049.28	335.15	NA	NA	1464.97	591.05	NA	NA	321.7	2192.42	446.3	1288.48	NA	1355.53	326.87	1862.42	1732.42	337.66	310.44	NA	346.9	351.2	1625.59	769.32	195.59	118.38
789	392.62	283.46	770.79	NA	1443.64	871.05	451.14	262.53	225.5	634.96	270.09	873.19	1341.96	NA	1377.1	216.57	NA	143.77	568.29	416.39	NA	457.63	384.7	1030.77	313.07	NA	NA	1490.59	304.29	NA	NA	251.56	1631.02	421.89	1126.74	NA	1074.57	203.1	1303.14	1668.33	303.61	197.41	NA	291.93	321.83	1784.58	768.93	372.13	580.49
790	336.54	295.72	518.26	NA	1193.58	663.66	272.46	204.2	367.17	239.72	287.08	651.36	828.59	NA	1168.5	279.06	NA	210.85	591.86	367.98	NA	527.12	370.21	1015.5	382.4	NA	NA	1446.36	391.56	NA	NA	385.29	1717.43	363.73	440.94	NA	1176.03	171.82	1330.95	1322.57	170.81	174.38	NA	487.66	406.99	2279.97	1009.7	265.65	633.4
791	231.14	277.53	NA	NA	NA	NA	NA	NA	430.09	272.66	NA	NA	NA	NA	NA	NA	NA	NA	NA	NA	NA	NA	NA	NA	NA	NA	NA	NA	NA	NA	NA	NA	NA	NA	NA	NA	NA	NA	NA	NA	152.95	191.84	NA	NA	NA	NA	NA	NA	NA
792	217.31	428.04	NA	NA	NA	NA	NA	NA	250.8	249.53	NA	NA	NA	NA	NA	NA	NA	NA	NA	NA	NA	NA	NA	NA	NA	NA	NA	NA	NA	NA	NA	NA	NA	NA	NA	NA	NA	NA	NA	NA	340.72	303.34	NA	NA	NA	NA	NA	NA	NA
793	93.87	255.05	NA	NA	NA	NA	NA	NA	166.57	198.51	NA	NA	NA	NA	NA	NA	NA	NA	NA	NA	NA	NA	NA	NA	NA	NA	NA	NA	NA	NA	NA	NA	NA	NA	NA	NA	NA	NA	NA	NA	78.16	122.06	NA	NA	NA	NA	NA	NA	NA
794	NA	NA	NA	NA	NA	NA	NA	NA	NA	NA	NA	NA	NA	NA	NA	NA	NA	NA	NA	NA	NA	NA	NA	NA	NA	NA	NA	NA	NA	NA	NA	NA	NA	NA	NA	NA	NA	NA	NA	NA	NA	NA	NA	NA	NA	NA	NA	NA	NA
795	NA	NA	NA	NA	NA	NA	NA	NA	NA	NA	NA	NA	NA	NA	NA	NA	NA	NA	NA	NA	NA	NA	NA	NA	NA	NA	NA	NA	NA	NA	NA	NA	NA	NA	NA	NA	NA	NA	NA	NA	NA	NA	NA	NA	NA	NA	NA	NA	NA
796	NA	NA	NA	NA	NA	NA	NA	NA	NA	NA	NA	NA	NA	NA	NA	NA	NA	NA	NA	NA	NA	NA	NA	NA	NA	NA	NA	NA	NA	NA	NA	NA	NA	NA	NA	NA	NA	NA	NA	NA	NA	NA	NA	NA	NA	NA	NA	NA	NA
797	NA	NA	NA	NA	NA	NA	NA	NA	NA	NA	NA	NA	NA	NA	NA	NA	NA	NA	NA	NA	NA	NA	NA	NA	NA	NA	NA	NA	NA	NA	NA	NA	NA	204.52	NA	NA	NA	NA	NA	NA	NA	NA	NA	NA	252.22	NA	NA	NA	NA
798	NA	NA	NA	NA	NA	NA	NA	NA	NA	NA	NA	NA	NA	NA	NA	NA	NA	NA	NA	NA	NA	NA	NA	NA	NA	NA	NA	NA	NA	NA	NA	NA	NA	222.1	NA	NA	NA	NA	NA	NA	NA	NA	NA	NA	248.01	NA	NA	NA	NA
799	NA	NA	NA	NA	NA	NA	NA	NA	NA	NA	NA	NA	NA	NA	NA	NA	NA	NA	NA	NA	NA	NA	NA	NA	NA	NA	NA	NA	NA	NA	NA	NA	NA	135.48	NA	NA	NA	NA	NA	NA	NA	NA	NA	NA	100.38	NA	NA	NA	NA
800	NA	376.32	NA	NA	NA	587.82	NA	468.41	NA	NA	457.98	1007.78	644.66	NA	516.74	731.14	NA	NA	362.58	449.54	158.72	NA	NA	894.49	NA	554.92	NA	NA	426.85	NA	NA	537.48	463.52	1214.42	NA	NA	611.62	NA	NA	NA	578.3	790.11	618.67	771.33	792.59	327.95	414.35	495.62	336.3
801	NA	387.88	NA	NA	NA	635.35	NA	270.69	NA	NA	NA	970.43	668.77	NA	381.75	492.91	NA	NA	344.65	517.13	240.39	NA	NA	969.75	NA	394.01	NA	NA	324.36	NA	NA	499.86	527.54	1078.63	NA	NA	523.72	NA	NA	NA	565.92	763.64	498.06	787.76	760.87	310.95	314.91	395.06	326.14
802	NA	575.47	NA	NA	NA	849.98	NA	550.11	NA	NA	1599.89	1416.61	1121.76	NA	649.84	725.56	NA	NA	328.27	645.16	299.72	NA	NA	1078.94	NA	339.3	NA	NA	561.42	NA	NA	549.8	501.67	1390.46	NA	NA	558.97	NA	NA	NA	751.93	878.94	710.17	1176.24	1022.83	380.26	476.48	637.32	380.03
803	NA	NA	NA	NA	NA	NA	NA	NA	NA	NA	NA	NA	NA	NA	NA	NA	NA	NA	NA	NA	NA	NA	NA	NA	NA	NA	NA	NA	NA	NA	NA	NA	NA	155.32	NA	NA	NA	NA	NA	NA	NA	NA	NA	NA	250.08	NA	NA	NA	NA
804	NA	NA	NA	NA	NA	NA	NA	NA	NA	NA	NA	NA	NA	NA	NA	NA	NA	NA	NA	NA	NA	NA	NA	NA	NA	NA	NA	NA	NA	NA	NA	NA	NA	129.19	NA	NA	NA	NA	NA	NA	NA	NA	NA	NA	250	NA	NA	NA	NA
805	NA	NA	NA	NA	NA	NA	NA	NA	NA	NA	NA	NA	NA	NA	NA	NA	NA	NA	NA	NA	NA	NA	NA	NA	NA	NA	NA	NA	NA	NA	NA	NA	NA	578.28	NA	NA	NA	NA	NA	NA	NA	NA	NA	NA	775.06	NA	NA	NA	NA
806	NA	NA	NA	NA	NA	NA	NA	NA	NA	NA	NA	NA	NA	NA	NA	NA	NA	NA	NA	NA	NA	NA	NA	NA	NA	NA	NA	NA	NA	NA	NA	NA	NA	137	NA	NA	NA	NA	NA	NA	NA	NA	NA	NA	NA	NA	NA	NA	NA
807	NA	NA	NA	NA	NA	NA	NA	NA	NA	NA	NA	NA	NA	NA	NA	NA	NA	NA	NA	NA	NA	NA	NA	NA	NA	NA	NA	NA	NA	NA	NA	NA	NA	98.71	NA	NA	NA	NA	NA	NA	NA	NA	NA	NA	NA	NA	NA	NA	NA
808	NA	NA	NA	NA	NA	NA	NA	NA	NA	NA	NA	NA	NA	NA	NA	NA	NA	NA	NA	NA	NA	NA	NA	NA	NA	NA	NA	NA	NA	NA	NA	NA	NA	2177.46	NA	NA	NA	NA	NA	NA	NA	NA	NA	NA	NA	NA	NA	NA	NA
809	160.28	162.79	NA	NA	NA	177.94	NA	NA	163.29	183.41	NA	NA	437.81	NA	NA	459.3	NA	364.61	NA	NA	NA	NA	NA	386.48	487.35	464.25	NA	NA	364.79	NA	NA	357.5	204.03	397.26	NA	255.17	566.82	544.39	374.15	396.08	391.37	379.7	NA	292.04	269.66	NA	NA	NA	214.34
810	214.05	384.1	NA	NA	NA	388.57	NA	NA	455.13	254.73	NA	NA	634.91	NA	NA	596.15	NA	418.61	NA	NA	NA	NA	NA	437.84	557.39	615.14	NA	NA	851.41	NA	NA	454.77	416.07	478.59	NA	509.27	721.14	874.32	545.04	374.41	560.62	444.5	NA	519.96	502.38	NA	NA	NA	555.01
811	6869.83	23840.2	NA	NA	NA	15884.2	NA	NA	3185.16	6639.98	NA	NA	3153.23	NA	NA	1575.11	NA	1382.73	NA	NA	NA	NA	NA	2709.58	1665.59	2263.04	NA	NA	2420.56	NA	NA	2043.05	2028.97	3364.71	NA	1955.54	3205.25	2613.37	3318.34	3801.52	2216.84	3468.64	NA	2189.62	2284.33	NA	NA	NA	3547.96
812	NA	NA	NA	NA	NA	NA	NA	NA	NA	NA	NA	NA	NA	NA	NA	NA	NA	NA	NA	NA	NA	NA	NA	NA	NA	NA	NA	NA	NA	NA	NA	NA	NA	NA	NA	NA	NA	NA	NA	NA	NA	NA	NA	NA	NA	NA	NA	NA	NA
813	NA	NA	NA	NA	NA	NA	NA	NA	NA	NA	NA	NA	NA	NA	NA	NA	NA	NA	NA	NA	NA	NA	NA	NA	NA	NA	NA	NA	NA	NA	NA	NA	NA	NA	NA	NA	NA	NA	NA	NA	NA	NA	NA	NA	NA	NA	NA	NA	NA
814	NA	NA	NA	NA	NA	NA	NA	NA	NA	NA	NA	NA	NA	NA	NA	NA	NA	NA	NA	NA	NA	NA	NA	NA	NA	NA	NA	NA	NA	NA	NA	NA	NA	NA	NA	NA	NA	NA	NA	NA	NA	NA	NA	NA	NA	NA	NA	NA	NA
815	NA	NA	NA	NA	NA	NA	NA	NA	NA	NA	NA	NA	NA	NA	NA	NA	NA	NA	NA	NA	NA	NA	NA	NA	NA	NA	NA	NA	NA	NA	NA	NA	NA	117.62	NA	NA	NA	NA	NA	NA	NA	NA	NA	NA	NA	NA	NA	NA	NA
816	NA	NA	NA	NA	NA	NA	NA	NA	NA	NA	NA	NA	NA	NA	NA	NA	NA	NA	NA	NA	NA	NA	NA	NA	NA	NA	NA	NA	NA	NA	NA	NA	NA	53.8	NA	NA	67.68	NA	NA	NA	NA	NA	NA	NA	NA	NA	NA	NA	NA
817	NA	NA	NA	NA	NA	NA	NA	NA	NA	NA	NA	NA	NA	NA	NA	NA	NA	NA	NA	NA	NA	NA	NA	NA	NA	NA	NA	NA	NA	NA	NA	NA	NA	85.69	NA	NA	57.54	NA	NA	NA	NA	NA	NA	NA	NA	NA	NA	NA	NA
818	NA	NA	NA	NA	NA	NA	NA	239.91	NA	164.61	NA	NA	NA	NA	NA	81.84	NA	NA	NA	NA	NA	NA	NA	NA	388.89	280.97	NA	NA	NA	NA	NA	NA	NA	322.78	NA	NA	NA	NA	NA	NA	NA	NA	NA	NA	136.09	NA	NA	NA	NA
819	NA	669.75	NA	NA	NA	NA	NA	1740.41	NA	646.98	NA	NA	NA	NA	NA	450.66	NA	NA	NA	NA	NA	NA	NA	NA	1033.7	932.22	NA	NA	NA	NA	NA	NA	NA	1070.61	NA	NA	NA	546.88	NA	NA	NA	NA	NA	NA	518.95	NA	NA	NA	NA
820	NA	181.14	NA	NA	NA	NA	NA	869.49	NA	192.77	NA	NA	NA	NA	NA	231.99	NA	NA	NA	NA	NA	NA	NA	NA	439.81	362.82	NA	NA	NA	NA	NA	NA	NA	541.21	NA	NA	NA	224.25	NA	NA	NA	NA	NA	NA	232.77	NA	NA	NA	NA
821	1587.12	3633.16	NA	1722.65	NA	1280.44	1456.8	2410.05	NA	1143.5	2126.77	1484.56	1065	NA	1152.45	1475.83	1235.09	1276.41	1059.15	1480.16	1193.85	1156.45	809.24	2030.39	1130.43	1880.61	1092.52	2169.55	2457.58	1680.15	NA	1621.67	1889.27	3033.18	NA	1327.57	2606.1	1986.86	2754.95	2617.59	1566.77	2712.19	1280.43	1167.4	1629.06	1449.95	911.05	1644.85	1450.63
822	428.42	1998.15	NA	445.6	NA	701.93	549.54	NA	NA	862.18	NA	617.82	527.1	NA	280.3	609.97	469.45	496.35	490.61	621.78	633.22	592.66	354.85	1124.94	372.94	599.02	513.18	1004.05	1151	855.84	NA	859.07	829.96	1522.6	NA	690.34	1466.2	775.34	1340.83	1415.82	754.68	1287.04	666.82	684.73	731.09	822.16	358.49	950.26	500.51
823	519.2	2229.24	NA	1338.93	NA	1265.94	1098	1903.39	NA	306.7	881.17	885.63	792.59	NA	278.36	896.81	773.06	856.15	731.16	1013.72	718.36	914.01	466.68	1662.82	662.21	997.68	820.31	1042.1	1565.45	1134.48	NA	1127.19	1211.75	2174.01	NA	1069.12	1903.61	1418.91	1341.89	1847.63	1155.22	2009.57	858.6	1030.82	1205.07	1117.8	613.1	1606.45	1143.67
824	NA	NA	NA	NA	NA	NA	NA	NA	NA	NA	NA	NA	NA	NA	NA	NA	NA	NA	NA	NA	NA	NA	NA	52.42	NA	NA	NA	NA	NA	NA	NA	NA	75.63	140.54	NA	NA	NA	NA	NA	NA	55.53	81.1	NA	NA	NA	67.95	191.78	NA	NA
825	NA	NA	NA	NA	NA	NA	NA	NA	NA	NA	NA	NA	NA	NA	NA	NA	NA	NA	NA	NA	NA	NA	NA	121.41	NA	156.25	NA	NA	NA	178.65	NA	NA	241.14	294.95	NA	NA	NA	NA	NA	217.81	89.13	279.68	NA	204.1	149.14	149.97	91.41	243.56	193.57
826	NA	NA	NA	NA	NA	NA	NA	NA	NA	NA	NA	NA	NA	NA	NA	NA	NA	NA	NA	NA	NA	NA	NA	68.79	NA	163.65	NA	NA	NA	86.83	NA	NA	174.68	220.74	NA	NA	NA	NA	NA	167.42	80.3	231.93	NA	116.07	210.95	169.9	94.23	184.5	111.16
827	NA	NA	NA	NA	NA	NA	NA	NA	NA	NA	NA	NA	NA	NA	NA	NA	NA	NA	NA	NA	NA	NA	NA	NA	NA	NA	NA	NA	NA	NA	NA	NA	NA	NA	1074.93	NA	NA	NA	NA	NA	NA	NA	NA	NA	NA	NA	NA	NA	NA
828	NA	NA	NA	NA	NA	NA	NA	NA	NA	NA	NA	NA	NA	NA	NA	NA	NA	NA	NA	NA	NA	NA	NA	NA	NA	NA	NA	NA	NA	NA	NA	NA	NA	NA	580.04	NA	NA	NA	NA	NA	NA	NA	NA	NA	NA	NA	NA	NA	NA
829	NA	NA	NA	NA	NA	NA	NA	NA	NA	NA	NA	NA	NA	NA	NA	NA	NA	NA	NA	NA	NA	NA	NA	NA	NA	NA	NA	NA	NA	NA	NA	NA	NA	NA	1496.78	NA	NA	NA	NA	NA	NA	NA	NA	NA	NA	NA	NA	NA	NA
830	NA	NA	NA	NA	NA	NA	NA	NA	NA	NA	NA	NA	NA	NA	NA	NA	NA	NA	NA	NA	NA	NA	NA	NA	NA	NA	NA	NA	NA	NA	NA	NA	NA	NA	NA	NA	NA	NA	NA	NA	NA	NA	NA	NA	NA	NA	NA	NA	NA
831	NA	NA	NA	NA	NA	NA	NA	NA	NA	NA	NA	NA	NA	NA	NA	NA	NA	NA	NA	NA	NA	NA	NA	NA	NA	NA	NA	NA	NA	NA	NA	NA	NA	NA	NA	NA	NA	NA	NA	NA	NA	NA	NA	NA	NA	NA	NA	NA	NA
832	NA	NA	NA	NA	NA	NA	NA	NA	NA	NA	NA	NA	NA	NA	NA	NA	NA	NA	NA	NA	NA	NA	NA	NA	NA	NA	NA	NA	NA	NA	NA	NA	NA	NA	NA	NA	NA	NA	NA	NA	NA	NA	NA	NA	NA	NA	NA	NA	NA
833	507.61	274.18	120.96	430.43	237.75	NA	64.3	557.85	127.83	94.45	524.59	103.98	236.79	NA	618.61	350.22	342.98	87.92	121.54	284.08	NA	224.24	316.15	253.33	NA	218.18	91.7	NA	595.09	480.74	NA	313.38	1187.7	646.39	NA	NA	897.39	181.23	878.8	1080.16	NA	440.41	347.51	438.91	498.24	551.75	430.76	469.7	411.62
834	1963.05	2117.96	1133.42	2413.37	1979.33	NA	814.55	2541.38	2084.94	1237.52	2743.6	1495.25	1782.05	NA	2198.14	1462.66	730.94	581.19	880.32	634.17	NA	1731.08	1490.86	1271.16	NA	1314.25	446.28	NA	2073.32	1516.94	NA	1296.78	3320.39	2246.42	NA	NA	2821.43	993.37	3719.82	4204.62	474.43	1791.14	1075.12	1448.72	1859.41	2051.05	1616.19	1592.3	1431.72
835	2695.65	3260.94	1784.7	3442.24	2977.18	NA	1096.43	3778.86	2970.47	1559.97	3308.93	1853.11	2640.77	NA	4175.09	1922.52	1170.45	918.04	1271.66	730.97	NA	2327.43	1997.2	1827.34	NA	1518.87	526.76	NA	2804.58	1539.73	NA	1650.04	4527.25	2864.63	NA	NA	3464.83	1478.65	4532.16	5418.73	662.03	2417.7	1617.51	2357.92	3054	3288.65	2301	2723.67	2133.17
836	NA	NA	NA	NA	NA	NA	NA	NA	NA	NA	NA	NA	70.24	NA	NA	NA	NA	NA	NA	NA	NA	NA	NA	232.79	NA	NA	NA	NA	NA	NA	NA	NA	NA	NA	NA	NA	NA	NA	NA	NA	NA	NA	NA	NA	205	NA	NA	NA	NA
837	NA	NA	NA	NA	NA	NA	NA	NA	NA	NA	NA	NA	87.47	NA	NA	NA	NA	NA	NA	NA	NA	NA	NA	120.96	NA	NA	NA	NA	NA	NA	NA	NA	NA	NA	NA	NA	NA	NA	NA	NA	NA	NA	NA	NA	143.85	NA	NA	NA	NA
838	NA	NA	NA	NA	NA	NA	NA	NA	NA	NA	NA	NA	NA	NA	NA	NA	NA	NA	NA	NA	NA	NA	NA	NA	NA	NA	NA	NA	NA	NA	NA	NA	NA	NA	NA	NA	NA	NA	NA	NA	NA	NA	NA	NA	212.22	NA	NA	NA	NA
839	NA	381.2	NA	NA	NA	NA	NA	499.59	NA	NA	NA	NA	NA	NA	NA	NA	NA	NA	NA	NA	NA	NA	NA	NA	NA	NA	NA	NA	NA	NA	NA	NA	NA	824.74	NA	NA	NA	NA	NA	NA	NA	709.58	NA	NA	643.39	NA	NA	NA	NA
840	NA	NA	NA	NA	NA	NA	NA	NA	NA	NA	NA	NA	NA	NA	NA	NA	NA	NA	NA	NA	NA	NA	NA	NA	NA	NA	NA	NA	NA	NA	NA	NA	NA	138.56	NA	NA	NA	NA	NA	NA	NA	73.86	NA	NA	120.5	NA	NA	NA	NA
841	NA	NA	NA	NA	NA	NA	NA	239.19	NA	NA	NA	NA	NA	NA	NA	NA	NA	NA	NA	NA	NA	NA	NA	NA	NA	NA	NA	NA	NA	NA	NA	NA	NA	220.55	NA	NA	NA	NA	NA	NA	NA	92.95	NA	NA	76.59	NA	NA	NA	NA
842	263.33	264.13	177.3	NA	449.47	289.74	NA	294.4	335.46	NA	NA	171.86	NA	NA	230.98	169.29	NA	433.98	96.76	NA	NA	NA	NA	98.41	NA	NA	NA	NA	NA	191.32	NA	144.17	225.01	160.54	NA	NA	319.79	74.34	142.06	105.82	NA	62.23	126.38	226.45	368.13	204.76	NA	328.17	93.58
843	1355.74	3340.34	2677.97	1784.64	2413.67	2486.44	NA	2168.46	2367.24	NA	NA	2353.93	NA	NA	2478.71	1363.24	NA	1778.37	1802.92	1803.8	NA	1129.9	NA	2631.36	NA	1672.86	NA	NA	2164.76	1704.64	NA	1528.23	1415.27	2242.84	NA	NA	2863.44	1923.19	2590.96	3153.61	NA	2698.91	1610.08	2017.02	2326.68	1588.65	NA	1445.66	1244.06
844	398.45	973.06	236.69	708.79	379.19	213.55	NA	377.09	638.31	NA	NA	NA	NA	NA	371.23	228.66	NA	181.26	320.62	192.95	NA	63.93	NA	428.25	NA	216.36	NA	NA	151.02	318.64	NA	288.29	161.5	308.1	NA	NA	174.07	185.87	377.71	313.51	NA	394.55	182.85	375.29	328.25	175.57	NA	502.4	88.91
845	NA	NA	NA	NA	NA	NA	NA	NA	NA	NA	NA	NA	NA	NA	NA	NA	NA	NA	NA	NA	NA	NA	NA	252.08	NA	NA	NA	NA	NA	NA	NA	NA	NA	251.28	NA	NA	NA	NA	NA	NA	NA	NA	NA	NA	NA	NA	NA	NA	NA
846	NA	NA	NA	NA	NA	NA	NA	NA	NA	NA	NA	NA	NA	NA	NA	NA	NA	NA	NA	NA	NA	NA	NA	140.58	NA	NA	NA	NA	NA	NA	NA	NA	NA	263.67	NA	NA	NA	NA	NA	NA	NA	NA	NA	NA	NA	NA	NA	NA	NA
847	NA	NA	NA	NA	NA	NA	NA	NA	NA	NA	NA	NA	NA	NA	NA	NA	NA	NA	NA	NA	NA	NA	NA	184.9	NA	NA	NA	NA	NA	NA	NA	NA	NA	322.71	NA	NA	NA	NA	NA	NA	NA	NA	NA	NA	NA	NA	NA	NA	NA
848	579.48	1216.91	594.82	1097.82	NA	1558.67	NA	1252.47	645.49	816.55	813.04	1603.17	996.71	NA	NA	607.97	NA	440.75	869.63	395.44	NA	NA	971.13	1257.99	NA	583.25	609.35	412.78	693.97	588.52	NA	843.46	603.31	1521.77	NA	1125.42	1066.72	845.53	858	NA	1327.65	1957.76	NA	824.97	1440.66	577.31	560.02	730.02	486.25
849	446.37	853.02	367.71	440.38	NA	1379.3	NA	836.56	235.43	453.92	212.63	860.7	501.48	NA	NA	183.44	NA	436.58	511.95	138.48	NA	NA	626.69	818.93	NA	384.95	161.86	101.14	488.59	357.93	NA	458.33	427.66	957	NA	841.32	848.66	493.95	633.59	NA	678.21	1328.9	NA	576.19	930.47	432.25	380.62	515.29	304.87
850	290.02	423.15	122.04	219.7	NA	791.15	NA	256.87	NA	253.75	354.98	641.25	704.39	NA	NA	154.08	NA	NA	88.16	91.88	NA	NA	268.33	329.8	NA	193.23	158.7	283.58	279.3	163.38	NA	93.99	138.76	561.51	NA	395.08	492.17	194.26	369.76	NA	513.14	560.78	NA	372.84	638.14	252.38	329.47	123.16	76.64
851	898.89	2237.55	NA	1044.13	NA	1313.77	688.67	1393.47	1001.8	880.35	NA	624.31	1081.96	NA	1023.06	NA	NA	NA	NA	655	NA	NA	NA	1508.05	NA	NA	NA	NA	NA	NA	NA	1135.78	NA	1819.35	NA	485.54	1382.86	NA	NA	NA	NA	2421.42	1938.71	NA	1234.35	NA	NA	NA	1737.51
852	744.61	1741.02	NA	230.62	NA	1064.87	431.81	515	810.91	262.01	NA	242.48	739.59	NA	573.68	NA	NA	NA	NA	57.13	NA	NA	NA	415.52	NA	NA	NA	NA	NA	NA	NA	235.35	NA	636.82	NA	179.62	569.67	NA	NA	NA	NA	893.22	312.45	NA	493.98	NA	NA	NA	137.01
853	145.94	1238.3	NA	310.17	NA	517.17	141.38	658.15	290.48	75.53	NA	297.79	342.09	NA	266.88	NA	NA	NA	NA	98.69	NA	NA	NA	421.8	NA	NA	NA	NA	NA	NA	NA	240.49	NA	493.82	NA	84.86	545	NA	NA	NA	NA	1188.05	532.74	NA	208.14	NA	NA	NA	1404.79
854	NA	NA	NA	NA	NA	NA	NA	NA	NA	NA	NA	NA	NA	NA	NA	NA	NA	NA	NA	NA	NA	NA	NA	NA	NA	NA	NA	NA	NA	NA	NA	NA	NA	NA	NA	NA	NA	NA	NA	NA	NA	NA	NA	NA	NA	NA	NA	NA	NA
855	NA	NA	NA	NA	NA	NA	NA	NA	NA	NA	NA	NA	NA	NA	NA	NA	NA	NA	NA	NA	NA	NA	NA	NA	NA	NA	NA	NA	NA	NA	NA	NA	NA	NA	NA	NA	NA	NA	NA	NA	NA	NA	NA	NA	NA	NA	NA	NA	NA
856	NA	NA	NA	NA	NA	NA	NA	NA	NA	NA	NA	NA	NA	NA	NA	NA	NA	NA	NA	NA	NA	NA	NA	NA	NA	NA	NA	NA	NA	NA	NA	NA	NA	NA	NA	NA	NA	NA	NA	NA	NA	NA	NA	NA	NA	NA	NA	NA	NA
857	NA	205.69	NA	NA	NA	NA	NA	117.54	NA	NA	NA	NA	NA	NA	279.07	NA	NA	NA	NA	NA	NA	NA	264.05	NA	NA	161.15	NA	NA	101.96	NA	NA	62.01	551.54	134.96	NA	NA	414.53	NA	NA	491.61	NA	NA	180.82	113.69	219.05	809.16	394.81	102.08	125.02
858	NA	219.56	NA	NA	NA	NA	NA	259.28	196	NA	NA	NA	NA	NA	484.52	NA	NA	NA	NA	NA	NA	NA	345.14	NA	NA	261.67	NA	NA	314.39	NA	NA	205.38	904.74	303.51	NA	NA	694.61	NA	NA	989.34	NA	NA	289.72	102.3	299.48	827.56	497.83	90.2	345.03
859	NA	165.97	NA	NA	NA	NA	NA	170.34	200.36	NA	NA	NA	NA	NA	491.76	NA	NA	NA	NA	NA	NA	NA	263.47	NA	NA	206.19	NA	NA	193.64	NA	NA	70.41	570.93	223.99	NA	NA	242.07	NA	NA	542.66	NA	NA	205.05	143.69	202.83	583.55	328.42	70.95	281.06
860	NA	656.13	NA	NA	NA	1941.85	513.6	1036.39	NA	NA	NA	NA	NA	NA	NA	NA	NA	NA	NA	NA	NA	NA	NA	NA	NA	NA	NA	NA	NA	NA	NA	NA	NA	1809.44	NA	NA	NA	NA	NA	NA	NA	NA	786.24	1061.93	1371.4	NA	NA	883.36	NA
861	NA	571.4	NA	NA	NA	778.99	465.73	307.52	NA	NA	NA	NA	NA	NA	NA	NA	NA	NA	NA	NA	NA	NA	NA	NA	NA	NA	NA	NA	NA	NA	NA	NA	NA	930.79	NA	NA	NA	NA	NA	NA	NA	NA	388.01	482.44	781.85	NA	NA	387.97	NA
862	NA	217.69	NA	NA	NA	983.54	244.25	181.44	NA	NA	NA	NA	NA	NA	NA	NA	NA	NA	NA	NA	NA	NA	NA	NA	NA	NA	NA	NA	NA	NA	NA	NA	NA	775.51	NA	NA	NA	NA	NA	NA	NA	NA	321.96	267.69	320.64	NA	NA	289.09	NA
863	NA	NA	NA	NA	NA	NA	NA	NA	NA	NA	NA	NA	NA	NA	NA	NA	NA	NA	NA	NA	NA	NA	NA	146.18	NA	NA	NA	NA	NA	NA	NA	NA	NA	91.16	NA	NA	NA	NA	NA	NA	NA	NA	NA	NA	NA	NA	NA	NA	NA
864	NA	NA	NA	NA	NA	NA	NA	NA	NA	NA	NA	NA	NA	NA	NA	NA	NA	NA	NA	NA	NA	NA	NA	132.04	NA	NA	NA	NA	NA	NA	NA	NA	NA	NA	NA	NA	NA	NA	NA	NA	NA	NA	NA	NA	NA	NA	NA	NA	NA
865	NA	NA	NA	NA	NA	NA	NA	NA	NA	NA	NA	NA	NA	NA	NA	NA	NA	NA	NA	NA	NA	NA	NA	534.17	NA	NA	NA	NA	NA	NA	NA	NA	NA	169.97	NA	NA	NA	NA	NA	NA	NA	NA	NA	NA	NA	NA	NA	NA	NA
866	NA	NA	NA	NA	NA	NA	NA	NA	NA	NA	NA	NA	NA	NA	NA	NA	NA	NA	NA	NA	NA	NA	NA	NA	NA	NA	NA	NA	NA	NA	NA	NA	NA	NA	NA	NA	NA	NA	NA	NA	NA	NA	NA	NA	NA	NA	NA	NA	NA
867	NA	NA	NA	NA	NA	NA	NA	NA	NA	NA	NA	NA	NA	NA	NA	NA	NA	NA	NA	NA	NA	NA	NA	NA	NA	NA	NA	NA	NA	NA	NA	NA	NA	NA	NA	NA	NA	NA	NA	NA	NA	NA	NA	NA	NA	NA	NA	NA	NA
868	NA	NA	NA	NA	NA	NA	NA	NA	NA	NA	NA	NA	NA	NA	NA	NA	NA	NA	NA	NA	NA	NA	NA	NA	NA	NA	NA	NA	NA	NA	NA	NA	NA	NA	NA	NA	NA	NA	NA	NA	NA	NA	NA	NA	NA	NA	NA	NA	NA
869	NA	313.02	NA	NA	NA	NA	NA	NA	NA	NA	NA	NA	NA	NA	NA	NA	NA	NA	NA	NA	NA	NA	NA	89.15	NA	NA	NA	NA	NA	NA	NA	NA	NA	163.85	NA	NA	NA	NA	NA	NA	NA	NA	NA	NA	208.27	NA	NA	NA	NA
870	NA	878.32	NA	NA	NA	NA	NA	NA	NA	NA	NA	NA	NA	NA	NA	NA	NA	NA	NA	NA	NA	NA	NA	1019.03	NA	NA	NA	NA	NA	NA	NA	NA	NA	972.53	NA	NA	NA	NA	NA	NA	NA	NA	NA	NA	800.6	NA	NA	NA	NA
871	NA	206.59	NA	NA	NA	NA	NA	NA	NA	NA	NA	NA	NA	NA	NA	NA	NA	NA	NA	NA	NA	NA	NA	112.42	NA	NA	NA	NA	NA	NA	NA	NA	NA	168.17	NA	NA	NA	NA	NA	NA	NA	NA	NA	NA	162.55	NA	NA	NA	NA
872	NA	NA	NA	NA	NA	NA	NA	NA	NA	NA	NA	NA	NA	NA	NA	NA	NA	NA	NA	NA	NA	NA	NA	NA	NA	NA	NA	NA	NA	NA	NA	215.38	333.29	449.56	NA	NA	NA	NA	NA	NA	148.42	NA	150.15	NA	84.04	NA	NA	NA	NA
873	93.17	NA	NA	NA	NA	NA	NA	NA	NA	NA	NA	NA	NA	NA	NA	NA	NA	NA	NA	NA	NA	NA	NA	NA	NA	177.79	NA	NA	NA	NA	NA	302.8	392.93	531.34	NA	NA	NA	NA	NA	NA	282.62	NA	163.28	NA	142.1	NA	NA	NA	NA
874	140.31	NA	NA	NA	NA	NA	NA	NA	NA	NA	NA	NA	NA	NA	NA	NA	NA	NA	NA	NA	NA	NA	NA	NA	NA	119	NA	NA	NA	NA	NA	149.36	244.83	376.6	NA	NA	NA	NA	NA	NA	136.12	NA	109.46	NA	105.24	NA	NA	NA	NA
875	1406.47	1777.57	726.73	1204.66	1317.78	2134.14	1506.45	1951.47	1617.39	1401.2	733.15	2259.75	2133.76	NA	1141.15	1314.71	971.49	1275.03	1407.3	1480.91	856.34	1211.41	1158.67	1652.63	1038.26	1056.32	825.81	1460.02	1688.58	835.29	NA	1252.79	937.05	1936.62	NA	1235.9	1646.88	1331.3	1532.14	1869.56	1654.48	1353.98	1245.59	1554.97	1734.75	1120.87	1024.24	1434.21	1536.82
876	1139.16	1479.73	574.61	908.92	1084.65	1733.55	1067.91	1561.14	1195.6	977.36	808.57	1802.67	1510.74	NA	1114.49	974.51	538.98	922.23	952.29	1687.37	514.36	866.87	848.96	1055.69	696.39	802.92	500.1	1038.62	1181.18	556.56	NA	842.69	677.43	1355.82	NA	894.58	1005.77	1036.28	1176.65	1070.56	1062.57	765.34	977.61	1123.31	1199.22	754.72	807.54	948.58	1110.02
877	1362.18	1860.39	1054.32	1165.92	1300.67	2055.2	1434.73	1865.43	1574.59	1236.82	847.8	2155.48	1824.06	NA	960.83	1158.74	767.81	982.13	1274.65	1497.01	702.71	1012.95	1010.21	1437.7	873.75	932.34	580.47	1254.92	1382.15	630.54	NA	1081.12	857.46	1695.4	NA	946.01	1413.21	1380.18	1145.53	1618.32	1371.18	253.22	1164.14	1197.17	1563.03	914.71	830.28	1367.01	1388.92
878	54.96	304.11	106.79	142.74	214.7	225.3	153.88	294.6	263.04	203.81	208.97	NA	156.73	NA	123.53	81.95	121.82	125.89	146.09	NA	113.44	140.85	NA	268.11	337.54	178.68	61.63	148.41	211.39	NA	NA	NA	NA	245.67	475.47	193.23	133.01	254.23	NA	NA	NA	82.36	NA	125.04	157.97	165.91	81.27	188.2	176.56
879	1012.42	1279.85	514.61	704.24	926.07	874.51	657.14	1079.84	998.35	767.34	1093.98	NA	813.77	NA	1102.67	1258.47	488.59	508.44	520.31	NA	463.15	749.53	338.17	960.37	1368.49	643.47	385.62	1103.77	813.7	NA	NA	NA	NA	759.3	1390.35	508.09	674.39	1165	NA	NA	NA	749.56	NA	681.05	658.15	759.2	271.37	720.83	613.59
880	72.18	305.91	100.23	159.62	182.55	227.17	178.14	287.22	258.21	202.59	213.07	NA	NA	NA	107.04	210.3	140.9	104.81	69.3	NA	117.38	144.46	NA	292.05	321.53	151.26	NA	487.64	150.3	NA	NA	NA	NA	198.35	285.98	84.17	145.2	217.32	NA	NA	NA	188.65	NA	126.88	185.72	238.13	70.99	210.05	142.1
881	NA	NA	NA	NA	NA	NA	NA	NA	NA	NA	NA	NA	NA	NA	NA	NA	NA	NA	NA	NA	NA	NA	NA	NA	NA	NA	NA	NA	NA	NA	NA	NA	NA	141.16	NA	NA	NA	NA	NA	NA	NA	NA	NA	NA	NA	NA	NA	NA	NA
882	NA	NA	NA	NA	NA	NA	NA	NA	NA	NA	NA	NA	NA	NA	NA	NA	NA	NA	NA	NA	NA	NA	NA	NA	NA	NA	NA	NA	NA	NA	NA	NA	NA	337.34	NA	NA	NA	NA	NA	NA	NA	NA	NA	NA	NA	NA	NA	NA	NA
883	NA	NA	NA	NA	NA	NA	NA	NA	NA	NA	NA	NA	NA	NA	NA	NA	NA	NA	NA	NA	NA	NA	NA	NA	NA	NA	NA	NA	NA	NA	NA	NA	NA	NA	NA	NA	NA	NA	NA	NA	NA	NA	NA	NA	NA	NA	NA	NA	NA
884	NA	103.27	NA	NA	NA	204.39	NA	164.47	NA	NA	NA	NA	NA	NA	NA	224.69	NA	NA	NA	NA	NA	NA	NA	306.52	NA	350.44	NA	NA	NA	NA	NA	NA	212.54	364.04	NA	NA	NA	NA	NA	NA	NA	289.57	NA	NA	280.31	329.57	NA	NA	NA
885	NA	89.04	NA	NA	NA	NA	NA	NA	NA	NA	NA	NA	NA	NA	NA	111.54	NA	NA	NA	NA	NA	NA	NA	120.05	NA	87.32	NA	NA	NA	NA	NA	NA	NA	141.18	NA	NA	NA	NA	NA	NA	NA	63.14	NA	NA	173.75	172.08	NA	NA	NA
886	NA	NA	NA	NA	NA	NA	NA	NA	NA	NA	NA	NA	NA	NA	NA	NA	NA	NA	NA	NA	NA	NA	NA	71.5	NA	134.78	NA	NA	NA	NA	NA	NA	59.15	136.45	NA	NA	NA	NA	NA	NA	NA	84.46	NA	NA	136.46	205.7	NA	NA	NA
887	120.69	374.01	NA	NA	NA	NA	445.57	455.35	306.49	202.72	NA	NA	123.9	NA	NA	NA	120.98	NA	247.23	451.74	NA	NA	NA	631.62	NA	376.02	NA	NA	328.1	NA	NA	247.5	589.91	819.06	NA	NA	527.49	368.53	NA	598.08	472.11	1025.54	205.5	283.27	518.88	460.47	NA	245.78	NA
888	109.81	61.74	NA	NA	NA	NA	NA	258.24	532.83	NA	NA	NA	NA	NA	NA	NA	NA	NA	53.19	351.2	NA	NA	NA	197.87	NA	148.28	NA	NA	201.3	NA	NA	128.44	111.09	373.31	NA	NA	65.88	139.7	NA	281.61	NA	113.13	118.16	116.08	141.05	158.3	NA	292.17	NA
889	321.93	425.02	NA	NA	NA	NA	333.19	355.71	520.09	240.87	NA	NA	268.87	NA	NA	NA	443.88	NA	109.46	408.46	NA	NA	NA	362.96	NA	193.37	NA	NA	291.41	NA	NA	63.21	252.88	579.68	NA	NA	266.05	451.49	NA	397.8	151.19	390.28	270.3	320.24	361.45	368.24	NA	120.75	NA
890	NA	NA	NA	NA	NA	NA	NA	NA	NA	NA	NA	NA	NA	NA	NA	NA	NA	NA	NA	NA	NA	NA	NA	NA	NA	NA	NA	NA	NA	NA	NA	NA	NA	NA	NA	NA	NA	NA	NA	NA	NA	216.06	NA	NA	294.77	NA	NA	NA	NA
891	NA	NA	NA	NA	NA	NA	NA	NA	NA	NA	NA	NA	NA	NA	NA	NA	NA	NA	NA	NA	NA	NA	NA	NA	NA	NA	NA	NA	NA	NA	NA	NA	NA	NA	NA	NA	NA	NA	NA	NA	NA	278.67	NA	NA	104.56	NA	NA	NA	NA
892	NA	NA	NA	NA	NA	NA	NA	NA	NA	NA	NA	NA	NA	NA	NA	NA	NA	NA	NA	NA	NA	NA	NA	NA	NA	NA	NA	NA	NA	NA	NA	NA	NA	NA	NA	NA	NA	NA	NA	NA	NA	272.01	NA	NA	189.99	NA	NA	NA	NA
893	NA	NA	NA	NA	NA	NA	NA	NA	NA	NA	NA	NA	NA	NA	NA	NA	NA	NA	NA	NA	NA	NA	NA	NA	NA	NA	NA	NA	NA	NA	NA	379.37	NA	NA	NA	NA	NA	NA	NA	NA	NA	NA	NA	NA	NA	NA	NA	NA	NA
894	NA	NA	NA	NA	NA	NA	NA	NA	NA	NA	NA	NA	NA	NA	NA	NA	NA	NA	NA	NA	NA	NA	NA	NA	NA	NA	NA	NA	NA	NA	NA	86.56	NA	NA	NA	NA	NA	NA	NA	NA	NA	NA	NA	NA	NA	NA	NA	NA	NA
895	NA	NA	NA	NA	NA	NA	NA	NA	NA	NA	NA	NA	NA	NA	NA	NA	NA	NA	NA	NA	NA	NA	NA	NA	NA	NA	NA	NA	NA	NA	NA	100.86	NA	NA	NA	NA	NA	NA	NA	NA	NA	NA	NA	NA	NA	NA	NA	NA	NA
896	NA	NA	NA	NA	NA	NA	NA	NA	NA	NA	NA	NA	NA	NA	NA	NA	NA	NA	NA	NA	NA	NA	NA	NA	NA	NA	NA	NA	NA	NA	NA	NA	NA	NA	NA	NA	NA	NA	NA	NA	NA	NA	NA	NA	NA	NA	NA	NA	NA
897	NA	NA	NA	NA	NA	NA	NA	1681.59	1263.57	NA	NA	NA	1076.32	NA	NA	NA	NA	NA	NA	NA	NA	NA	NA	NA	NA	NA	NA	NA	NA	NA	NA	NA	NA	NA	NA	NA	NA	NA	NA	NA	NA	NA	NA	NA	NA	NA	NA	NA	NA
898	NA	NA	NA	NA	NA	NA	NA	302.86	447.87	NA	NA	NA	232.47	NA	NA	NA	NA	NA	NA	NA	NA	NA	NA	NA	NA	NA	NA	NA	NA	NA	NA	NA	NA	NA	NA	NA	NA	NA	NA	NA	NA	NA	NA	NA	NA	NA	NA	NA	NA
899	NA	NA	NA	NA	NA	NA	NA	NA	NA	NA	NA	NA	NA	NA	NA	NA	NA	NA	NA	NA	NA	NA	NA	NA	NA	NA	NA	NA	NA	NA	NA	NA	NA	NA	NA	NA	NA	NA	NA	NA	NA	NA	NA	NA	NA	NA	NA	NA	NA
900	NA	NA	NA	NA	NA	NA	NA	NA	NA	NA	NA	NA	NA	NA	NA	NA	NA	NA	NA	NA	NA	NA	NA	NA	NA	NA	NA	NA	NA	NA	NA	NA	NA	NA	NA	NA	NA	NA	NA	NA	NA	NA	NA	NA	NA	NA	NA	NA	NA
901	NA	NA	NA	NA	NA	NA	NA	NA	NA	NA	NA	NA	NA	NA	NA	NA	NA	NA	NA	NA	NA	NA	NA	NA	NA	NA	NA	NA	NA	NA	NA	NA	NA	NA	NA	NA	NA	NA	NA	NA	NA	NA	NA	NA	NA	NA	NA	NA	NA
902	NA	215.54	NA	NA	NA	NA	NA	NA	208.69	NA	NA	NA	NA	NA	NA	NA	NA	NA	NA	NA	NA	NA	NA	401.43	272.48	NA	NA	NA	NA	NA	NA	197.65	NA	116.37	NA	NA	NA	NA	NA	NA	NA	NA	NA	NA	197.81	NA	NA	NA	NA
903	NA	1024.88	NA	NA	NA	NA	NA	NA	951.46	NA	NA	NA	NA	NA	NA	NA	NA	NA	NA	NA	NA	NA	NA	843.14	1398.86	NA	NA	NA	NA	NA	NA	691.16	NA	529.07	NA	NA	NA	NA	NA	NA	NA	NA	NA	NA	513.56	NA	NA	NA	NA
904	NA	410.2	NA	NA	NA	NA	NA	NA	512.43	NA	NA	NA	NA	NA	NA	NA	NA	NA	NA	NA	NA	NA	NA	153.77	298.37	NA	NA	NA	NA	NA	NA	183.8	NA	162.66	NA	NA	NA	NA	NA	NA	NA	NA	NA	NA	131.98	NA	NA	NA	NA
905	NA	NA	NA	NA	NA	NA	NA	NA	NA	NA	NA	NA	NA	NA	NA	NA	NA	NA	NA	NA	NA	NA	NA	NA	NA	NA	NA	NA	NA	NA	NA	59.13	NA	141.39	NA	NA	NA	NA	NA	NA	NA	87.65	NA	NA	NA	NA	NA	NA	NA
906	NA	NA	NA	NA	NA	NA	NA	NA	NA	NA	NA	NA	NA	NA	NA	NA	NA	NA	NA	NA	NA	NA	NA	NA	NA	NA	NA	NA	NA	NA	NA	73.13	NA	202	NA	NA	NA	NA	NA	NA	NA	185.53	NA	84.13	NA	NA	NA	NA	NA
907	NA	NA	NA	NA	NA	NA	NA	NA	NA	NA	NA	NA	NA	NA	NA	NA	NA	NA	NA	NA	NA	NA	NA	NA	NA	NA	NA	NA	NA	NA	NA	442.55	NA	833.56	NA	NA	NA	NA	NA	NA	NA	911.21	NA	698.11	NA	NA	NA	NA	NA
908	NA	NA	NA	NA	NA	NA	NA	NA	NA	NA	NA	NA	NA	NA	NA	NA	NA	NA	NA	NA	NA	171.63	NA	NA	NA	NA	NA	NA	183.96	NA	NA	NA	NA	84.71	NA	NA	NA	NA	NA	NA	NA	NA	NA	NA	NA	NA	NA	132.8	NA
909	NA	NA	NA	NA	NA	NA	NA	NA	NA	NA	NA	NA	NA	NA	NA	NA	NA	NA	NA	NA	NA	78.65	NA	NA	NA	NA	NA	NA	94.61	NA	NA	NA	NA	76.25	NA	NA	NA	NA	NA	NA	NA	NA	NA	NA	NA	NA	NA	134.13	NA
910	NA	NA	NA	NA	NA	NA	NA	NA	NA	NA	NA	NA	NA	NA	NA	NA	NA	NA	NA	NA	NA	53.59	NA	NA	NA	NA	NA	NA	64.89	NA	NA	NA	NA	NA	NA	NA	NA	NA	NA	NA	NA	NA	NA	NA	NA	NA	NA	122.54	NA
911	NA	NA	NA	NA	NA	NA	NA	NA	NA	NA	NA	NA	NA	NA	NA	NA	NA	NA	NA	NA	NA	NA	NA	NA	NA	NA	NA	NA	NA	NA	NA	NA	NA	NA	NA	NA	NA	NA	NA	NA	NA	NA	NA	NA	NA	NA	NA	NA	NA
912	NA	NA	NA	NA	NA	NA	NA	NA	NA	NA	NA	NA	NA	NA	NA	NA	NA	NA	NA	NA	NA	NA	NA	NA	NA	NA	NA	NA	NA	NA	NA	NA	NA	NA	NA	NA	NA	NA	NA	NA	NA	NA	NA	NA	NA	NA	NA	NA	NA
913	NA	NA	NA	NA	NA	NA	NA	NA	NA	NA	NA	NA	NA	NA	NA	NA	NA	NA	NA	NA	NA	NA	NA	NA	NA	NA	NA	NA	NA	NA	NA	NA	NA	NA	NA	NA	NA	NA	NA	NA	NA	NA	NA	NA	NA	NA	NA	NA	NA
914	NA	NA	NA	NA	NA	NA	NA	NA	NA	NA	NA	NA	NA	NA	NA	99.16	NA	NA	NA	NA	NA	NA	NA	NA	NA	NA	NA	NA	NA	NA	NA	NA	NA	64.14	NA	NA	NA	NA	NA	NA	NA	NA	NA	NA	NA	NA	NA	NA	NA
915	NA	NA	NA	NA	NA	NA	NA	NA	NA	NA	NA	NA	NA	NA	NA	99.73	NA	NA	NA	NA	NA	NA	NA	70.97	NA	NA	NA	NA	NA	NA	NA	NA	NA	123.07	NA	NA	62.61	118.97	NA	NA	NA	NA	NA	NA	NA	NA	NA	NA	NA
916	NA	75.82	NA	NA	NA	NA	NA	NA	NA	NA	NA	NA	NA	NA	NA	239.6	NA	NA	NA	NA	NA	NA	NA	90.37	NA	NA	NA	NA	NA	NA	NA	NA	NA	161.2	NA	NA	57.23	98.93	NA	NA	NA	NA	NA	NA	NA	NA	NA	NA	NA
917	214.31	NA	NA	NA	NA	447.85	166.04	328.48	473.53	213.71	336.71	205.64	NA	NA	378.98	259.02	236.49	190.84	82.95	335.94	259.05	201.69	NA	342.15	489.59	252.68	226.43	517.71	284.15	501.53	NA	442.14	266.29	612.36	592.6	213.89	586.3	274.35	789.61	351.74	353.66	488.17	234.57	309.76	445.73	326.69	174.41	448.28	387.79
918	925.59	NA	NA	NA	NA	1778.35	1142.67	1878.82	1704.57	1328.55	1473.51	1377.34	NA	NA	1391.5	859.06	957.82	836.96	451.31	1346.55	770.66	765.38	486.58	1339.84	1610.86	1153.89	453.52	1764.34	1127.23	969.02	NA	1311.64	1035.45	1615.22	1940.16	654.8	1551.23	1070.64	2057.76	1210.58	1040.55	1731.34	1352.16	1269.55	1778.96	1303.39	825.37	1816.31	1344.79
919	618.95	NA	NA	NA	NA	639.59	253.86	1149.05	710.37	155.84	394.04	262.9	NA	NA	455.77	235.99	80.61	196.3	NA	362.54	134.13	267.75	66.26	379.75	659.26	338.08	183.53	592.5	232.78	150.38	NA	334.05	252.48	559.1	462.82	131.44	447.56	443.25	524.71	192.97	136.34	466.94	451.05	381.34	393.94	315.6	177.56	451.86	485.39
920	179.81	86.05	166.99	NA	NA	NA	NA	NA	78.24	NA	205.45	NA	NA	NA	NA	116.04	NA	NA	NA	NA	NA	NA	NA	NA	330.59	246.9	NA	NA	NA	NA	NA	151.74	NA	NA	1452.25	NA	NA	281.94	NA	NA	NA	207.04	203.64	149.42	NA	91.48	NA	NA	NA
921	398.69	129.32	431.71	475.17	NA	NA	NA	NA	249.36	NA	545.7	237.59	NA	NA	NA	268	NA	NA	NA	NA	NA	NA	NA	NA	923.31	523.11	NA	NA	NA	NA	NA	432.06	NA	NA	3066.49	NA	NA	724.26	NA	NA	NA	459.46	509.01	325.71	NA	271.64	NA	NA	NA
922	220.42	NA	123.48	195.24	NA	NA	NA	NA	157.73	NA	385.69	58.06	NA	NA	NA	148.57	NA	NA	NA	NA	NA	NA	NA	NA	747.3	363.54	NA	NA	NA	NA	NA	274.55	NA	NA	2279.12	NA	NA	298.53	NA	NA	NA	325.98	372.09	231.93	NA	186.95	NA	NA	NA
923	5691.53	1246.75	NA	6572.44	NA	2858.56	NA	1839.73	NA	NA	5624.31	6827.07	2061.93	NA	NA	2183.83	4742.95	NA	NA	NA	NA	NA	NA	NA	11141.6	NA	2632.93	NA	NA	22090.5	NA	2098.38	NA	5794.97	NA	8581.08	NA	NA	NA	NA	NA	NA	NA	9198.56	15614.5	NA	NA	NA	NA
924	36349.2	24386.4	NA	33143.7	NA	48762.6	NA	14166.2	NA	NA	44424.1	54908	19750.8	NA	NA	20238	21979.1	NA	NA	NA	NA	NA	NA	NA	54820.6	NA	33728.3	NA	NA	135891	NA	18194.3	NA	60826.5	NA	84456.2	NA	NA	NA	NA	NA	NA	NA	50141.2	82308.2	NA	NA	NA	NA
925	7536.59	3260.65	NA	10382	NA	7465.23	NA	2520.15	NA	NA	7885.82	8488.25	5001.67	NA	NA	2281.54	6821.52	NA	NA	NA	NA	NA	NA	NA	16336.6	NA	3949.83	NA	NA	46437.9	NA	3434.29	NA	11979.2	NA	18271.2	NA	NA	NA	NA	NA	NA	NA	17597.7	26974	NA	NA	NA	NA
926	124.18	NA	NA	99.15	NA	256.1	NA	NA	NA	NA	NA	58.38	110.13	NA	NA	88.43	230.61	NA	50.77	88.34	76.19	59.47	NA	NA	795.17	NA	91.5	NA	84.6	1091.19	NA	NA	NA	169.07	NA	693.79	NA	NA	NA	NA	NA	NA	NA	270.47	610.48	NA	NA	NA	NA
927	805.65	712.39	NA	1405.6	NA	1146.17	NA	NA	1468.02	NA	NA	1090.55	749.89	NA	NA	796.19	1609.63	NA	608.29	936.88	549.42	582.16	NA	NA	3765.62	471.59	836.52	NA	567.24	5850.92	NA	287.14	NA	906.51	NA	3124.43	NA	NA	NA	NA	NA	NA	NA	1531.11	2775.53	NA	NA	NA	NA
928	342.5	211.28	NA	794.53	NA	500.65	NA	NA	617.12	NA	NA	568.53	256.33	NA	NA	415.62	820.36	NA	259.67	425.16	304.39	257.83	NA	NA	1806.59	276.06	447.32	NA	327.29	3202.47	NA	123.72	NA	531.41	NA	1832.71	NA	NA	NA	NA	NA	NA	NA	917.83	1628	NA	NA	NA	NA
929	NA	NA	NA	NA	NA	NA	NA	NA	NA	NA	NA	NA	NA	NA	NA	NA	NA	NA	NA	NA	NA	NA	NA	NA	NA	NA	NA	NA	NA	NA	NA	NA	NA	NA	NA	NA	NA	NA	NA	NA	NA	NA	NA	NA	NA	NA	NA	NA	NA
930	NA	NA	NA	NA	NA	NA	NA	NA	NA	NA	NA	NA	NA	NA	NA	NA	NA	NA	NA	NA	NA	NA	NA	NA	NA	NA	NA	NA	NA	NA	NA	NA	NA	NA	NA	NA	NA	NA	NA	NA	NA	NA	NA	NA	NA	NA	NA	NA	NA
931	NA	NA	NA	NA	NA	NA	NA	NA	NA	NA	NA	NA	NA	NA	NA	NA	NA	NA	NA	NA	NA	NA	NA	NA	NA	NA	NA	NA	NA	NA	NA	NA	NA	NA	NA	NA	NA	NA	NA	NA	NA	NA	NA	NA	NA	NA	NA	NA	NA
932	NA	NA	NA	NA	NA	NA	NA	NA	728.89	NA	NA	NA	NA	NA	NA	NA	NA	NA	NA	NA	NA	NA	NA	NA	1290.92	NA	NA	NA	NA	2999.17	NA	NA	NA	654.22	NA	1397.24	NA	NA	NA	NA	NA	NA	NA	984.16	2689.84	NA	NA	NA	NA
933	NA	NA	NA	NA	NA	NA	NA	NA	530.16	NA	NA	NA	NA	NA	NA	NA	NA	NA	NA	NA	NA	NA	NA	NA	1000.26	NA	NA	NA	NA	2734.95	NA	NA	NA	599.09	NA	1212.75	NA	NA	NA	NA	NA	NA	NA	999.87	2339.32	NA	NA	NA	NA
934	NA	NA	NA	NA	NA	NA	NA	NA	437.03	NA	NA	NA	NA	NA	NA	NA	NA	NA	NA	NA	NA	NA	NA	NA	566.45	NA	NA	NA	NA	1626.21	NA	NA	NA	382.02	NA	683.76	NA	NA	NA	NA	NA	NA	NA	690.06	1568.29	NA	NA	NA	NA
935	NA	NA	NA	NA	NA	NA	NA	NA	NA	NA	NA	NA	NA	NA	NA	NA	NA	NA	NA	NA	NA	NA	NA	NA	NA	NA	NA	NA	NA	NA	NA	NA	NA	NA	NA	NA	NA	NA	NA	NA	NA	NA	NA	NA	NA	NA	NA	NA	NA
936	NA	NA	NA	NA	NA	NA	NA	NA	NA	NA	NA	NA	NA	NA	NA	NA	NA	NA	NA	NA	NA	NA	NA	NA	NA	NA	NA	NA	NA	NA	NA	NA	NA	NA	NA	NA	NA	NA	NA	NA	NA	NA	NA	NA	NA	NA	NA	NA	NA
937	NA	NA	NA	NA	NA	NA	NA	NA	NA	NA	NA	NA	NA	NA	NA	NA	NA	NA	NA	NA	NA	NA	NA	NA	NA	NA	NA	NA	NA	NA	NA	NA	NA	NA	NA	NA	NA	NA	NA	NA	NA	NA	NA	NA	NA	NA	NA	NA	NA
938	NA	66.86	NA	327.14	NA	142.93	NA	NA	144.9	NA	NA	NA	125.16	NA	NA	NA	NA	NA	NA	NA	NA	NA	NA	NA	216.88	NA	NA	NA	55.02	668.12	NA	NA	NA	NA	NA	415.61	NA	NA	NA	NA	NA	NA	NA	191.59	NA	NA	NA	NA	NA
939	NA	NA	NA	NA	NA	100.49	NA	NA	189.85	NA	NA	133.81	NA	NA	NA	NA	NA	NA	NA	NA	NA	NA	NA	NA	133.39	NA	NA	NA	NA	833.7	NA	NA	NA	NA	NA	469.89	NA	NA	NA	NA	NA	NA	56.86	213.52	NA	NA	NA	NA	NA
940	NA	123.36	NA	347.8	NA	458.81	NA	NA	427.14	NA	NA	366.56	209.66	NA	NA	NA	NA	NA	NA	NA	NA	NA	NA	NA	271.59	NA	151.99	NA	152.26	1673.96	NA	NA	NA	NA	NA	1012.09	NA	NA	NA	NA	NA	NA	114.62	531.82	NA	NA	NA	NA	NA
941	NA	NA	NA	NA	NA	NA	NA	NA	NA	NA	NA	NA	NA	NA	NA	NA	NA	NA	NA	NA	NA	NA	NA	NA	NA	NA	NA	NA	NA	2581.36	NA	NA	NA	NA	NA	NA	NA	NA	NA	NA	NA	NA	NA	NA	NA	NA	NA	NA	NA
942	NA	NA	NA	NA	NA	NA	NA	NA	NA	NA	NA	NA	NA	NA	NA	NA	NA	NA	NA	NA	NA	NA	NA	NA	NA	NA	NA	NA	NA	847.22	NA	NA	NA	NA	NA	NA	NA	NA	NA	NA	NA	NA	NA	NA	NA	NA	NA	NA	NA
943	NA	NA	NA	NA	NA	NA	NA	NA	NA	NA	NA	NA	NA	NA	NA	NA	NA	NA	NA	NA	NA	NA	NA	NA	NA	NA	NA	NA	NA	1478.1	NA	NA	NA	NA	NA	NA	NA	NA	NA	NA	NA	NA	NA	NA	NA	NA	NA	NA	NA
944	NA	NA	NA	NA	NA	90.67	NA	NA	768.29	NA	NA	NA	NA	NA	332.81	NA	NA	NA	NA	NA	NA	NA	NA	NA	NA	NA	NA	NA	NA	4620.21	NA	NA	NA	287.35	NA	967.54	NA	NA	NA	NA	NA	NA	NA	935.21	NA	NA	NA	NA	NA
945	NA	NA	NA	NA	NA	654.28	NA	NA	1076.25	NA	NA	NA	NA	NA	772.05	NA	NA	NA	NA	NA	NA	NA	NA	NA	NA	NA	NA	NA	NA	4734.62	NA	NA	NA	447.06	NA	1449.22	NA	NA	NA	NA	NA	NA	NA	949.24	NA	NA	NA	NA	NA
946	NA	NA	NA	NA	NA	776.28	NA	NA	604.68	NA	NA	NA	NA	NA	597.08	NA	NA	NA	NA	NA	NA	NA	NA	NA	NA	NA	NA	NA	NA	4010.04	NA	NA	NA	152.96	NA	2187.1	NA	NA	NA	NA	NA	NA	NA	1361.06	NA	NA	NA	NA	NA
947	1491.66	1355.62	NA	2120.1	1701.02	2058.07	NA	1499.07	4852.67	NA	2765.53	3089.39	2901.46	NA	8058.53	6678.75	NA	NA	NA	NA	NA	NA	NA	NA	35573.7	5426.77	7870.64	5671.26	7222.89	74121.6	NA	4704.26	NA	7149.91	NA	13315.4	NA	5034.49	NA	3871.14	NA	NA	NA	NA	17172.7	NA	NA	4058.34	3179.05
948	1793.68	1472.83	NA	2780.99	2095.82	2482.81	NA	1521.62	6155.63	NA	2820.76	3401.21	3494.22	NA	10424.2	7736.47	NA	NA	NA	NA	NA	NA	NA	NA	47205.6	5408.07	10494.6	5323.67	7315.08	92241.5	NA	4364.3	NA	8558.26	NA	16247.5	NA	4709.12	NA	3687.06	NA	NA	NA	NA	23047.3	NA	NA	3068.23	3173.61
949	1582.24	484.75	NA	1626.47	1058.25	1442.56	NA	1002.09	4656.41	NA	2658.31	2260.6	2460.28	NA	5765.08	6419.21	NA	NA	NA	NA	NA	NA	NA	NA	31745.3	4063.6	5855.21	4246.53	5343.93	61092.2	NA	2838.19	NA	5325.07	NA	11783	NA	4534.37	NA	2512.86	NA	NA	NA	NA	15328.2	NA	NA	3328.6	2173.86
950	NA	NA	NA	NA	NA	NA	NA	NA	NA	NA	NA	NA	NA	NA	NA	NA	NA	NA	NA	NA	NA	NA	NA	NA	NA	NA	NA	NA	NA	704.23	NA	NA	NA	NA	NA	NA	NA	NA	NA	NA	NA	NA	NA	NA	NA	NA	NA	NA	NA
951	1500.08	NA	NA	NA	NA	1908.33	NA	NA	4158.09	NA	1794.67	1730.58	1772.72	NA	4326.78	2647.45	5247.06	1084.84	NA	NA	2460.11	2271.32	NA	NA	24260.8	1513.83	4251.85	3310.24	3711.96	27023.5	NA	1524.55	NA	1369.15	NA	6459.57	NA	2591.08	NA	1491.07	757	NA	1899.67	4706.47	6495.92	1733.73	NA	1864.64	1885.56
952	631.69	NA	NA	NA	NA	722.98	NA	NA	2041.36	NA	1606.52	965.46	885.31	NA	1801.94	1341.2	2711.31	448.35	NA	NA	1325.72	1139.2	NA	NA	12484.5	693.31	1952.41	1614.18	1951.61	13728.5	NA	856.84	NA	719.97	NA	3273.62	NA	1156.49	NA	1086.21	203.73	NA	1166.85	2847.28	3705.86	969.07	NA	1057.83	983.44
953	NA	NA	NA	NA	NA	NA	NA	NA	NA	NA	NA	NA	NA	NA	NA	NA	NA	NA	NA	NA	NA	NA	NA	NA	NA	NA	NA	NA	NA	NA	NA	NA	NA	NA	NA	NA	NA	NA	NA	NA	NA	NA	NA	NA	NA	NA	NA	NA	NA
954	5409.77	NA	NA	NA	NA	5468.06	NA	NA	10442.4	NA	10475.2	6632.9	5552.53	NA	13359.5	5452.58	12292.4	2290.94	NA	NA	5721.63	4527.65	NA	NA	57265.5	3216.07	9865.25	8057.45	8506.88	63404.8	NA	3263.39	NA	3918.05	NA	14749.5	NA	5481.52	NA	5327.92	2275	NA	3150.8	8641.51	13309.4	3045.29	NA	4916.91	4364.57
955	NA	NA	NA	NA	NA	NA	NA	NA	NA	NA	NA	NA	NA	NA	NA	NA	NA	NA	NA	NA	NA	NA	NA	NA	NA	NA	NA	NA	NA	NA	NA	NA	NA	NA	NA	NA	NA	NA	NA	NA	NA	NA	NA	NA	NA	NA	NA	NA	NA
956	NA	NA	NA	NA	NA	NA	NA	NA	402.27	NA	NA	NA	470.29	NA	1495.55	NA	NA	NA	NA	NA	NA	NA	NA	NA	5704.99	NA	NA	NA	NA	10979.6	NA	NA	NA	815.11	NA	1467.3	NA	NA	NA	NA	NA	NA	NA	1701.59	2247.19	NA	NA	NA	NA
957	NA	NA	NA	NA	NA	NA	NA	NA	804.51	NA	NA	NA	323.51	NA	1335.94	NA	NA	NA	NA	NA	NA	NA	NA	NA	5263.6	NA	NA	NA	NA	10886	NA	NA	NA	588.15	NA	1172.53	NA	NA	NA	NA	NA	NA	NA	1610.29	1946.02	NA	NA	NA	NA
958	NA	NA	NA	NA	NA	NA	NA	NA	295.6	NA	NA	NA	221.05	NA	1018.43	NA	NA	NA	NA	NA	NA	NA	NA	NA	4961.25	NA	NA	NA	NA	10251	NA	NA	NA	492.95	NA	1277.76	NA	NA	NA	NA	NA	NA	NA	1347.21	1892.16	NA	NA	NA	NA
959	1870.51	2076.05	NA	5193.54	2696.09	1649.93	NA	1059.19	5950.53	NA	2150.82	1362.12	2196.05	NA	4578.98	800.9	6039.2	533.12	822.59	2322	2273.82	NA	NA	NA	17074	NA	3388.05	1998.61	3228.56	34959.4	NA	2035.7	NA	2169.41	NA	5221.92	NA	1627.23	NA	NA	409.15	NA	1240.75	4666.03	5898.46	1514.68	802.29	1237.33	1196.72
960	1700.93	1785.53	NA	4306.33	2080.29	1625	NA	1068.54	5019.3	NA	2268.24	1607.77	2269.44	NA	4393.21	630.44	4301.13	294.76	485.51	1900.16	1730.61	NA	NA	NA	13019.5	NA	2820.35	1287.2	2239.52	25897	NA	1283.85	NA	1513.17	NA	3411.36	NA	1090.03	NA	NA	294.24	NA	1148.81	4632.6	5570.41	1370.27	725.57	1186.69	948.38
961	719.51	737.37	NA	1807.87	1023.12	731.03	NA	242.23	2370.62	NA	724.38	484.17	1025.52	NA	2117.2	210.51	1981.48	146.46	177.19	748.23	834.46	NA	NA	NA	6300.54	NA	1190.83	493.97	1227.95	11949.2	NA	565.94	NA	652.2	NA	1472.18	NA	179.43	NA	NA	NA	NA	982.42	3865.85	4730.28	1150.16	725.32	581.25	748.85
962	67.57	NA	NA	334.24	NA	343.75	NA	NA	NA	NA	105.92	NA	NA	NA	NA	NA	NA	NA	NA	219.67	NA	NA	NA	NA	752.03	NA	NA	NA	NA	2961.77	NA	NA	NA	NA	NA	1086.51	NA	NA	NA	NA	NA	NA	NA	893.39	1425.39	NA	NA	135.57	NA
963	NA	NA	NA	NA	NA	NA	NA	NA	NA	NA	NA	NA	NA	NA	NA	NA	NA	NA	NA	80.75	NA	NA	NA	NA	323.37	NA	NA	NA	NA	1219.43	NA	NA	NA	NA	NA	311.28	NA	NA	NA	NA	NA	NA	NA	493.09	738.75	NA	NA	83.86	NA
964	55.48	NA	NA	193.31	NA	108.82	NA	NA	NA	NA	NA	NA	NA	NA	NA	NA	NA	NA	NA	NA	NA	NA	NA	NA	590.74	NA	NA	NA	NA	2106.09	NA	NA	NA	NA	NA	528.04	NA	NA	NA	NA	NA	NA	NA	655.22	1096.37	NA	NA	NA	NA
965	NA	NA	NA	131.64	NA	NA	NA	NA	324.3	NA	NA	NA	NA	NA	NA	NA	NA	NA	NA	NA	NA	NA	NA	NA	1950.19	NA	NA	NA	409.42	4811.64	NA	NA	NA	421.65	NA	777.29	NA	NA	NA	NA	NA	NA	NA	581.42	675.6	NA	NA	NA	NA
966	NA	NA	NA	853.78	NA	NA	NA	NA	537.54	NA	NA	NA	NA	NA	NA	NA	NA	NA	NA	NA	NA	NA	NA	NA	1245.35	NA	NA	NA	208.06	3490.26	NA	NA	NA	321.1	NA	593.91	NA	NA	NA	NA	NA	NA	NA	448.07	533.01	NA	NA	NA	NA
967	NA	NA	NA	3051.46	NA	NA	NA	NA	1581.7	NA	NA	NA	NA	NA	NA	NA	NA	NA	NA	NA	NA	NA	NA	NA	5629.85	NA	NA	NA	1514.75	14174.3	NA	NA	NA	1330.56	NA	2710.1	NA	NA	NA	NA	NA	NA	NA	2115.69	2084.14	NA	NA	NA	NA
968	264.35	NA	NA	156.58	NA	131.7	NA	NA	286.82	NA	NA	NA	121.11	NA	NA	NA	NA	NA	NA	NA	NA	NA	NA	NA	892	NA	NA	NA	NA	2056.46	NA	NA	NA	268.1	NA	505.45	NA	NA	NA	NA	NA	NA	NA	1323.88	1743.1	NA	NA	112.58	117.96
969	895.79	899.72	NA	2234.3	NA	1345.84	NA	709.56	2103.35	NA	NA	NA	1241.58	NA	NA	NA	NA	NA	NA	NA	NA	NA	NA	NA	6209.91	NA	NA	NA	NA	15542.7	NA	NA	NA	1550.75	NA	4547.62	NA	NA	NA	NA	NA	NA	NA	4201.81	5729.62	NA	NA	918.45	393.86
970	225.83	149.33	NA	583.37	NA	430.64	NA	93.85	619.36	NA	NA	NA	277.33	NA	NA	NA	NA	NA	NA	NA	NA	NA	NA	NA	1701.11	NA	NA	NA	NA	4122.55	NA	NA	NA	448.75	NA	1273.95	NA	NA	NA	NA	NA	NA	NA	1106.96	1567.35	NA	NA	166.97	75.87
971	NA	NA	NA	325.63	NA	403.42	NA	396.73	2843.81	NA	NA	160.53	960.23	NA	2148.03	862.41	2623.91	116.59	349.79	382.68	931.6	NA	NA	NA	8839.49	343.71	810.45	NA	1361.65	21100.2	NA	472.32	NA	322.44	NA	4418.38	NA	100.19	NA	247.59	NA	NA	NA	5102.86	8110.37	904.29	NA	1154.5	1121.89
972	NA	1476.77	NA	2964.19	NA	2241.7	NA	3373.26	16296.6	NA	NA	1845.4	6868.78	NA	15717	4428.76	19608.7	736.92	1736.63	5749.86	5233.67	NA	NA	NA	67778	2924.55	5325.62	NA	11446.1	136726	NA	5388.67	NA	3020.9	NA	35491.8	NA	3167.17	NA	2676.29	NA	NA	NA	23168.1	41284.2	5510.66	NA	5941.84	5943.05
973	NA	1544.73	NA	3237.3	NA	2549.02	NA	4025.3	18712.5	NA	NA	2051.84	7511.02	NA	16703.7	4162.85	21863.7	836.67	1915.02	6011.41	6158.27	NA	NA	NA	64249.7	3136.82	5799.46	NA	12179.1	141194	NA	5544.3	NA	3486.66	NA	37732.4	NA	3583.83	NA	3473.91	NA	NA	NA	22945.4	41953.9	6124.3	NA	6417.57	6650.79
974	NA	NA	NA	NA	NA	NA	NA	NA	NA	NA	NA	NA	NA	268.35	381.88	125.45	854.34	NA	NA	NA	NA	NA	NA	NA	1713.73	81.81	NA	188.51	103.44	3713.63	NA	NA	NA	NA	NA	1037.88	NA	NA	NA	NA	52.07	NA	NA	152.38	93.49	NA	NA	NA	NA
975	NA	589.61	NA	NA	NA	NA	NA	NA	NA	NA	1079	1747.18	NA	268.35	9862.03	1145.13	14089.5	NA	NA	NA	NA	NA	NA	NA	17443	1675.36	NA	3650.85	2542.02	31849.6	NA	NA	NA	2662.57	NA	8926.07	NA	NA	NA	NA	828.23	NA	NA	5859.07	9470.89	2143.14	NA	2221.19	NA
976	NA	88.29	NA	NA	NA	NA	NA	NA	NA	NA	72.24	557.86	NA	268.35	3337.2	287.78	4422.98	NA	NA	NA	NA	NA	NA	NA	5115.5	605.88	NA	1003.07	470.45	9992.78	NA	NA	NA	496.9	NA	2605.05	NA	NA	NA	NA	146.29	NA	NA	1757.42	3020.11	280.44	NA	684.64	NA
977	2109.43	2443.2	NA	4816	1502.86	3774.18	NA	1446.27	3263.24	NA	NA	3466.44	2833.49	NA	5291.42	2178.48	3147.98	1044.85	1755.96	2713.71	1921.89	NA	NA	NA	8257.13	1758.71	3275.98	NA	2653.86	20687.4	NA	2441.47	NA	3258.67	NA	7463.08	NA	2709.29	NA	1351.82	1594.17	NA	1850.37	6292.06	8172.61	1433.02	1011.46	1867.07	2063.71
978	1010.36	504.99	NA	1819.69	497.33	1509.01	NA	594.51	1684.72	NA	NA	1445.13	1381.92	NA	2422.68	646.94	2041.69	523.06	776.07	1490.09	1050.33	NA	NA	NA	5347.28	665.28	1536.16	NA	1494.61	12195.9	NA	989.88	NA	1709.31	NA	4583.01	NA	1014.96	NA	559.22	712.05	NA	817.14	3756.97	5304.56	601.31	373.64	676.79	916.87
979	3060.46	3102.12	NA	6851.52	3992.38	5904.67	NA	2255.99	5627.41	NA	NA	8218.3	6294.15	NA	13124.1	3234.97	7292.67	1664.42	3539.02	5693.27	3459.89	NA	NA	NA	23081.8	2950.64	4766.06	NA	4493	55279.2	NA	3502.99	NA	7313.81	NA	20580.6	NA	4816.61	NA	2709.46	2680.08	NA	3508.49	13623.5	22145.8	4389.6	2525.35	4472.41	4482.5
980	NA	NA	NA	NA	NA	NA	NA	NA	NA	NA	NA	NA	NA	NA	NA	NA	390.2	NA	NA	NA	NA	NA	NA	NA	1378.55	NA	500	NA	NA	1619.9	NA	NA	NA	278.98	NA	815.61	NA	NA	NA	NA	NA	NA	NA	489.63	833.92	NA	NA	NA	NA
981	NA	NA	NA	NA	NA	NA	NA	NA	NA	NA	NA	NA	NA	NA	NA	NA	187.65	NA	NA	NA	NA	NA	NA	NA	951.32	NA	186.74	NA	NA	1307.89	NA	NA	NA	NA	NA	723.96	NA	NA	NA	NA	NA	NA	NA	305.47	811.99	NA	NA	NA	NA
982	NA	NA	NA	NA	NA	NA	NA	NA	NA	NA	NA	NA	NA	NA	NA	NA	751.65	NA	NA	NA	NA	NA	NA	NA	3541.18	NA	884.89	NA	NA	3971.99	NA	NA	NA	330.5	NA	2158.12	NA	NA	NA	NA	NA	NA	NA	951.54	2011.86	NA	NA	NA	NA
983	NA	NA	NA	NA	NA	NA	NA	NA	NA	NA	NA	NA	NA	NA	NA	NA	NA	NA	NA	NA	NA	NA	NA	NA	NA	NA	NA	NA	NA	476.69	NA	NA	NA	NA	NA	NA	NA	NA	NA	NA	NA	NA	NA	NA	NA	NA	NA	NA	NA
984	NA	NA	NA	NA	NA	NA	NA	NA	NA	NA	NA	NA	NA	NA	NA	NA	NA	NA	NA	NA	NA	NA	NA	NA	NA	NA	NA	NA	NA	85.95	NA	NA	NA	NA	NA	NA	NA	NA	NA	NA	NA	NA	NA	NA	NA	NA	NA	NA	NA
985	NA	NA	NA	NA	NA	NA	NA	NA	NA	NA	NA	NA	NA	NA	NA	NA	NA	NA	NA	NA	NA	NA	NA	NA	NA	NA	NA	NA	NA	927.02	NA	NA	NA	NA	NA	NA	NA	NA	NA	NA	NA	NA	NA	NA	NA	NA	NA	NA	NA
986	159.03	143.29	NA	NA	NA	440.77	NA	71.44	1203.52	NA	346.73	515.82	293.02	NA	1353.5	NA	1255.97	NA	89.78	NA	204.04	249.9	NA	NA	2014.11	175.21	502	NA	1389.46	5009.73	NA	302.39	NA	490.67	NA	1444.33	NA	NA	NA	481.47	NA	NA	478.94	2297.05	3400.71	NA	286.48	NA	674.51
987	662.67	509.5	NA	NA	NA	1025.18	NA	320.52	1856.96	NA	401.72	1215.74	633.92	NA	1920.97	NA	2481.56	NA	341.6	NA	681.09	487.18	NA	NA	3672.1	272.21	1323.93	NA	2049.86	8963.05	NA	455.78	NA	1205.64	NA	3896.66	NA	NA	NA	1081.77	NA	NA	583.49	2574.18	3838.84	NA	460.27	NA	495.85
988	749.83	326.05	NA	NA	NA	894.16	NA	334.3	2073.69	NA	1136.58	1127.46	645.61	NA	1977.89	NA	2486.14	NA	369.12	NA	636.91	275.7	NA	NA	3773.31	485.29	1149.64	NA	2098.72	8612.18	NA	562.35	NA	1128.12	NA	4708.3	NA	NA	NA	1182.1	NA	NA	433.52	2431.85	3534.54	NA	352.69	NA	452.5
989	9081.44	9583.65	3256.32	22285.9	10391.6	16398.7	NA	6265.45	21431.8	818.76	8910.64	15037.3	11618.9	NA	14426.3	6369.72	18039.6	2081.5	5802.51	9023.55	7323.71	4346.45	3542.13	1325.16	45117.7	8669.15	9238.65	5068.51	12968	107646	NA	9734.09	NA	15306.6	NA	43967.5	NA	7928.37	NA	6728.66	6301.23	2618.58	7672.65	28957.9	40076.5	4423.59	4475.17	6835.44	5551.66
990	9906.57	8272.8	2777.28	24877.9	11394.5	16561.8	NA	6247.08	23489.3	723.22	9901.81	15954.9	12651.6	NA	15624.6	6924.97	18606.3	2299.83	5977	9376	6819.78	5008.32	3613.74	1231.78	45437.9	8650.28	11897.4	4580.96	12637.3	109060	NA	10099.3	NA	15762.5	NA	44654.7	NA	8021.59	NA	8099.34	6692.71	3057.78	7604.92	32725.1	46098.2	4821.88	4916.97	7135.21	5421.27
991	5485.01	4144.17	1106.18	12712.4	4784.99	8588.2	NA	3319.78	12204.5	227.36	5040.89	8987.16	5851.65	NA	9215.47	3839.96	10583.5	1221.07	3702.64	5720.89	3968.85	2554.81	2092.75	287.19	26589	5839.58	2748.33	1848.75	7381.56	61289.3	NA	5984.57	NA	8815.98	NA	26345.7	NA	4969.17	NA	3671.4	4176.82	1396.84	4951.25	17969.8	26137.4	2718.78	3184.72	4139.63	3159.57
992	NA	NA	NA	NA	NA	NA	NA	NA	59.61	NA	NA	NA	NA	NA	NA	129.69	NA	NA	NA	NA	NA	NA	NA	NA	803.62	NA	126.03	NA	NA	500.48	NA	NA	NA	NA	NA	304.01	NA	NA	NA	NA	NA	NA	NA	80.84	270.18	NA	NA	NA	NA
993	438.56	NA	NA	732.11	NA	511.36	NA	NA	976.44	NA	NA	NA	NA	NA	NA	851.23	NA	NA	NA	NA	NA	NA	NA	NA	3925.2	NA	583.44	NA	NA	2072.11	NA	NA	NA	NA	NA	1654.53	NA	NA	NA	NA	NA	NA	NA	601.49	1539.79	NA	NA	NA	NA
994	126.5	NA	NA	232.93	NA	158.15	NA	NA	451.23	NA	NA	NA	NA	NA	NA	306.73	NA	NA	NA	NA	NA	NA	NA	NA	1571.2	NA	292.73	NA	NA	928.47	NA	NA	NA	NA	NA	680.07	NA	NA	NA	NA	NA	NA	NA	271.75	634.69	NA	NA	NA	NA
995	NA	NA	NA	NA	NA	NA	2096.04	NA	NA	NA	NA	NA	633.09	NA	NA	NA	NA	NA	NA	NA	247.25	NA	351.18	NA	NA	161.12	NA	NA	NA	NA	NA	147.97	NA	665.42	NA	NA	NA	NA	NA	NA	NA	NA	133.87	NA	189.78	NA	NA	NA	282.66
996	NA	NA	NA	NA	NA	NA	366.11	NA	NA	NA	NA	NA	621.19	NA	NA	NA	NA	NA	NA	NA	706.75	NA	408	NA	NA	252.24	NA	NA	NA	NA	NA	248.44	NA	1216.16	NA	NA	NA	NA	NA	NA	NA	NA	173.45	NA	196.55	NA	NA	NA	588.75
997	NA	NA	NA	NA	NA	NA	277.12	NA	NA	NA	NA	NA	1081.14	NA	NA	NA	NA	NA	NA	NA	1279.85	NA	805.29	NA	NA	434.29	NA	NA	NA	NA	NA	472.34	NA	2345.8	NA	NA	NA	NA	NA	NA	NA	NA	332.09	NA	465.87	NA	NA	NA	1095.59
998	NA	NA	NA	NA	NA	NA	NA	NA	NA	NA	NA	NA	NA	NA	NA	NA	NA	NA	NA	NA	NA	NA	NA	NA	NA	NA	NA	NA	NA	NA	NA	NA	NA	NA	NA	NA	NA	NA	NA	NA	NA	NA	NA	NA	NA	NA	NA	NA	NA
999	NA	NA	NA	NA	NA	NA	NA	NA	NA	NA	NA	NA	NA	NA	NA	NA	NA	NA	NA	NA	NA	NA	NA	NA	NA	NA	NA	NA	NA	NA	NA	NA	NA	NA	NA	NA	NA	NA	NA	NA	NA	NA	NA	NA	NA	NA	NA	NA	NA
1000	NA	NA	NA	NA	NA	NA	NA	NA	NA	NA	NA	NA	NA	NA	NA	NA	NA	NA	NA	NA	NA	NA	NA	NA	NA	NA	NA	NA	NA	NA	NA	NA	NA	NA	NA	NA	NA	NA	NA	NA	NA	NA	NA	NA	NA	NA	NA	NA	NA
1001	1883.04	1849.46	4201.86	2559.93	4766.16	2436.38	4931.3	1395.19	2810.33	1359.21	2262.48	3574.62	4994.6	NA	1675.33	2777.68	5575.36	1927.54	3480.85	2619.62	2959.46	2795.16	2188.64	2079.09	1212.81	2484.63	1213.29	4811.86	4670.85	4056.29	NA	2025.18	4042.06	1478.64	2700.13	1969.87	957.34	2915.73	1675.96	1094.26	2010.29	1584.26	3070.56	2642.08	4285.01	2833.25	3661.73	1973.66	2353.95
1002	3821.05	3703.73	7437.97	5779.63	9373.75	4142.17	9377.85	2707.94	6022.22	2966.82	6523.57	6161.82	9431.24	NA	3142.2	4971.57	10155.9	3197.35	5708.42	4256	4815.14	4895.84	4028.14	3352.18	2335.91	4881.56	1825.43	7949.26	8078.2	7078.66	NA	3491.39	6889.05	2309.19	3881.05	3285.18	2020.66	4945.2	3046.41	2051.24	3220.97	2878.66	5283.29	4445.74	7005.52	4809.49	6089.3	3253.63	4211.3
1003	3792.22	4341.73	8292.92	5679.67	9583.03	4625.27	10374.1	3037.99	5477.78	3163.34	6133.52	7025.98	10839	NA	3434.66	5356.18	11223.1	3379.68	5832.9	4708.38	5149.75	5433.15	4243.47	3956.76	2351.7	5026.79	1936.19	8476.66	8481.14	8152.66	NA	4167.16	7878.34	2591.29	4062.65	4023.75	2379.88	5653.54	3166.92	1813.19	3656.9	3364.87	5626.19	4337.18	7335.97	5085.63	6251.07	3510.33	4282.68
1004	517.1	NA	NA	2108.17	NA	3114.84	1939.35	3331.17	NA	1297.48	2663.37	1917.8	3885.86	NA	1120.42	NA	NA	NA	1513.3	2091.17	NA	NA	3046.23	1959.41	433.45	1827.5	209.35	628.14	1725.02	1148.52	NA	1227.2	2961.17	NA	NA	847.07	NA	NA	NA	NA	1639.97	635.74	NA	1091.04	1663.54	973.6	2761.15	773.53	573.26
1005	4084.7	NA	NA	5907.39	NA	9424.25	5051.55	9072.38	NA	4613.64	8165.9	5714.06	11482.1	NA	4810.52	NA	NA	NA	9847.72	8665.26	NA	NA	10077.3	16659.6	3445.88	4872.08	1538.26	4277.34	10941.8	8848.15	NA	6660.33	10738.8	NA	NA	5394.98	NA	NA	NA	NA	11998	5651.34	NA	6767.81	6133.83	5171.1	9456.17	13541.6	2686.41
1006	965.7	NA	NA	775.47	NA	1465.67	848.94	1198.76	NA	578.18	987.68	872.49	1850.87	NA	506.66	NA	NA	NA	819.31	1193.96	NA	NA	1211.97	1294.13	570.15	734.21	301.66	602	994.83	1297.56	NA	1403.91	679.22	NA	NA	53.15	NA	NA	NA	NA	1379.94	412.44	NA	1041.79	645.53	955.55	604.08	713	167.12
1007	NA	NA	NA	NA	NA	NA	NA	3416.35	NA	NA	NA	NA	NA	NA	NA	NA	NA	NA	NA	NA	NA	NA	NA	NA	NA	NA	NA	NA	3783.99	NA	NA	4235.05	5047.39	NA	NA	NA	NA	NA	NA	NA	NA	NA	NA	NA	NA	NA	NA	NA	2641.48
1008	NA	NA	NA	NA	NA	NA	NA	2972.48	NA	NA	NA	NA	NA	NA	NA	NA	NA	NA	NA	NA	NA	NA	NA	NA	NA	NA	NA	NA	3214.27	NA	NA	3251.59	4399.9	NA	NA	NA	NA	NA	NA	NA	NA	NA	NA	NA	NA	NA	NA	NA	2379.53
1009	NA	NA	NA	NA	NA	NA	NA	2608.51	NA	NA	NA	NA	NA	NA	NA	NA	NA	NA	NA	NA	NA	NA	NA	NA	NA	NA	NA	NA	2857.53	NA	NA	2620.29	3573.98	NA	NA	NA	NA	NA	NA	NA	NA	NA	NA	NA	NA	NA	NA	NA	2118.28
1010	NA	NA	NA	NA	NA	NA	NA	NA	NA	NA	NA	NA	NA	NA	6994.67	NA	7653.98	NA	NA	5175.17	NA	NA	8447.11	NA	NA	4775.16	NA	NA	NA	NA	NA	NA	4392.65	3201.35	NA	NA	NA	NA	NA	NA	4297.34	NA	5485.56	NA	4085.75	4646.35	NA	NA	NA
1011	NA	NA	NA	NA	NA	NA	NA	NA	NA	NA	NA	NA	NA	NA	1123.83	NA	2536.14	NA	NA	1925.46	NA	NA	2195.55	NA	NA	1435.42	NA	NA	NA	NA	NA	NA	1468.73	1369.35	NA	NA	NA	NA	NA	NA	2019.73	NA	2242.87	NA	1431.33	1767.38	NA	NA	NA
1012	NA	NA	NA	NA	NA	NA	NA	NA	NA	NA	NA	NA	NA	NA	648.14	NA	1471.76	NA	NA	835.85	NA	NA	977.77	NA	NA	465.08	NA	NA	NA	NA	NA	NA	380.02	405.18	NA	NA	NA	NA	NA	NA	91.98	NA	974.43	NA	656.38	728.35	NA	NA	NA
1013	40616.5	30048.2	20219.7	40694.4	6072.31	55118.5	49084.5	33653.3	426.24	40985	83509.9	56902.1	85774	NA	48411.3	57436.5	101922	28195.5	25961.7	115379	72270.9	21489.1	78595.5	29974.1	17158.5	54432.3	22512.9	40318.2	42424.3	65721.9	NA	56686.2	49239	52333.2	13922	44494.9	34269.3	50289.3	18766.2	15867.5	70951.8	38784.6	68491.3	55454.9	42359.8	63592.8	45468.5	20488.1	53742
1014	24155.2	20716.6	8371.23	29934	4059.28	39070.8	35397.9	24471.3	355.88	29408.7	57247.1	42561.7	62671.9	NA	32785.1	40297.9	73471.4	20687.5	18844.1	84578.3	51776.4	14984	55915.8	22386.4	12411	39278	15965	28845.2	30956.3	47088.5	NA	40604.9	35281.2	37648.9	11568.3	32883.3	24553.3	35959.1	15113.1	12615.8	51414.1	26495.4	50170.7	41827.3	31245.7	47304.8	34510.1	15618.8	40122.6
1015	19266.6	17036.9	7677.21	23653.4	3916.1	36638.7	33530	19877	214.96	24064.3	50286.1	36621.4	50902	NA	27201.7	30555.9	59478.5	17026.3	14625.1	70363.6	40808.6	13340.6	45646.9	18607.5	10522.4	32847	12933.9	22983.1	24570.2	38574.6	NA	33614.5	30016.3	32274.9	8726.76	27096.9	20043	29720.3	10898.2	9811.81	42858.8	23737.9	44344.2	38298.3	25603.5	39092.1	30043.6	15470.1	35185.7
1016	NA	NA	NA	NA	NA	NA	NA	NA	NA	NA	NA	NA	NA	NA	NA	NA	NA	NA	NA	NA	NA	NA	NA	NA	NA	NA	NA	NA	NA	NA	NA	NA	NA	274.55	NA	NA	NA	NA	NA	NA	NA	NA	NA	NA	NA	NA	NA	NA	NA
1017	NA	NA	NA	NA	NA	NA	NA	NA	NA	NA	NA	NA	NA	NA	NA	NA	NA	NA	NA	NA	NA	NA	NA	NA	NA	NA	NA	NA	NA	NA	NA	NA	NA	316.09	NA	NA	NA	NA	NA	NA	NA	NA	NA	NA	NA	NA	NA	NA	NA
1018	NA	NA	NA	NA	NA	NA	NA	NA	NA	NA	NA	NA	NA	NA	NA	NA	NA	NA	NA	NA	NA	NA	NA	NA	NA	NA	NA	NA	NA	NA	NA	NA	NA	341.94	NA	NA	NA	NA	NA	NA	NA	NA	NA	NA	NA	NA	NA	NA	NA
1019	NA	NA	NA	NA	NA	NA	NA	784.64	NA	NA	NA	NA	NA	NA	598.53	NA	NA	NA	NA	NA	NA	NA	939.23	NA	1751.97	NA	NA	NA	NA	NA	NA	NA	NA	701.97	NA	1119.93	NA	NA	NA	NA	NA	NA	NA	637.79	NA	NA	NA	NA	NA
1020	NA	NA	NA	NA	NA	NA	NA	969.7	NA	NA	NA	NA	NA	NA	495.67	NA	NA	NA	NA	NA	NA	NA	1083.16	NA	1418.55	NA	NA	NA	NA	NA	NA	NA	NA	334.51	NA	1117.87	NA	NA	NA	NA	NA	NA	NA	762.23	NA	NA	NA	NA	NA
1021	NA	NA	NA	NA	NA	NA	NA	1509.43	NA	NA	NA	NA	NA	NA	1092.4	NA	NA	NA	NA	NA	NA	NA	1460.42	NA	1885.01	NA	NA	NA	NA	NA	NA	NA	NA	710.88	NA	1778.59	NA	NA	NA	NA	NA	NA	NA	1004.75	NA	NA	NA	NA	NA
1022	NA	NA	NA	NA	NA	NA	NA	NA	NA	NA	NA	NA	NA	NA	NA	NA	NA	NA	NA	NA	NA	NA	NA	NA	NA	NA	NA	NA	NA	NA	NA	NA	NA	NA	NA	NA	NA	NA	NA	NA	NA	NA	NA	NA	NA	NA	NA	NA	NA
1023	NA	NA	NA	NA	NA	NA	NA	NA	NA	NA	NA	NA	NA	NA	NA	NA	NA	NA	NA	NA	NA	NA	NA	NA	NA	NA	NA	NA	NA	NA	NA	NA	NA	NA	NA	NA	NA	NA	NA	NA	NA	NA	NA	NA	NA	NA	NA	NA	NA
1024	NA	NA	NA	NA	NA	NA	NA	NA	NA	NA	NA	NA	NA	NA	NA	NA	NA	NA	NA	NA	NA	NA	NA	NA	NA	NA	NA	NA	NA	NA	NA	NA	NA	NA	NA	NA	NA	NA	NA	NA	NA	NA	NA	NA	NA	NA	NA	NA	NA
1025	17327	6414.33	15070	7153.36	20259.7	3051.96	4154.78	6245.72	11447.6	10406.2	17356.7	3795.15	11147.6	NA	14081.4	8724.88	19631.2	6504.91	3538.8	9771.38	14284.5	4605.52	2498.25	3532.29	6418.38	8601.51	4551.25	21525.1	8602.73	15749.8	NA	9400.06	7422.29	5262.49	8512.14	3333.16	3565.34	9997.33	4710.71	5776.68	4968.05	2987.76	8523.69	5396.84	2257.89	9023.37	2706.44	1055.47	6036.49
1026	7811.02	2942.88	6865.06	3445.06	9005.53	1453.7	1799.19	2575.34	4970.47	4970.12	7801.7	1538.28	5026.18	NA	6186.72	3503.17	8233.87	2887.33	1360.34	3960.45	6483.91	2011.87	1027.23	1697.63	2467.55	3523.71	1804.27	8890.34	3617.59	7180.83	NA	3878.65	3155.1	2303.13	5219.53	1419.96	1399.36	4189.1	1966.55	2121.11	1999.73	1403.08	3361.46	2167.79	896.03	3714.22	1058.36	467.07	2603.76
1027	4385.29	1480.6	3853.75	1743.85	5148.29	792.1	1424.97	1447.41	2523.45	2321.99	4741.16	853.95	2751.12	NA	3088.17	2026.69	4443.1	1462.37	717.65	2186.75	3204.63	1121.75	543.21	853.09	1272.34	2005.98	1115.57	4749.07	2032.02	4000.02	NA	2156.6	1790.57	1321.12	1714.37	809.45	762.73	2219.82	1054.66	1324.4	1147.79	682.41	2270.48	1467.64	575.26	2339.47	589.95	320.52	1729.81
1028	16418.6	5976.8	15819.8	8734.99	8094.33	11945.4	9953.92	2557.09	7359.37	5643.52	17245.9	9412.21	11590.5	NA	15855.5	11017.3	23286.5	7479.88	7710.14	11675	8853.63	4894.88	15542.9	6128.24	3287.59	10899	4740.14	6240.53	5792.02	12346.2	NA	10083.4	9168.54	20121.9	2165.29	10213.5	5200.35	9711.48	4419.86	2682.05	10299.6	6797.76	9868.34	12133.2	9094.38	10160.5	6579.25	2985.04	6529.15
1029	10323.9	2431.2	8543.86	8114.18	6653.3	4778.62	6646.93	1711.16	4596	2422	13025.9	6048.09	9065.44	NA	9923.25	6474.44	15663.4	4742.67	3441.11	6369.5	6792.69	2292.51	10837.8	3680.38	1944.69	7139.68	3177.35	3682.66	4339.56	8128.08	NA	6159.57	5551.38	13334.2	270.48	6028.13	2847.31	5997.56	2145.44	1215.33	6776.81	4772.9	6712.56	8058.86	5464.56	5983.9	4314.58	2059.92	4562.61
1030	18547.7	5123.37	17181	9727.41	13797.6	10782.5	13825.4	3595.05	8746.23	6640.57	20213.8	9606.27	14894	NA	17764	12201.7	29437.2	8750.45	8423.45	13249.3	10493.2	6909.28	18606.1	6707.45	3838.81	12722.8	5698.25	6003.21	6703.76	11653.8	NA	11473.1	10482.4	24001.2	1889.24	11333.1	6333.76	10276.1	4335.03	2589.67	11580.4	7838.84	12610.5	14583.4	10307.7	11062.3	8298.69	4036.23	8295.76
1031	306.11	NA	NA	NA	NA	NA	NA	NA	NA	NA	NA	NA	NA	NA	1334.34	NA	1439.99	NA	NA	NA	395.63	NA	NA	NA	NA	NA	NA	NA	NA	1192.9	NA	238.95	NA	1461.81	308.88	NA	NA	316.17	NA	NA	NA	NA	678.57	NA	NA	552.67	NA	NA	NA
1032	943.68	NA	NA	NA	NA	NA	NA	NA	NA	NA	NA	NA	NA	NA	2130.82	NA	2399.87	NA	NA	NA	1062.38	NA	NA	NA	NA	NA	NA	NA	NA	1643.66	NA	1053.96	NA	3581.01	1198.34	NA	NA	813	NA	NA	NA	NA	794.07	NA	NA	1202.22	NA	NA	NA
1033	261.51	NA	NA	NA	NA	NA	NA	NA	NA	NA	NA	NA	NA	NA	1431.92	NA	1614.14	NA	NA	NA	387	NA	NA	NA	NA	NA	NA	NA	NA	1103.14	NA	553.28	NA	2027.69	1289.45	NA	NA	261.05	NA	NA	NA	NA	487.26	NA	NA	768.05	NA	NA	NA
1034	73.56	NA	NA	NA	NA	NA	NA	NA	NA	NA	NA	NA	NA	NA	NA	290.05	355.29	NA	NA	NA	469.1	NA	230.93	NA	NA	250.62	NA	NA	NA	227.96	NA	233.48	347.58	1006.99	NA	86.43	NA	NA	NA	NA	NA	NA	NA	52.81	NA	NA	NA	NA	NA
1035	60.76	NA	NA	NA	NA	NA	NA	NA	NA	NA	NA	NA	NA	NA	NA	354.22	372.85	NA	NA	NA	487	NA	146.76	NA	NA	236.72	NA	NA	NA	293.63	NA	195.19	341.96	1025.66	NA	NA	NA	NA	NA	NA	NA	NA	NA	74.63	NA	NA	NA	NA	NA
1036	NA	NA	NA	NA	NA	NA	NA	NA	NA	NA	NA	NA	NA	NA	NA	75.03	103.32	NA	NA	NA	NA	NA	NA	NA	NA	53.91	NA	NA	NA	63.28	NA	NA	NA	282.33	NA	50.83	NA	NA	NA	NA	NA	NA	NA	NA	NA	NA	NA	NA	NA
1037	397.4	131.53	NA	106.53	NA	NA	NA	NA	NA	1212.62	NA	NA	82.6	NA	NA	198.83	194.1	115.49	NA	NA	568.47	NA	NA	NA	NA	NA	NA	105.32	NA	637.26	NA	184.29	485.84	1162.79	NA	414.36	NA	389.26	NA	NA	NA	NA	NA	152.37	NA	196.5	NA	210.11	117.6
1038	442.43	118.67	NA	51.1	NA	314.51	NA	NA	NA	1521.95	NA	NA	271.63	NA	NA	319.84	481.78	102.76	NA	NA	643.36	NA	NA	NA	NA	NA	NA	252.1	NA	871.54	NA	409.6	683.17	1565.69	NA	450.85	NA	415.01	NA	NA	NA	NA	NA	341.1	NA	354.16	NA	325.71	118.43
1039	372.17	NA	NA	NA	NA	50.5	NA	NA	NA	1433.1	NA	NA	122.8	NA	NA	245.82	506.48	89.6	NA	NA	606.48	NA	NA	NA	NA	NA	NA	207.38	NA	513.45	NA	336.04	314.49	1503.27	NA	272.83	NA	364.02	NA	NA	NA	NA	NA	238.99	NA	258.66	NA	470.71	108.01
1040	3592.68	3093.72	4556.39	2982.44	4149.37	4292.71	5785.69	2889.91	3723.51	2700.97	2100.63	3946.1	5136.61	NA	5975.58	4583.12	11266.1	3350.54	2717.05	4747.41	4271.4	3921.54	7754.87	3239.32	2371.69	4631.33	2142.98	3329.83	2787.81	5862.9	NA	4421.55	4983.85	8799.32	3674.3	6363.86	2690.74	5649.28	2369.83	2650.6	4332.7	2942.27	5304.63	3851.33	4239.22	5344.41	4636.04	2894.59	4321.81
1041	10509.7	8620.18	12147.5	8579.14	12146.9	13832.9	15842.1	8222.9	10062.7	9377.66	5120.87	11302	14264.6	NA	16946.3	12600.6	30188.3	9534.15	7967.76	13985.3	12058.9	10813.3	21118	9000.27	5961.68	12736.2	6169.58	10329.9	7880.8	15751.6	NA	13696.4	14675.5	24781.6	10578.8	17185.1	7333.63	15965	6672.93	7271.67	12482	7911.33	15262.7	10333.8	11129.7	15024.3	11514.1	7505.84	12087.7
1042	4949.24	4049.63	5723.15	3629.09	6052.69	6008.82	7061.22	3506.17	4757.1	3846.28	2573.38	5333.8	6155.33	NA	8191.75	5740.09	13128.6	3914.79	4085.9	5736.37	5540.65	4493.48	8876.14	3622.6	2683.39	5964.27	2706.39	4808.7	3240.83	7330.36	NA	5460.2	6328.39	11374.5	4202.9	8024.03	3047.95	6402.24	2702.81	3028.89	5616.17	3564.42	6319.06	4495.73	4944.53	6268.38	4916.42	3319.67	5021.67
1043	NA	NA	NA	NA	NA	NA	NA	NA	NA	NA	NA	NA	NA	NA	NA	NA	NA	NA	NA	NA	NA	NA	NA	NA	NA	NA	NA	NA	NA	NA	NA	NA	NA	NA	NA	NA	NA	NA	NA	NA	NA	NA	NA	NA	NA	NA	NA	NA	NA
1044	NA	NA	NA	NA	NA	NA	NA	NA	NA	NA	NA	NA	NA	NA	NA	NA	NA	NA	NA	NA	NA	NA	NA	NA	NA	NA	NA	NA	NA	NA	NA	NA	NA	NA	NA	NA	NA	NA	NA	NA	NA	NA	NA	NA	NA	NA	NA	NA	NA
1045	NA	NA	NA	NA	NA	NA	NA	NA	NA	NA	NA	NA	NA	NA	NA	NA	NA	NA	NA	NA	NA	NA	NA	NA	NA	NA	NA	NA	NA	NA	NA	NA	NA	NA	NA	NA	NA	NA	NA	NA	NA	NA	NA	NA	NA	NA	NA	NA	NA
1046	NA	NA	NA	NA	NA	NA	NA	NA	NA	NA	NA	NA	NA	NA	NA	NA	NA	NA	NA	NA	NA	NA	NA	NA	NA	NA	NA	NA	NA	NA	NA	NA	NA	88	NA	NA	NA	NA	NA	NA	NA	NA	NA	NA	NA	NA	NA	NA	NA
1047	NA	NA	NA	NA	NA	NA	NA	NA	NA	NA	NA	NA	NA	NA	NA	NA	NA	NA	NA	NA	NA	NA	NA	NA	NA	NA	NA	NA	NA	NA	NA	NA	NA	173.61	NA	NA	NA	NA	NA	NA	NA	NA	NA	NA	NA	NA	NA	NA	NA
1048	NA	NA	NA	NA	NA	NA	NA	NA	NA	NA	NA	NA	NA	NA	NA	NA	NA	NA	NA	NA	NA	NA	NA	NA	NA	NA	NA	NA	NA	NA	NA	NA	NA	77.81	NA	NA	NA	NA	NA	NA	NA	NA	NA	NA	NA	NA	NA	NA	NA
1049	NA	NA	NA	NA	NA	NA	NA	NA	NA	NA	NA	NA	NA	NA	NA	NA	NA	NA	NA	NA	NA	NA	NA	NA	NA	NA	NA	NA	NA	NA	NA	NA	NA	NA	NA	NA	NA	NA	NA	NA	NA	NA	NA	NA	NA	NA	NA	NA	NA
1050	NA	NA	NA	NA	NA	NA	NA	NA	NA	NA	NA	NA	NA	NA	NA	NA	NA	NA	NA	NA	NA	NA	NA	NA	NA	NA	NA	NA	NA	NA	NA	NA	NA	NA	NA	NA	NA	NA	NA	NA	NA	NA	NA	NA	NA	NA	NA	NA	NA
1051	NA	NA	NA	NA	NA	NA	NA	NA	NA	NA	NA	NA	NA	NA	NA	NA	NA	NA	NA	NA	NA	NA	NA	NA	NA	NA	NA	NA	NA	NA	NA	NA	NA	515.11	NA	NA	NA	NA	NA	NA	NA	NA	NA	NA	NA	NA	NA	NA	NA
1052	NA	NA	NA	NA	NA	NA	NA	NA	NA	NA	NA	NA	NA	NA	NA	NA	NA	114.33	NA	NA	NA	134.11	NA	81.34	NA	NA	NA	NA	NA	NA	NA	NA	NA	169.89	NA	NA	100.52	NA	NA	NA	NA	124.59	NA	NA	NA	NA	NA	NA	NA
1053	NA	105.31	NA	NA	NA	NA	NA	NA	NA	NA	NA	NA	NA	NA	NA	NA	NA	261.25	NA	NA	NA	576.98	NA	233.2	NA	NA	NA	NA	NA	NA	NA	NA	NA	489.09	NA	NA	162.4	NA	NA	NA	NA	255.85	NA	NA	NA	NA	NA	NA	NA
1054	NA	93.91	NA	NA	NA	NA	NA	NA	NA	NA	NA	NA	NA	NA	NA	NA	NA	63.67	NA	NA	NA	183.27	NA	91.51	NA	NA	NA	NA	NA	NA	NA	NA	NA	NA	NA	NA	NA	NA	NA	NA	NA	53.55	NA	NA	NA	NA	NA	NA	NA
1055	1202.19	1861.54	NA	NA	839.45	1221.71	NA	NA	1206.87	1564.24	1626.48	NA	NA	NA	NA	1402.57	1894.14	1792.57	NA	708.1	NA	2452.17	NA	NA	1427.24	1213.08	NA	NA	NA	NA	NA	NA	NA	3497.97	NA	NA	NA	1619.14	NA	NA	NA	NA	926.79	NA	NA	1334.86	519.63	NA	4516.83
1056	588.39	374.73	NA	NA	126.23	287.72	NA	NA	413.88	541.48	626.16	NA	NA	NA	NA	471.58	534	701.5	NA	413.69	NA	1154.69	NA	NA	326.75	120.55	NA	NA	NA	NA	NA	NA	NA	1479.02	NA	NA	NA	465.15	NA	NA	NA	NA	213.53	NA	NA	297.98	NA	NA	2383.39
1057	862.67	893.11	NA	NA	547.35	897.56	NA	NA	1075.66	990.26	1348.24	NA	NA	NA	NA	1045.6	1294.98	1492.89	NA	492.81	NA	2055.98	NA	NA	713.32	928.18	NA	NA	NA	NA	NA	NA	NA	2287.4	NA	NA	NA	904.44	NA	NA	NA	NA	776.06	NA	NA	1445.27	580.1	NA	4797.89
1058	617.08	NA	1338.06	1378.54	NA	676.03	450.47	388.2	695.17	13343.6	897.4	509.68	552.06	NA	NA	725.66	NA	NA	NA	662.42	NA	NA	NA	535.43	NA	917.28	NA	NA	658.59	1252.06	NA	1220.45	842.65	851.67	NA	638.41	509.49	743.95	NA	NA	NA	369.66	981.22	1053.78	1263.69	872.96	NA	878.98	279.33
1059	641.92	NA	543.16	601.61	NA	901.31	119.04	332.75	148.37	11485.8	708.25	480.17	344.46	NA	NA	633.45	NA	NA	NA	682.26	NA	NA	NA	581.05	NA	893.87	NA	NA	331.69	986.44	NA	1049.89	746.77	934.94	NA	555.77	242.91	420	NA	NA	NA	337.93	811.53	1385.49	1328.54	934.43	NA	702.82	530.37
1060	1041.43	NA	1628.34	1246.6	NA	1070.4	684.07	518.25	1059.75	24116.9	1007.54	949.94	530.16	NA	NA	917.08	NA	NA	NA	860.96	NA	NA	NA	926.1	NA	1395.87	NA	NA	940.68	2042.57	NA	1741.81	1296.32	1415.34	NA	1122.2	459.68	1159.24	NA	NA	NA	548.6	1271.02	1705.97	1837.88	1350.58	NA	860.31	525.17
1061	516.38	126.83	1080.85	345.58	93.23	658.35	470.85	180.61	539.07	14822.2	409.1	471.71	56.8	NA	NA	349.74	264.53	240.11	276.24	335.72	253.41	NA	220.15	360.37	NA	481.2	53.07	NA	425.51	504.9	NA	414.12	427.57	403.6	NA	462.74	270.11	647.48	107.13	NA	93.98	212.99	547.83	521.23	686.81	592.65	114.89	411.42	149.71
1062	1543.89	1003.97	2652.97	1369.51	1442.04	2061.45	834.4	762.83	1328.77	28837.5	1429.7	728.8	1133.77	NA	NA	1169.59	1042.8	716.08	754.44	1161.65	489.68	NA	516.42	1077.73	675.66	1178.27	235.67	NA	467.95	1441.36	NA	1066.07	803.19	1090.91	NA	1025.2	617.11	1281.06	486.46	142.9	624.22	494.76	1219.63	1309.95	1667.54	1675.96	408.3	850.66	558.88
1063	4622.06	2330.76	9559.96	5066.24	2370.82	6039.95	3896.93	2706.77	5356.01	116263	4340.33	4363.15	3120.57	NA	NA	4552.5	3988.27	2895.57	3300.88	4369.54	2428.99	NA	2856.26	4857.21	2191.75	4516.72	1113.64	NA	3403.5	5771.71	NA	4001.72	3764.58	4406.96	NA	3960.3	2503.42	5206.33	2472.05	1904.15	1608.12	2111.84	4926.43	4865.59	6250.28	5844.07	1452.51	3792.28	2218.33
1064	1256.07	1470.79	2275.64	1031.08	1068.15	94.51	492.1	594.96	2381.32	6905.06	1233.14	723.87	2581.8	NA	752.07	307.82	194.67	NA	81.42	950.33	NA	NA	NA	1615.75	127.28	928.67	275.55	2919.5	3653.68	2036.93	NA	1106.76	1104.53	470.57	993.05	1699.44	1132.46	673.86	NA	2400.36	7102.73	951.53	5446.87	1490.86	2096.8	1137.16	1420.33	96.93	885.2
1065	4044.76	5404.63	7717.1	4398.1	2504.8	243.22	2297.4	2087.76	7325.46	22957.5	4184.09	3731.58	8940.86	NA	2548.74	1119.77	1196.59	NA	4506.53	3142.03	NA	NA	NA	3941.02	737.45	4348.03	1055.9	9276.23	10149	8393.23	NA	5706.51	4710.83	1586.56	4378.54	6311.24	4467.53	3261.6	NA	7951.21	14745	3784.02	7175.85	5458.93	7125.82	4238.71	5358.88	608.6	3154.42
1066	2855.49	3724.68	4461.81	2396.29	1795.38	170.9	1199.53	1496.59	5056.19	16006.6	2984.05	1938.74	5751.82	NA	1603.79	738.78	577.99	NA	2994.32	2083.96	NA	NA	NA	2692.32	354.79	2456.22	596.42	2579.24	6245.31	5588.85	NA	3097.84	2982.42	1184.51	2890.98	4084.22	2504.95	1614.97	NA	4406.03	10218.9	1995.62	7355.02	3868.35	5092.33	3152.06	3569.26	368.68	2654.96
1067	NA	1017.61	NA	2735.41	NA	NA	2032.04	NA	NA	3517.44	4322.83	839.96	2750.79	NA	NA	NA	NA	NA	NA	7510.35	NA	2359.75	NA	276.67	4294.19	NA	NA	NA	952.64	NA	NA	953.62	NA	547.66	NA	NA	NA	NA	768.1	NA	1531.47	NA	NA	NA	NA	NA	NA	NA	NA
1068	NA	592.17	NA	3651.58	NA	NA	567.99	NA	NA	3243.6	2580.45	829.58	4678	NA	NA	NA	NA	NA	NA	9157.67	NA	2270.88	NA	369.91	3664.23	NA	NA	NA	652.7	NA	NA	1198.03	NA	820.89	NA	NA	NA	NA	1166.6	NA	2123.34	NA	NA	NA	NA	NA	NA	NA	NA
1069	NA	325.48	NA	1067.38	NA	NA	1360.52	NA	NA	3677.65	1609.57	964.09	2357.9	NA	NA	NA	NA	NA	NA	7574.59	NA	5497.36	NA	748.43	4903.36	NA	NA	NA	1394.38	NA	NA	1432.13	NA	1518.03	NA	NA	NA	NA	1704.82	NA	2587.51	NA	NA	NA	NA	NA	NA	NA	NA
1070	4993.56	1027.22	843.56	6398.64	20992	7905.28	6171.31	1424.39	18302.9	9683.01	6375.05	8073.48	21340.2	NA	4190.35	6653.43	3963.78	16329.6	3847.9	4246.07	5813.95	4030.97	3707.98	10519.6	3311.68	6761.36	623.12	19743.1	43444.9	36263.4	NA	7072.03	7559.92	1754.45	1734.04	4103.64	4376.37	7518.95	3334.57	4080.82	23111.9	1955.69	8298.21	20334.5	5550.46	4018.59	10292.7	19856.3	4940.29
1071	8202.53	1190.41	1613.44	8264.15	30041.8	12575.5	10244.3	1723.94	25858.7	15296.6	9588.18	12371.2	32163	NA	6621.28	10325.5	7129.97	26303.4	6375.99	7105.08	8493.51	6072.39	5555.76	17547.2	5732.6	9790.23	723.34	32079.4	67715.2	57471.3	NA	11537.5	12677.4	3413.5	1775.65	6896.42	7171.5	10977.5	5459.59	7484.06	38797.5	3529.32	12434.7	31199	8614.44	5955.86	13494.7	28803.3	9151.79
1072	6522.27	1073.86	1421.16	5322.54	26065.4	10044.5	8745.56	1613.18	21743.3	12253.6	7520.48	10753.3	26516.9	NA	5491.51	9216.16	5202.49	21726.3	5941.63	6334.67	7459.38	4978.96	4842.72	14706.7	5302.41	8161.64	764.43	25468.8	57075.4	46630.2	NA	9557.1	10102.7	2851.52	1809.61	5926.91	5728.04	9846.5	4437.67	6050.94	32213.8	2951.93	10205.5	27360.1	7319.04	5215.63	11749.8	25078.9	8692.56
1073	NA	139.57	376.74	544.86	894.23	890.87	757.12	635.74	95.42	323.39	226.27	172.66	826.26	NA	229.88	150.96	4923.08	NA	358.09	583.29	807.77	NA	677	151.89	510.41	465.05	91.9	821.82	736.08	3015.69	NA	593.26	747.03	87.2	155.79	1355.01	1092.93	662.53	1317.78	1115.34	991.51	668.93	NA	930.3	649.08	327.33	1119.25	485.28	326.45
1074	NA	1210.57	2020.03	2226.46	1988.26	1478.16	1686.18	1953.72	188.9	1014.4	695.89	453.72	1799.83	NA	1004.06	370.32	11014.2	NA	1609.77	1005.71	1317.17	NA	885.89	1582.99	1183.01	1366.5	408.56	1886.86	1211.23	6183.01	NA	1247.8	1540.95	222.5	314.43	2741.64	2047.87	1487.89	2656.24	2398.3	2261.37	1448.66	NA	1900.84	1346.54	760.63	2335.74	954.3	984.25
1075	NA	1986.46	1944.82	2061.73	2585.46	1737.96	1938.92	3339.07	268.85	1270.05	813.14	569.33	2528.02	NA	1429.45	417.22	13911.3	NA	1755.91	1400.24	1708.34	NA	1195.75	1582.6	1641.1	1639.32	517.95	2169.56	2284.05	7497.72	NA	1608.83	2109.32	262.4	556.54	3594.26	2966.71	1859.54	3452.01	2772.5	3042.8	1928.88	NA	2521.87	1853.22	1205.8	3070.76	1341.36	1215.45
1076	766.95	953.56	109.87	147.02	3081.06	195.99	1828.57	2074.23	316.25	1075.37	NA	509.79	1941.12	NA	1111.07	566.31	9139.12	1055.8	7651.14	1648.38	1419.55	690.35	1226.2	947.21	738.38	89.45	1345.42	2058.84	1982.42	4678.36	NA	322.09	1615.38	484.48	488.16	1359.37	257.84	1866.85	1731.44	1053.32	864.96	292.11	NA	2998.63	1217.5	84.69	3249.4	917.07	673.79
1077	2749.79	2680.02	807.88	713.62	9820.25	267.13	8381.49	9861.6	878.92	3329.25	3577.92	2277.29	4292.32	NA	4056.92	5564.34	35144.3	3555.25	28267.7	4879.68	3604.29	1935.67	4828.7	5897.45	3407.9	290	5596.09	8212.4	7904.75	17349	NA	2048.26	6092.52	1068.68	1935.6	3065.91	1125.69	4083.24	5294.47	2927.53	4300.47	709.87	NA	11324.6	3874.49	652.81	10235.2	4283.8	2431.26
1078	2565.5	5314.77	1130.8	972.99	12283	520.51	12189.5	11413.3	1156.47	5623.59	2757.49	2996.96	9024.87	NA	7554.78	5546.13	38293	3431.62	28471.9	4088.88	8813.38	2687.87	4438.82	4939.8	6317.49	292.07	5723.74	6783.76	8362.03	17313	NA	2834.04	7213.92	2271.88	3672.3	4805.93	953.46	8070.29	5758.78	2208.37	4833.07	852.95	NA	14932.5	4423.8	679.51	12054.9	4602.78	3192.41
1079	NA	NA	NA	NA	NA	NA	NA	NA	NA	NA	NA	NA	NA	NA	NA	NA	NA	NA	NA	NA	NA	1221.29	NA	NA	NA	NA	NA	NA	NA	NA	NA	NA	NA	NA	NA	NA	NA	NA	NA	NA	NA	NA	NA	NA	259.17	NA	NA	NA	525.42
1080	NA	NA	NA	NA	NA	NA	NA	NA	NA	NA	NA	NA	NA	NA	NA	NA	NA	NA	NA	NA	NA	1130.22	NA	NA	NA	NA	NA	NA	NA	NA	NA	NA	NA	NA	NA	NA	NA	NA	NA	NA	NA	NA	NA	NA	319.87	NA	NA	NA	185.04
1081	NA	NA	NA	NA	NA	NA	NA	NA	NA	NA	NA	NA	NA	NA	NA	NA	NA	NA	NA	NA	NA	6512.05	NA	NA	NA	NA	NA	NA	NA	NA	NA	NA	NA	NA	NA	NA	NA	NA	NA	NA	NA	NA	NA	NA	2391.55	NA	NA	NA	1995.74
1082	NA	NA	NA	NA	NA	NA	NA	NA	NA	NA	NA	NA	NA	NA	NA	NA	NA	NA	NA	NA	NA	1079.69	NA	NA	NA	NA	NA	NA	NA	NA	NA	NA	NA	NA	NA	NA	NA	NA	NA	NA	NA	NA	NA	NA	533.13	NA	NA	NA	NA
1083	NA	NA	NA	NA	NA	NA	NA	NA	NA	NA	NA	NA	NA	NA	NA	NA	NA	NA	NA	NA	NA	1749.38	NA	NA	NA	NA	NA	NA	NA	NA	NA	NA	NA	NA	NA	NA	NA	NA	NA	NA	NA	NA	NA	NA	982.87	NA	NA	NA	NA
1084	NA	NA	NA	NA	NA	NA	NA	NA	NA	NA	NA	NA	NA	NA	NA	NA	NA	NA	NA	NA	NA	2659.02	NA	NA	NA	NA	NA	NA	NA	NA	NA	NA	NA	NA	NA	NA	NA	NA	NA	NA	NA	NA	NA	NA	801.95	NA	NA	NA	NA
1085	NA	NA	NA	NA	NA	NA	NA	NA	NA	NA	NA	NA	NA	NA	NA	NA	NA	NA	NA	NA	NA	NA	NA	NA	NA	NA	NA	NA	NA	NA	NA	NA	NA	NA	NA	NA	NA	NA	NA	NA	NA	NA	NA	NA	NA	NA	NA	NA	NA
1086	NA	NA	NA	NA	NA	NA	NA	NA	NA	NA	NA	NA	NA	NA	NA	NA	NA	NA	NA	NA	NA	NA	NA	NA	NA	NA	NA	NA	NA	NA	NA	NA	NA	NA	NA	NA	NA	NA	NA	NA	NA	NA	NA	NA	NA	NA	NA	NA	NA
1087	NA	NA	NA	NA	NA	NA	NA	NA	NA	NA	NA	NA	NA	NA	NA	NA	NA	NA	NA	NA	NA	NA	NA	NA	NA	NA	NA	NA	NA	NA	NA	NA	NA	NA	NA	NA	NA	NA	NA	NA	NA	NA	NA	NA	NA	NA	NA	NA	NA
1088	60.49	NA	NA	NA	NA	NA	NA	NA	NA	NA	NA	NA	NA	NA	NA	NA	NA	NA	NA	NA	NA	563.51	NA	NA	NA	176.29	NA	NA	NA	NA	NA	NA	NA	NA	NA	NA	NA	NA	NA	NA	NA	NA	NA	NA	330.78	NA	NA	NA	NA
1089	60.68	NA	NA	NA	NA	NA	NA	NA	NA	NA	NA	NA	NA	NA	NA	NA	NA	NA	NA	NA	NA	301.6	NA	NA	NA	168.34	NA	NA	NA	NA	NA	NA	NA	NA	NA	NA	NA	NA	NA	NA	NA	NA	NA	NA	256.51	NA	NA	NA	NA
1090	NA	NA	NA	NA	NA	NA	NA	NA	NA	NA	NA	NA	NA	NA	NA	NA	NA	NA	NA	NA	NA	160.52	NA	NA	NA	NA	NA	NA	NA	NA	NA	NA	NA	NA	NA	NA	NA	NA	NA	NA	NA	NA	NA	NA	173.33	NA	NA	NA	NA
1091	NA	NA	NA	NA	NA	NA	NA	NA	NA	NA	NA	NA	NA	NA	NA	NA	NA	NA	NA	NA	NA	NA	NA	NA	NA	NA	NA	NA	NA	NA	NA	NA	NA	NA	NA	NA	NA	NA	NA	NA	NA	NA	NA	NA	NA	NA	NA	NA	NA
1092	NA	NA	NA	NA	NA	NA	NA	NA	NA	NA	NA	NA	NA	NA	NA	NA	NA	NA	NA	NA	NA	NA	NA	NA	NA	NA	NA	NA	NA	NA	NA	NA	NA	NA	NA	NA	NA	NA	NA	NA	NA	NA	NA	NA	NA	NA	NA	NA	NA
1093	NA	NA	NA	NA	NA	NA	NA	NA	NA	NA	NA	NA	NA	NA	NA	NA	NA	NA	NA	NA	NA	NA	NA	NA	NA	NA	NA	NA	NA	NA	NA	NA	NA	NA	NA	NA	NA	NA	NA	NA	NA	NA	NA	NA	NA	NA	NA	NA	NA
1094	NA	NA	NA	NA	NA	NA	NA	NA	NA	NA	NA	NA	NA	NA	NA	NA	NA	NA	NA	NA	NA	NA	NA	NA	NA	NA	NA	NA	NA	NA	NA	NA	NA	NA	NA	NA	NA	NA	NA	NA	NA	NA	NA	NA	NA	NA	NA	NA	NA
1095	NA	NA	NA	NA	NA	NA	NA	NA	NA	NA	NA	NA	NA	NA	NA	180.53	NA	NA	NA	NA	NA	1049.27	NA	NA	NA	196.2	NA	NA	NA	NA	NA	163.73	NA	126.39	NA	NA	NA	NA	NA	NA	110.04	NA	222.07	NA	573.88	NA	NA	195.01	NA
1096	NA	NA	NA	NA	NA	NA	NA	NA	NA	NA	NA	NA	NA	NA	NA	257.04	NA	NA	NA	NA	NA	1448.29	NA	NA	NA	149.76	NA	NA	NA	NA	NA	201.61	NA	163.77	NA	NA	NA	NA	NA	NA	154.78	NA	260.87	NA	728.16	NA	NA	344.29	NA
1097	NA	NA	NA	NA	NA	NA	NA	NA	NA	NA	NA	NA	NA	NA	NA	NA	NA	NA	NA	NA	NA	274.31	NA	NA	NA	NA	NA	NA	NA	NA	NA	NA	NA	NA	NA	NA	NA	NA	NA	NA	NA	NA	NA	NA	121.58	NA	NA	NA	NA
1098	NA	NA	NA	NA	NA	NA	NA	NA	NA	NA	NA	NA	NA	NA	NA	NA	NA	NA	NA	NA	NA	NA	NA	NA	NA	NA	NA	NA	NA	NA	NA	NA	NA	NA	NA	NA	NA	NA	NA	NA	NA	NA	NA	NA	NA	NA	NA	NA	NA
1099	NA	NA	NA	NA	NA	NA	NA	NA	NA	NA	NA	NA	NA	NA	NA	NA	NA	NA	NA	NA	NA	NA	NA	NA	NA	NA	NA	NA	NA	NA	NA	NA	NA	NA	NA	NA	NA	NA	NA	NA	NA	NA	NA	NA	NA	NA	NA	NA	NA
1100	NA	NA	NA	NA	NA	NA	NA	NA	NA	NA	NA	NA	NA	NA	NA	NA	NA	NA	NA	NA	NA	NA	NA	NA	NA	NA	NA	NA	NA	NA	NA	NA	NA	NA	NA	NA	NA	NA	NA	NA	NA	NA	NA	NA	NA	NA	NA	NA	NA
1101	NA	NA	NA	NA	NA	NA	NA	NA	NA	NA	NA	NA	NA	NA	NA	NA	NA	NA	NA	NA	NA	NA	NA	NA	NA	NA	NA	NA	NA	NA	NA	NA	NA	NA	NA	NA	NA	NA	NA	NA	NA	NA	NA	NA	NA	NA	NA	NA	NA
1102	NA	NA	NA	NA	NA	NA	NA	NA	NA	NA	NA	NA	NA	NA	NA	NA	NA	NA	NA	NA	NA	NA	NA	NA	NA	NA	NA	NA	NA	NA	NA	NA	NA	NA	NA	NA	NA	NA	NA	NA	NA	NA	NA	NA	NA	NA	NA	NA	NA
1103	NA	NA	NA	NA	NA	NA	NA	NA	NA	NA	NA	NA	NA	NA	NA	NA	NA	NA	NA	NA	NA	NA	NA	NA	NA	NA	NA	NA	NA	NA	NA	NA	NA	NA	NA	NA	NA	NA	NA	NA	NA	NA	NA	NA	NA	NA	NA	NA	NA
1104	NA	NA	NA	NA	NA	NA	NA	NA	NA	NA	NA	NA	NA	NA	NA	NA	NA	NA	NA	NA	NA	NA	NA	NA	NA	NA	NA	NA	NA	NA	NA	NA	NA	NA	NA	NA	NA	NA	NA	NA	NA	NA	NA	NA	NA	NA	NA	NA	NA
1105	NA	NA	NA	NA	NA	NA	NA	NA	NA	NA	NA	NA	NA	NA	NA	NA	NA	NA	NA	NA	NA	NA	NA	NA	NA	NA	NA	NA	NA	NA	NA	NA	NA	NA	NA	NA	NA	NA	NA	NA	NA	NA	NA	NA	NA	NA	NA	NA	NA
1106	NA	NA	NA	NA	NA	NA	NA	NA	NA	NA	NA	NA	NA	NA	NA	NA	NA	NA	NA	NA	NA	NA	NA	NA	NA	NA	NA	NA	NA	NA	NA	NA	NA	NA	NA	NA	NA	NA	NA	NA	NA	NA	NA	NA	NA	NA	NA	NA	NA
1107	638.21	NA	73.62	NA	NA	NA	NA	NA	NA	NA	NA	NA	NA	NA	NA	NA	NA	NA	NA	NA	NA	3992.92	NA	NA	NA	NA	351.62	NA	NA	NA	NA	534.2	NA	291.55	NA	NA	NA	697.99	NA	NA	224.76	NA	389.71	NA	1559.28	114.03	NA	280.18	970.08
1108	401.11	NA	59.96	NA	NA	NA	NA	NA	NA	NA	NA	NA	NA	NA	NA	NA	NA	NA	NA	NA	NA	3032.29	NA	NA	NA	NA	304.74	NA	NA	NA	NA	373.54	NA	219.11	NA	NA	NA	581.67	NA	NA	141.73	NA	237.81	NA	907.6	53.45	NA	212.23	811.38
1109	222.41	NA	59.51	NA	NA	NA	NA	NA	NA	NA	NA	NA	NA	NA	NA	NA	NA	NA	NA	NA	NA	2491.32	NA	NA	NA	NA	268.14	NA	NA	NA	NA	453.55	NA	225.22	NA	NA	NA	314.04	NA	NA	109.36	NA	232.06	NA	1028.49	NA	NA	266.45	701.4
1110	NA	NA	NA	NA	NA	NA	NA	NA	NA	NA	NA	NA	NA	NA	NA	NA	NA	NA	NA	NA	NA	1961.96	NA	NA	NA	NA	NA	NA	NA	NA	NA	NA	NA	205.15	NA	NA	NA	NA	NA	NA	NA	NA	NA	NA	849.21	NA	NA	NA	NA
1111	NA	NA	NA	NA	NA	NA	NA	NA	NA	NA	NA	NA	NA	NA	NA	NA	NA	NA	NA	NA	NA	1329.32	NA	NA	NA	NA	NA	NA	NA	NA	NA	NA	NA	112.31	NA	NA	NA	NA	NA	NA	NA	NA	NA	NA	523.5	NA	NA	NA	NA
1112	NA	NA	NA	NA	NA	NA	NA	NA	NA	NA	NA	NA	NA	NA	NA	NA	NA	NA	NA	NA	NA	281.91	NA	NA	NA	NA	NA	NA	NA	NA	NA	NA	NA	NA	NA	NA	NA	NA	NA	NA	NA	NA	NA	NA	304.22	NA	NA	NA	NA
1113	2694.52	3317.85	2137.48	706.15	8302.01	1377.14	1615.83	995.87	1351.58	706.35	10416.8	1070.27	20564.1	NA	1163.92	1957.03	1496.03	466.52	1804.98	1710.9	3366.12	1724.88	1330.07	2843.96	2818.12	2637.76	801.22	8587.33	546.07	2254.86	NA	3050.5	21595.5	3821.89	NA	1872.94	1701.63	2660.83	1334.32	925.66	3280.64	1005.05	1145.63	1822.89	4098.09	583.46	298.71	472.2	570.29
1114	2818.25	2943.96	1513.89	756.17	8492.45	1170.14	1659.91	826.09	1116.8	704.49	8227.61	1284.48	19558	NA	1088.6	1640.48	1622.12	356.47	1467.2	1896.68	2849.76	1158.33	1081.37	2212.85	2792.41	2590.44	532.95	7620.7	739.36	2179.83	NA	2770.27	20383.9	3512.64	NA	1471.27	1343.37	2124.46	957.99	755.41	2464.44	830.61	1235.67	1366.9	3660.55	724.01	299.99	249.53	788.14
1115	13314.7	13467.7	7991.65	4624.09	39147.1	5128.28	6470.77	4860.81	5688.03	4265.4	21137.4	4538.51	75409.4	NA	5628.48	7573.08	7122.96	1945.83	7528.42	7461	12270.5	6335.26	5040.05	9024.29	11969.8	11638.7	2919.45	35128.1	2961.76	9296.37	NA	12638.3	94820.3	15938.9	NA	7651.52	7277.74	10658.1	4796.51	3808.01	13340.9	3387.81	8396.87	8123.16	19504.4	5353.59	2274.92	2885.9	5250.84
1116	NA	NA	NA	NA	NA	NA	NA	NA	NA	NA	NA	NA	982.03	NA	NA	513.99	NA	NA	NA	212.46	508.28	NA	NA	311.89	NA	NA	NA	1142.35	NA	NA	NA	NA	1008.9	119.94	NA	NA	NA	NA	NA	NA	89.12	NA	NA	NA	509.63	NA	NA	NA	NA
1117	NA	NA	NA	NA	NA	NA	NA	NA	NA	NA	NA	NA	2263.23	NA	NA	1213.62	NA	NA	NA	495.43	1252.71	NA	NA	760.1	NA	NA	NA	2518.76	NA	NA	NA	NA	2163.8	312.92	NA	NA	NA	NA	NA	NA	458.6	NA	NA	NA	1231.54	NA	NA	NA	NA
1118	NA	NA	NA	NA	NA	NA	NA	NA	NA	NA	NA	NA	4395.03	NA	NA	2385.74	NA	NA	NA	971.28	2003.17	NA	NA	1236.92	NA	NA	NA	4352.92	NA	NA	NA	NA	3350.78	429.25	NA	NA	NA	NA	NA	NA	1128.7	NA	NA	NA	2070.38	NA	NA	NA	NA
1119	324.92	NA	1704.58	NA	4843.48	NA	NA	NA	NA	NA	NA	NA	4290.74	NA	1665.41	509.27	373.61	190.2	362.46	255.12	745.37	461.69	NA	355.8	2367.72	501.79	NA	5728.39	102.23	773.14	NA	443.05	4314.98	691.65	3859.58	81.83	206.92	580.19	424.4	NA	NA	NA	616.6	102.81	460.89	665.08	NA	NA	476
1120	7120.6	NA	8631.85	NA	36174.3	NA	NA	NA	NA	NA	7411.64	NA	26101.5	NA	8245.45	4175.92	3978.13	1264.18	2631.7	2640.24	6855.21	3137.79	NA	3438.27	19096.5	4510.12	NA	47047.6	1052.53	6130.74	NA	4046	31625.1	6363.29	16800.3	958.89	2282.38	4728.91	4513.44	NA	NA	NA	3639.42	1314.12	3038.77	3108.75	NA	NA	2875.13
1121	1230.93	NA	1605.22	NA	5144.61	NA	NA	NA	NA	NA	NA	NA	3473.25	NA	1408.05	453.34	449.87	133.69	299.62	331.25	692.55	284.01	NA	293.4	2028.52	604.31	NA	5265.43	217.2	798.81	NA	527.53	3539.41	650.77	2200.87	59.57	366.09	467.74	403.11	NA	NA	NA	383.21	90.29	364.75	418.62	NA	NA	197.66
1122	469.24	NA	NA	NA	NA	347.57	NA	NA	NA	NA	400.61	804.61	NA	NA	NA	1013.23	2013.99	NA	NA	937.79	450	NA	NA	776.82	2638.58	1064.66	NA	NA	NA	NA	NA	1213.67	629.39	1796.07	NA	685.43	NA	1011.59	NA	NA	396.57	357.71	949.48	NA	2419.6	NA	NA	NA	NA
1123	1512.74	NA	NA	NA	NA	739.79	NA	NA	NA	NA	1097.74	1764.9	NA	NA	NA	2223.1	2885.79	NA	NA	2284.79	949.69	NA	NA	1445.92	7266.49	2330.57	NA	NA	NA	NA	NA	2462.02	1275.59	6589.43	NA	1371.38	NA	2337.43	NA	NA	1244.87	784.12	2217.26	NA	6500.92	NA	NA	NA	NA
1124	138.02	NA	NA	NA	NA	NA	NA	NA	NA	NA	NA	58.65	NA	NA	NA	221.64	277.41	NA	NA	267.92	104.04	NA	NA	NA	1267.27	271.64	NA	NA	NA	NA	NA	257.81	99.38	1156.23	NA	183.42	NA	194.67	NA	NA	118	NA	274.12	NA	1027.4	NA	NA	NA	NA
1125	NA	NA	NA	NA	NA	NA	NA	NA	NA	NA	NA	NA	NA	NA	NA	NA	NA	NA	NA	NA	NA	NA	NA	NA	766.9	NA	NA	NA	NA	NA	NA	NA	NA	123.81	NA	NA	NA	NA	NA	NA	NA	NA	NA	NA	386.83	NA	NA	NA	NA
1126	NA	NA	NA	NA	NA	NA	NA	NA	NA	NA	NA	NA	NA	NA	NA	NA	NA	NA	NA	NA	NA	NA	NA	NA	890.89	NA	NA	NA	NA	NA	NA	NA	NA	285.56	NA	NA	NA	NA	NA	NA	NA	NA	NA	NA	404.66	NA	NA	NA	NA
1127	NA	NA	NA	NA	NA	NA	NA	NA	NA	NA	NA	NA	NA	NA	NA	NA	NA	NA	NA	NA	NA	NA	NA	NA	NA	NA	NA	NA	NA	NA	NA	NA	NA	NA	NA	NA	NA	NA	NA	NA	NA	NA	NA	NA	57.49	NA	NA	NA	NA
1128	76655.1	39542.6	57266	160968	92857.8	80789.1	52106.2	42676.6	82471.1	43045.3	95060.3	18019.1	85552.8	NA	12353.8	37586.1	113338	23567.4	59412.7	27587.9	57559.8	49792.4	52610.3	162377	57392.6	75345.6	73729.4	67552.1	36038.3	83207.4	NA	40876.5	86898.7	11864.5	9342.96	87271.9	17102.1	37452.3	13159.4	33900.7	53673.5	14998.9	31059.8	22784.4	26222.3	24904.5	38175.7	192004	17038.1
1129	106180	51991.8	74560.7	228189	132182	85040.7	58468.2	45290.2	105634	56267.5	138090	14808.4	118195	NA	17108.3	50086	144954	29710.8	79752.2	38334.1	72350	65758.2	72681.6	212121	70325.5	99770.6	96144.2	85927.6	45275.3	107341	NA	51976.2	116565	15762.8	14263.2	110483	24456.3	47409	15944	40482.2	72553.1	20766.2	49954.8	35608.4	39972.8	38792.3	61864.8	313144	27734.4
1130	80528.4	38294.7	54884.7	174832	105758	67032	44832.3	31273.2	73717.2	39891.3	107013	10569	87142	NA	12188.2	36509	104879	19483.2	56655.7	29001.9	50780.3	51712.4	54806.1	167135	50483.5	68393.8	67462.3	66268.7	31082.5	78799.6	NA	37076.2	78382.9	10464.1	10204.5	75893.1	17872.5	35192.2	12083.3	29785.5	52221.9	15269	38662.3	26449.7	29706.7	29367.5	48481.1	231742	19418.6
1131	436.44	3946.88	1908.92	904.07	1864.12	8050.47	460.82	883.59	4547.51	1783.27	708.35	328.8	813.01	NA	NA	1372.46	4854.14	254.06	1431.21	673.25	NA	1978.14	7640.43	2888.93	955.49	1851.94	1066.41	975.8	652.78	888.22	NA	658.32	1060.01	768.79	NA	1092.45	532.43	1737.26	NA	NA	680.49	214.83	1151.35	600.38	758.5	1127.17	930.27	245.04	355.49
1132	1286.5	10549.2	4299.28	2191.69	5050.96	21299.9	1548.3	2271.86	11732.1	4465.11	2287.02	1396.6	2054.73	NA	NA	3460.94	13123.4	622.45	4019.37	1856	NA	4672.15	17855.7	6918.18	2085.22	4305.19	2750.84	2550.19	1205.11	1958.34	NA	1531.94	2714.93	1989.35	NA	2984.85	1417.48	4319.23	NA	NA	1668.96	540.98	2624.81	1547.02	1216.99	2961.17	2147.09	448.16	804.45
1133	460.07	3713.81	1663.53	735.05	1846.76	7851.46	488.93	719.13	4083.64	1159.58	736.33	347.23	781.83	NA	NA	813.05	4211.99	175.64	1105.88	545.86	NA	1708.98	5701.06	2188.41	724.08	1459.31	894.01	787.52	263.86	689.32	NA	400.83	820.62	643.67	NA	938.93	359.26	1397.73	NA	NA	619.84	196.11	980.23	534.3	421.46	1038.61	759.15	254.58	344.81
1134	1766.65	NA	NA	NA	NA	NA	NA	NA	NA	NA	NA	NA	NA	NA	NA	NA	NA	NA	NA	NA	NA	NA	NA	2731.66	NA	NA	NA	NA	NA	NA	NA	NA	2775.91	1809.37	NA	NA	NA	NA	NA	NA	NA	NA	NA	NA	NA	NA	NA	NA	NA
1135	1178.42	NA	NA	NA	NA	NA	NA	NA	NA	NA	NA	NA	NA	NA	NA	NA	NA	NA	NA	NA	NA	NA	NA	738.08	NA	NA	NA	NA	NA	NA	NA	NA	1221.28	771.57	NA	NA	NA	NA	NA	NA	NA	NA	NA	NA	NA	NA	NA	NA	NA
1136	224.35	NA	NA	NA	NA	NA	NA	NA	NA	NA	NA	NA	NA	NA	NA	NA	NA	NA	NA	NA	NA	NA	NA	995.78	NA	NA	NA	NA	NA	NA	NA	NA	540.42	386.72	NA	NA	NA	NA	NA	NA	NA	NA	NA	NA	NA	NA	NA	NA	NA
1137	NA	NA	NA	NA	NA	NA	NA	NA	NA	NA	NA	NA	NA	NA	NA	NA	NA	NA	NA	NA	NA	NA	NA	NA	NA	NA	NA	NA	NA	NA	NA	NA	NA	NA	NA	NA	NA	NA	NA	NA	NA	NA	NA	NA	NA	NA	NA	NA	NA
1138	NA	NA	NA	NA	NA	NA	NA	NA	NA	NA	NA	NA	NA	NA	NA	NA	NA	NA	NA	NA	NA	NA	NA	NA	NA	NA	NA	NA	NA	NA	NA	NA	NA	NA	NA	NA	NA	NA	NA	NA	NA	NA	NA	NA	NA	NA	NA	NA	NA
1139	NA	NA	NA	NA	NA	NA	NA	NA	NA	NA	NA	NA	NA	NA	NA	NA	NA	NA	NA	NA	NA	NA	NA	NA	NA	NA	NA	NA	NA	NA	NA	NA	NA	NA	NA	NA	NA	NA	NA	NA	NA	NA	NA	NA	NA	NA	NA	NA	NA
1140	1520.12	NA	NA	NA	NA	2073.66	1830.92	819.46	2206.54	NA	1901.54	NA	2248.54	NA	NA	NA	6111.72	NA	2752.16	NA	NA	NA	5720.44	3416.61	NA	NA	NA	NA	NA	NA	NA	NA	NA	1845.69	NA	2048.97	NA	NA	NA	NA	4226.17	NA	NA	NA	NA	998.74	NA	NA	NA
1141	921.98	NA	NA	NA	NA	1637.47	1636.14	588.65	1284.86	NA	1289.47	NA	1439.77	NA	NA	NA	3944	NA	2203.14	NA	NA	NA	3992.46	2705.27	NA	NA	NA	NA	NA	NA	NA	NA	NA	1259.75	NA	1623.13	NA	NA	NA	NA	2960.29	NA	NA	NA	NA	645.07	NA	NA	NA
1142	540.72	NA	NA	NA	NA	755.6	664.55	422.29	968.8	NA	NA	NA	1257.36	NA	NA	NA	2732.91	NA	1517.8	NA	NA	NA	2694.45	1625.49	NA	NA	NA	NA	NA	NA	NA	NA	NA	1139.86	NA	1069.71	NA	NA	NA	NA	2056.98	NA	NA	NA	NA	440.29	NA	NA	NA
1143	NA	NA	NA	NA	NA	NA	NA	NA	NA	NA	NA	NA	NA	NA	NA	NA	NA	NA	NA	NA	NA	NA	NA	NA	NA	NA	NA	NA	NA	NA	NA	NA	NA	NA	NA	NA	NA	NA	NA	NA	NA	NA	NA	NA	NA	218.98	NA	NA	NA
1144	NA	NA	NA	NA	NA	NA	NA	NA	NA	NA	NA	NA	NA	NA	NA	NA	NA	NA	NA	NA	NA	NA	NA	NA	NA	NA	NA	NA	NA	NA	NA	NA	NA	NA	NA	NA	NA	NA	NA	NA	NA	NA	NA	NA	NA	122.73	NA	NA	NA
1145	NA	NA	NA	NA	NA	NA	NA	NA	NA	NA	NA	NA	NA	NA	NA	NA	NA	NA	NA	NA	NA	NA	NA	NA	NA	NA	NA	NA	NA	NA	NA	NA	NA	NA	NA	NA	NA	NA	NA	NA	NA	NA	NA	NA	NA	NA	NA	NA	NA
1146	1176.69	886.33	830.82	348.97	1013.15	1220.18	946.03	1271.44	1495.07	409.63	1442.8	NA	872.32	NA	682.41	797.98	6999.88	NA	627.98	1026.58	NA	482.03	1178.66	1390.1	831.12	1217.22	NA	873.4	433.28	1095.36	NA	1578.09	3286.04	1215.03	NA	1236.15	NA	1670.5	NA	NA	1245.8	138.23	1051.18	879.54	265	NA	418.97	NA	NA
1147	575.94	512.93	717.14	432.93	387.92	753.52	600.12	835.41	711.43	81.58	770.26	NA	585.24	NA	313.96	858.12	4728.38	NA	603.4	830	NA	474.02	1059.5	1050.99	907.18	1167.62	NA	722.88	377.78	897.25	NA	1253.41	2403.18	1046.1	NA	1032.44	NA	1233.05	NA	NA	1157.88	153.7	635.15	806.81	288.38	NA	557.47	NA	NA
1148	882.25	602.92	905.3	383.39	900.05	1145.45	1143.35	1167.93	1386.46	192.29	1084.9	NA	886.5	NA	413.39	1091.35	7141.31	NA	1166.78	908.29	NA	966.86	1640.02	1798.26	1315.89	1481.94	NA	1025.26	739.83	1127.71	NA	1666.31	3232.06	1339.1	NA	1420.43	NA	2378.33	NA	NA	1300.28	537.6	1031.15	1221.45	445.32	NA	697.17	NA	NA
1149	2235.11	NA	NA	NA	NA	1688.63	1455.18	3026.51	NA	NA	NA	NA	1421.66	NA	NA	2250.31	15431.7	NA	1455.66	3792.82	NA	1414.12	3438.8	3698.06	2437.62	2586.63	932.87	1536.55	1366.1	1855.76	NA	2240.76	4700.75	1696.23	NA	3569.13	NA	3231.04	856.53	637.87	2516.92	571.96	NA	1774.99	588.09	661.05	NA	NA	481.91
1150	NA	NA	NA	NA	NA	873.41	973.84	2198.17	NA	NA	NA	NA	653.86	NA	NA	1314.42	11309.5	NA	686.6	732.78	NA	770.31	2170.24	2601.33	1330.77	1595.48	497.04	1278.75	816.13	895.73	NA	1349.83	3244.26	1161.79	NA	2067.33	NA	2020.57	540.78	343.75	1676.73	295.5	NA	958.91	329.66	388.51	NA	NA	102.6
1151	2303.6	NA	NA	NA	NA	2022.29	1709.93	3295.26	NA	NA	NA	NA	2127.5	NA	NA	2622.59	17281.2	NA	1285.52	2608.55	NA	1351.88	3437.85	3839.81	2285.54	2425.97	812.5	1772.55	1302.43	1608.57	NA	2121.27	5234.91	1788.15	NA	3592.78	NA	3318.89	882.77	650.09	2772.02	557.93	NA	1683.35	603.05	700.14	NA	NA	369.09
1152	NA	NA	NA	NA	NA	NA	NA	NA	NA	NA	NA	NA	NA	NA	NA	NA	NA	NA	NA	NA	NA	NA	NA	NA	NA	NA	NA	NA	NA	NA	NA	NA	NA	NA	NA	NA	NA	NA	NA	NA	NA	NA	NA	NA	NA	NA	NA	NA	NA
1153	NA	NA	NA	NA	NA	NA	NA	NA	NA	NA	NA	NA	NA	NA	NA	NA	NA	NA	NA	NA	NA	NA	NA	NA	NA	NA	NA	NA	NA	NA	NA	NA	NA	NA	NA	NA	NA	NA	NA	NA	NA	NA	NA	NA	NA	NA	NA	NA	NA
1154	NA	NA	NA	NA	NA	NA	NA	NA	NA	NA	NA	NA	NA	NA	NA	NA	NA	NA	NA	NA	NA	NA	NA	NA	NA	NA	NA	NA	NA	NA	NA	NA	NA	NA	NA	NA	NA	NA	NA	NA	NA	NA	NA	NA	NA	NA	NA	NA	NA
1155	NA	NA	NA	NA	NA	NA	NA	NA	NA	NA	NA	NA	NA	NA	NA	NA	NA	NA	NA	NA	NA	NA	NA	NA	NA	NA	NA	NA	NA	NA	NA	NA	NA	NA	NA	NA	NA	NA	NA	NA	NA	NA	NA	NA	NA	NA	NA	NA	NA
1156	NA	NA	NA	NA	NA	NA	NA	NA	NA	NA	NA	NA	NA	NA	NA	NA	NA	NA	NA	NA	NA	NA	NA	NA	NA	NA	NA	NA	NA	NA	NA	NA	NA	NA	NA	NA	NA	NA	NA	NA	NA	NA	NA	NA	NA	NA	NA	NA	NA
1157	NA	NA	NA	NA	NA	NA	NA	NA	NA	NA	NA	NA	NA	NA	NA	NA	NA	NA	NA	NA	NA	NA	NA	NA	NA	NA	NA	NA	NA	NA	NA	NA	NA	NA	NA	NA	NA	NA	NA	NA	NA	NA	NA	NA	NA	NA	NA	NA	NA
1158	1003.06	711.76	NA	NA	NA	1583.03	NA	893.35	1349.48	NA	1925.16	NA	NA	NA	225.47	612.94	5172.39	NA	697.83	NA	NA	NA	1554.39	2970.95	2954.61	NA	NA	NA	NA	351.43	NA	700.7	2348.85	839.36	NA	1483.89	NA	1038.98	NA	NA	NA	NA	940.68	566.55	NA	NA	419.02	NA	NA
1159	142.6	201.71	NA	NA	NA	268.08	NA	419.88	142.64	NA	323.74	NA	NA	NA	101.39	209.56	2042.62	NA	130.36	NA	NA	NA	674.73	1321.7	1053.93	NA	NA	NA	NA	90.55	NA	173.63	928.27	265.92	NA	275.91	NA	172.6	NA	NA	NA	NA	294.02	68.54	NA	NA	74.52	NA	NA
1160	678.92	805.64	NA	NA	NA	2234.68	NA	1039.35	1258.11	NA	1345.93	NA	NA	NA	171.07	813.79	5199.92	NA	703.9	NA	NA	NA	1974.12	2780.2	2893.1	NA	NA	NA	NA	393.25	NA	796.94	2351.88	754.2	NA	832.79	NA	851.33	NA	NA	NA	NA	1000.7	706.3	NA	NA	176.22	NA	NA
1161	1303.07	618.47	1213.26	624.64	555.88	1050.06	3272	1002.95	936.06	572.7	651.93	715.18	1138.62	NA	990.71	1406.66	2276.16	1169.32	1390.21	2911.55	1149.22	633.97	2337.63	1014.57	873.25	1188.99	768.31	185.07	1128.31	672.95	NA	660.66	1025.41	2988.22	NA	1826.68	672.75	1450.8	416.41	149.15	1097.74	531.32	928.93	1631.4	2038.77	1066.77	1234.13	893.31	1198.45
1162	1063.13	544.2	1020.5	266.54	387.84	1102.07	2449.2	614.39	458.6	290.11	401.45	712.94	1128.9	NA	926.29	1212.37	1604.94	654.55	1208.75	2109.43	789.19	368.08	1613.5	632.99	76.29	1024.76	490.35	210.72	827.19	223.24	NA	610.43	972.55	2638.92	NA	1356.2	425.01	966.44	135.94	189.08	695.5	488.63	955.06	1186.63	1692.81	918.43	1135.3	661.39	667.74
1163	1744.35	1153.01	1598.51	736.47	982.86	1953.62	4053.75	1372.29	1288.86	971.01	897.89	1639.99	1569.83	NA	1388.98	2014.36	2808.93	1407.66	1763.78	3500.73	1694.27	928.2	2585.27	1363.82	1083.94	1621.37	1077.75	313.93	1941.82	734.94	NA	884.6	1501.62	3989.26	NA	2475.13	858.21	1767.4	469.66	96.8	1383.67	880.11	1302.26	2041.67	2516.46	1256.22	1799.27	877.48	1186.06
1164	3987.23	2677.42	3172.83	2942.14	2183.35	4445.94	9670.62	2609.92	2842.06	1959.48	4086.02	3288.81	3825.35	NA	1436.05	2677.63	4237.87	2122.15	2657.17	5448.47	2574.73	1406.79	4206.37	2433.85	1983.46	2859.26	1716.43	1071.26	2755.26	2281.24	NA	2717.02	3987.42	7340.79	NA	6323.3	2227.08	2943.1	1654.48	895.26	3240.36	1806.61	2949.07	4226.61	4221.72	1923.24	2712.09	2181.62	1914.75
1165	6117.42	5339.61	5144.43	4061.18	4316.17	5972.27	13352.3	3406.37	5154.82	2118.79	6290.29	5332.04	5667.7	NA	2689.2	3841.19	5590.36	3119.47	3625.44	8230.98	3191.16	2211.74	6049.12	2996.16	3217.87	3993.22	2819.63	2449.05	3830.01	3640.26	NA	4287.05	5063.8	8439.43	NA	7772.52	3212.46	3707.61	2252.36	1701.12	4373.01	2275.23	3907.49	6043.42	5467.3	2641.04	3635.6	3194.42	2612.69
1166	4845.28	3524.95	4448.5	3561.19	3283.45	4938.92	12686.9	2966.58	4672.98	2143.46	4453.67	4556.06	4488.42	NA	2155.66	3388.12	4876.14	2595.26	3133.1	7390.83	3155.7	1767.75	5570.48	2699.65	2819.91	3783.52	2296.18	1494.91	3248.61	2688.31	NA	3287.19	4415.76	7296.14	NA	7358.63	2498.14	3224.89	2147.31	1492.46	3494.65	1964.27	3729.37	5687.94	4973.52	2351.49	3558.84	2440.44	2338.7
1167	NA	NA	NA	NA	NA	NA	NA	NA	NA	NA	NA	NA	NA	NA	NA	NA	NA	NA	NA	NA	NA	NA	382.64	NA	NA	NA	NA	NA	NA	NA	NA	NA	NA	NA	NA	NA	NA	NA	NA	NA	NA	NA	NA	NA	NA	NA	NA	NA	NA
1168	NA	NA	NA	NA	NA	NA	NA	NA	NA	NA	NA	NA	NA	NA	NA	NA	NA	NA	NA	NA	NA	NA	382.64	NA	NA	NA	NA	NA	NA	NA	NA	NA	NA	NA	NA	NA	NA	NA	NA	NA	NA	NA	NA	NA	NA	NA	NA	NA	NA
1169	NA	NA	NA	NA	NA	NA	NA	NA	NA	NA	NA	NA	NA	NA	NA	NA	NA	NA	NA	NA	NA	NA	351.56	NA	NA	NA	NA	NA	NA	NA	NA	NA	NA	NA	NA	NA	NA	NA	NA	NA	NA	NA	NA	NA	NA	NA	NA	NA	NA
1170	NA	NA	NA	NA	NA	NA	NA	2379.11	1236.38	NA	NA	NA	1548.11	NA	NA	161.82	1442.74	NA	NA	NA	NA	NA	716.16	989.82	NA	444.52	NA	1000.32	1243.22	NA	NA	435.62	468.74	NA	NA	677.61	214.09	499.53	NA	NA	1676.75	74.08	417.68	NA	489.3	675.51	258.59	464.68	NA
1171	NA	NA	NA	NA	NA	NA	NA	2415.5	1236.39	NA	NA	NA	1548.11	NA	NA	161.82	1444.15	NA	NA	NA	NA	NA	716.16	1003.47	NA	466.8	NA	1000.32	1258.53	NA	NA	436.5	468.74	NA	NA	680.39	214.08	514.5	NA	NA	1679.93	74.08	417.68	NA	519	675.51	258.59	464.66	NA
1172	NA	NA	NA	NA	NA	NA	NA	1898.83	140.9	NA	NA	NA	180.76	NA	NA	NA	659.23	NA	NA	NA	NA	NA	533.85	368.29	NA	169.97	NA	248.93	427.54	NA	NA	141.12	193.19	NA	NA	375.57	118.84	114.51	NA	NA	877.46	158.47	134.77	NA	159.58	57.53	104.74	203.35	NA
1173	NA	NA	NA	NA	NA	NA	NA	NA	NA	NA	NA	NA	NA	NA	NA	NA	NA	NA	NA	NA	NA	NA	NA	NA	NA	NA	NA	NA	NA	NA	NA	NA	619.96	NA	NA	NA	NA	NA	NA	NA	NA	NA	NA	NA	NA	NA	NA	NA	NA
1174	NA	NA	NA	NA	NA	NA	NA	NA	NA	NA	NA	NA	NA	NA	NA	NA	NA	NA	NA	NA	NA	NA	NA	NA	NA	NA	NA	NA	NA	NA	NA	NA	466.87	NA	NA	NA	NA	NA	NA	NA	NA	NA	NA	NA	NA	NA	NA	NA	NA
1175	NA	NA	NA	NA	NA	NA	NA	NA	NA	NA	NA	NA	NA	NA	NA	NA	NA	NA	NA	NA	NA	NA	NA	NA	NA	NA	NA	NA	NA	NA	NA	NA	585.1	NA	NA	NA	NA	NA	NA	NA	NA	NA	NA	NA	NA	NA	NA	NA	NA
1176	NA	NA	NA	NA	NA	NA	289.6	NA	430.9	NA	NA	412.8	NA	NA	NA	NA	NA	NA	NA	NA	NA	NA	NA	NA	NA	NA	NA	NA	NA	NA	NA	NA	NA	NA	NA	NA	NA	NA	NA	NA	NA	NA	NA	NA	NA	NA	NA	NA	NA
1177	NA	NA	NA	NA	NA	NA	370.81	NA	643.1	NA	NA	619.2	NA	NA	NA	NA	NA	NA	NA	NA	NA	NA	NA	NA	NA	NA	NA	NA	NA	NA	NA	NA	NA	NA	NA	NA	NA	NA	NA	NA	NA	NA	NA	NA	NA	NA	NA	NA	NA
1178	6326.81	6911.28	4877.62	3904.02	4064.42	7170.95	12827.7	4394.79	5438.09	3782.47	7966.65	5390.83	7168.18	NA	2953.68	4917.49	8533.55	4388.98	5174.22	7464.59	3024.55	3058.88	8309.85	4842.16	3457.26	4427.53	4550.58	3017.29	5936.43	3539.57	NA	4204.99	5702.83	7648.53	NA	12172.6	3469.75	3430.42	2268.58	1201.36	5554.12	2914.32	4742.2	7844.39	8560.45	4520.31	6868.49	3759.75	3225.39
1179	9339.88	9771.06	9206.14	8737.67	7836.78	13163.6	22638	7414.66	8940.32	5430.64	13338.2	10195.2	12989.7	NA	4635.26	7586.89	13912.8	7486.17	9026.29	12874.5	5496.56	5793.37	13600.1	7101.36	4595.25	8642.68	6547.16	4545.24	10004.3	6002.29	NA	8894.56	10328.7	14560.4	NA	18445.6	6988.92	7859.26	4641.16	3586.1	10896.8	5784.39	7560.46	13301.3	16437.7	8209	14342.9	7392.94	6188.33
1180	14168.2	13575.5	13381.2	10307	8386.11	16751	29943.1	9667.04	11921.9	7323.89	18797.6	11451.5	15407.6	NA	5666.88	11202.7	17161.1	9049.16	10152.5	15230.2	6590.48	6361.36	16923.9	9330.22	7548.03	8633.39	9212.08	5631.61	13356.4	7692.34	NA	12008.8	11433.6	18301.6	NA	19557.3	8587.37	7929.51	5739.14	3308.33	13203.1	5925.88	9220.06	17542.4	20073.4	9897.54	16719.2	8407.76	8032.93
1181	492.64	145.9	685.01	NA	166.57	704	486.54	57.72	219.83	166.07	NA	84.28	212.53	NA	393.8	622.57	1885.75	105.61	601.91	1071.74	249.65	220.51	1405.84	420.52	502.3	683.9	298.07	158.09	309.74	430.01	NA	641.73	1366.96	2564.39	NA	1373.56	NA	782.9	NA	NA	559.82	446.25	NA	997.44	804.53	159.25	324.08	396.09	78.88
1182	486.27	126.1	775.08	NA	252.74	596.23	424.67	NA	390.58	117.9	NA	NA	242.31	NA	624.05	561.78	1605.06	130.94	213.32	1062.06	261.25	164.62	1386.99	403.68	384.48	730.58	277.45	NA	505.52	422.21	NA	525.99	1171.54	2255.64	NA	1181.29	NA	623.91	NA	NA	548.9	367.3	NA	959.07	804.84	169.23	347.2	333	100.76
1183	768.63	546.88	1169.91	NA	256.83	1045.42	674.49	87.85	711.93	160.52	NA	122.98	674.13	NA	1091.49	1089.91	3295.25	225.23	981.31	1698.13	438.79	189.26	2432.23	1750.51	828.73	1204.31	631.44	212.41	732.43	699.52	NA	847.33	2177.62	4519.69	NA	2129.86	NA	1327.08	NA	NA	1208.2	491.07	NA	1621.28	1312.67	284.49	528.92	746.39	268.28
1184	1701.71	899.32	1716.16	442.31	NA	2626.63	2407.15	935.51	320.62	492.43	NA	1694.52	1114.1	NA	1436.58	NA	3974.5	NA	NA	1994.95	NA	NA	2919.28	1079.02	1059.69	1345.01	489.78	NA	1373.6	NA	NA	1254.93	2454.77	4737	NA	3812.7	648.68	1639.32	385.4	NA	1655.15	1290.59	1652.66	2515.2	1990.01	413.24	963.43	1125.8	375
1185	1709.21	835.72	1878.95	645.95	NA	2191.41	2233.89	741.56	822.73	543.07	NA	1780.13	986.04	NA	1296.25	NA	2622.81	NA	NA	1840.65	NA	NA	2985.59	485.28	787.48	1047.24	769.31	NA	1611.81	NA	NA	1386.42	2728.55	4378.66	NA	3151.94	578.87	1472.23	192.23	NA	1449.81	1216.32	1667.45	2302.81	1961.95	404.26	924.57	1103.67	394.09
1186	1325.23	405.57	559.98	217.71	NA	1026.97	1256.68	424.01	162.53	225.35	NA	546.38	264.06	NA	648.65	NA	1568.52	NA	NA	995.72	NA	NA	1537.32	236.13	567.07	486.97	235.59	NA	351.74	NA	NA	627	1044.53	2229.18	NA	1719.8	145.09	642.4	70.49	NA	593.19	503.59	426.73	1386.43	1147.15	182.97	386.41	640.03	248.01
1187	NA	NA	NA	NA	NA	NA	NA	NA	NA	NA	NA	NA	NA	NA	NA	NA	NA	NA	NA	NA	NA	NA	NA	NA	NA	NA	NA	NA	NA	NA	NA	NA	NA	NA	NA	NA	NA	NA	NA	NA	NA	NA	NA	NA	NA	NA	NA	NA	NA
1188	NA	NA	NA	NA	NA	NA	NA	NA	NA	NA	NA	NA	NA	NA	NA	NA	NA	NA	NA	NA	NA	NA	NA	NA	NA	NA	NA	NA	NA	NA	NA	NA	NA	NA	NA	NA	NA	NA	NA	NA	NA	NA	NA	NA	NA	NA	NA	NA	NA
1189	NA	NA	NA	NA	NA	NA	NA	NA	NA	NA	NA	NA	NA	NA	NA	NA	NA	NA	NA	NA	NA	NA	NA	NA	NA	NA	NA	NA	NA	NA	NA	NA	NA	NA	NA	NA	NA	NA	NA	NA	NA	NA	NA	NA	NA	NA	NA	NA	NA
1190	1758.05	746.45	1220.89	407.82	1529.17	447.8	800.73	516.34	NA	385.27	930.64	NA	674.61	NA	2212.19	1544.9	3073.09	350.33	588.34	NA	458.35	423.62	NA	577.98	777.68	1045.19	590.02	692.39	760.97	1243.16	NA	1962.2	3058.85	3630.06	1353.86	1277.53	496.56	974.68	NA	NA	NA	468.88	4183.01	1245.31	NA	NA	NA	1028.17	480.26
1191	728.75	358.65	421.41	75.39	413.07	96.09	299.94	191.94	NA	98.78	312.41	NA	278.03	NA	825.16	420.24	1095.49	148.34	284.53	NA	122.39	158.22	NA	119.59	288.42	375.15	263.76	325.57	235.35	501.56	NA	657.08	1126.49	1367.22	400.57	420.51	98.83	292.11	NA	NA	NA	198.28	1380.12	440.86	NA	NA	NA	414.67	96.86
1192	555.34	71.63	491.59	121.9	507.75	143.11	249.71	190.55	NA	120.66	245.25	NA	244.88	NA	704.23	366.35	978.84	127.53	219.48	NA	110.85	121.7	NA	86.79	287.07	326.75	195.74	271.34	211.17	454.46	NA	604.85	1057.79	1256.1	340.86	458.17	85.66	292.75	NA	NA	NA	155.74	1048.31	406.21	NA	NA	NA	346.47	207.94
1193	231.07	447.85	547.06	NA	513.71	NA	NA	NA	NA	NA	924.7	NA	NA	NA	895.37	NA	1564.5	294.71	341.11	NA	464.82	294.03	NA	626.33	859.74	702.91	NA	1279.12	644.83	794.98	NA	NA	1097.25	949.42	NA	NA	NA	832.36	NA	NA	NA	NA	NA	NA	NA	NA	NA	NA	NA
1194	131.94	72.82	388.68	NA	191.21	NA	NA	NA	NA	NA	111.21	NA	NA	NA	552.46	NA	780.55	120.49	181.03	NA	305.62	149.93	NA	343.04	640.31	300.42	NA	383.24	381.13	343.63	NA	NA	489.08	334.36	NA	NA	NA	269.38	NA	NA	NA	NA	NA	NA	NA	NA	NA	NA	NA
1195	781.24	267.97	1822.72	NA	1339.48	NA	NA	NA	NA	NA	1329.3	NA	NA	NA	2085.81	NA	2725.93	600.89	1075.62	NA	998.06	601.9	NA	1174.42	1575.35	1330.45	NA	1503.74	1171.32	1387.66	NA	NA	1873.03	1702.49	NA	NA	NA	1363.4	NA	NA	NA	NA	NA	NA	NA	NA	NA	NA	NA
[truncated: 34,878 more rows]
[truncated: 95 more columns]

[truncated: 8 more sheets: Figure S1B, Figure S2, Figure S4, Figure S5, Figure S6, Figure S7A, Figure S7B, Figure S8]
